# Supplementary material for: Exploring sunflower responses to Sclerotinia head rot at early stages of infection using RNA-seq analysis
Source: Sci Rep. 2020 Aug 7;10:13347. doi: 10.1038/s41598-020-70315-4 (PMC7414910; doi:10.1038/s41598-020-70315-4)
Supplement: Supplementary file 2 — Supplementary Information 2. [file 41598_2020_70315_MOESM2_ESM.xlsx]

## Sheet: Hoja1
			Supplementary Table S1. Overview of the number of reads generated for each sample.
IL	Time point	Inoculation status	Sample name	Total reads	% Reads mapped uniquely	% Reads mapped non-uniquely	% reads not mapped
HA89	0 dpi	mock	C20J1ACXX_3_4_HA89_0_N	44423791	68.20	19.93	11.88
		mock	C20J1ACXX_4_8_HA89_0_N	47005794	69.40	19.19	11.41
		mock	C20J1ACXX_5_12_HA89_0_N	14235790	69.40	20.08	10.52
		mock	C20J1ACXX_6_15_HA89_0_N	41642046	69.20	19.26	11.54
		S. sclerotiorum	C20J1ACXX_3_5_HA89_0_I	56623358	68.42	19.75	11.83
		S. sclerotiorum	C20J1ACXX_4_9_HA89_0_I	44355241	69.00	19.70	11.30
		S. sclerotiorum	C20J1ACXX_5_13_HA89_0_I	16178524	69.21	19.76	11.03
		S. sclerotiorum	C20J1ACXX_6_16_HA89_0_I	46905688	69.01	19.28	11.71
	4 dpi	mock	C20J1ACXX_3_6_HA89_4_N	38802217	68.38	18.03	13.59
		mock	C20J1ACXX_4_10_HA89_4_N	49980970	68.20	18.51	13.29
		S. sclerotiorum	C20J1ACXX_3_7_HA89_4_I	40726597	68.87	18.00	13.14
		S. sclerotiorum	C20J1ACXX_4_11_HA89_4_I	39529397	69.08	19.13	11.80
	8 dpi	mock	C20J1ACXX_5_25_HA89_8_N	14515822	54.78	16.30	28.92
		mock	C20J1ACXX_6_18_HA89_8_N	46670208	60.34	18.13	21.54
		S. sclerotiorum	C20J1ACXX_5_14_HA89_8_I	14103117	55.72	16.38	27.89
		S. sclerotiorum	C20J1ACXX_6_19_HA89_8_I	40935220	56.62	16.48	26.90
HA853	0 dpi	mock	C1VG2ACXX_7_9_HA853_0_N	48646320	67.17	19.01	13.82
		mock	C20J1ACXX_1_16_HA853_0_N	39044727	67.90	18.03	14.07
		mock	C20J1ACXX_2_22_HA853_0_N	52184358	65.05	21.96	12.99
		mock	C20J1ACXX_7_13_HA853_0_N	36300157	69.39	17.32	13.28
		S. sclerotiorum	C1VG2ACXX_7_10_HA853_0_I	49776598	68.41	17.44	14.15
		S. sclerotiorum	C20J1ACXX_1_18_HA853_0_I	46167435	65.25	21.60	13.15
		S. sclerotiorum	C20J1ACXX_2_1_HA853_0_I	34468914	68.14	18.51	13.35
		S. sclerotiorum	C20J1ACXX_7_20_HA853_0_I	36242449	69.34	17.32	13.35
	4 dpi	mock	C20J1ACXX_1_19_HA853_4_N	39490869	69.84	16.84	13.32
		mock	C20J1ACXX_2_2_HA853_4_N	32633925	69.83	17.49	12.68
		S. sclerotiorum	C20J1ACXX_1_23_HA853_4_I	47230909	69.77	16.18	14.05
		S. sclerotiorum	C20J1ACXX_2_3_HA853_4_I	29601640	70.71	17.19	12.11
	8 dpi	mock	C1VG2ACXX_7_11_HA853_8_N	43249345	65.94	18.52	15.53
		mock	C20J1ACXX_7_14_HA853_8_N	30894099	65.58	18.69	15.74
		S. sclerotiorum	C1VG2ACXX_7_12_HA853_8_I	53480208	63.35	17.08	19.57
		S. sclerotiorum	C20J1ACXX_7_15_HA853_8_I	28668334	58.99	16.77	24.23
RK416	0 dpi	mock	C1VG2ACXX_1_5_RK416_0_N	88044246	68.48	17.45	14.07
		mock	C1VG2ACXX_2_8_RK416_0_N	47604243	69.29	17.53	13.18
		mock	C1VG2ACXX_3_12_RK416_0_N	32987665	66.89	19.20	13.92
		mock	C1VG2ACXX_4_16_RK416_0_N	56698822	67.30	19.21	13.49
		S. sclerotiorum	C1VG2ACXX_1_21_RK416_0_I	33065023	67.90	18.29	13.81
		S. sclerotiorum	C1VG2ACXX_2_9_RK416_0_I	51200940	67.47	19.23	13.29
		S. sclerotiorum	C1VG2ACXX_3_13_RK416_0_I	38312642	66.01	19.92	14.07
		S. sclerotiorum	C1VG2ACXX_4_18_RK416_0_I	45717699	55.21	16.60	28.19
	4 dpi	mock	C1VG2ACXX_3_14_RK416_4_N	39193352	60.77	18.84	20.39
		mock	C1VG2ACXX_4_1_RK416_4_N	45209559	66.29	16.70	17.01
		mock	C1VG2ACXX_5_1_RK416_4_N	50217393	56.57	15.44	27.99
		mock	C1VG2ACXX_6_5_RK416_4_N	54617710	63.92	17.07	19.01
		S. sclerotiorum	C1VG2ACXX_3_15_RK416_4_I	41802098	64.70	16.64	18.66
		S. sclerotiorum	C1VG2ACXX_4_2_RK416_4_I	50655977	64.38	16.78	18.85
		S. sclerotiorum	C1VG2ACXX_5_3_RK416_4_I	45105289	61.68	16.91	21.41
		S. sclerotiorum	C1VG2ACXX_6_6_RK416_4_I	44177725	65.38	16.97	17.65
	8 dpi	mock	C1VG2ACXX_1_6_RK416_8_N	27947483	53.59	14.16	32.26
		mock	C1VG2ACXX_2_10_RK416_8_N	54386835	61.02	15.62	23.36
		mock	C1VG2ACXX_5_4_RK416_8_N	34548712	55.26	15.07	29.68
		mock	C1VG2ACXX_6_7_RK416_8_N	45280415	53.37	14.31	32.31
		S. sclerotiorum	C1VG2ACXX_1_7_RK416_8_I	27782219	54.23	13.99	31.78
		S. sclerotiorum	C1VG2ACXX_2_11_RK416_8_I	46016161	52.34	14.35	33.31
		S. sclerotiorum	C1VG2ACXX_5_27_RK416_8_I	68184664	48.31	13.86	37.83
		S. sclerotiorum	C1VG2ACXX_6_8_RK416_8_I	48534889	55.43	15.07	29.50

## Sheet: Hoja2
		Total records
	C1VG2ACXX_1_21_RK416_0_I	104580415	267398928	33508621	68733783
	C1VG2ACXX_1_5_RK416_0_N	225834724	61148310	89101927	28105461
	C1VG2ACXX_1_6_RK416_8_N	61148310		28264855
	C1VG2ACXX_1_7_RK416_8_I	61325375		28105461
	C1VG2ACXX_2_10_RK416_8_N	110472474		54878156
	C1VG2ACXX_2_11_RK416_8_I	107963031		46459887
	C1VG2ACXX_2_8_RK416_0_N	86459331		48064770
	C1VG2ACXX_2_9_RK416_0_I	181832909		51650190
	C1VG2ACXX_3_12_RK416_0_N	69877018		33317246
	C1VG2ACXX_3_13_RK416_0_I	84854299		38708242
	C1VG2ACXX_3_14_RK416_4_N	155488505		39590420
	C1VG2ACXX_3_15_RK416_4_I	78114392		42125257
	C1VG2ACXX_4_16_RK416_0_N	122666549		57217663
	C1VG2ACXX_4_18_RK416_0_I	155955280		46135972
	C1VG2ACXX_4_1_RK416_4_N	87244025		45651620
	C1VG2ACXX_4_2_RK416_4_I	119932700		51099274
	C1VG2ACXX_5_1_RK416_4_N	145621728		50638297
	C1VG2ACXX_5_27_RK416_8_I	177512561		68733783
	C1VG2ACXX_5_3_RK416_4_I	128209074		45499687
	C1VG2ACXX_5_4_RK416_8_N	86950528		34850961
	C1VG2ACXX_6_5_RK416_4_N	142747253		55022254
	C1VG2ACXX_6_6_RK416_4_I	93304229		44514365
	C1VG2ACXX_6_7_RK416_8_N	91768270		45634352
	C1VG2ACXX_6_8_RK416_8_I	103931756		48931093
	C1VG2ACXX_7_10_HA853_0_I	113560854		50172890
	C1VG2ACXX_7_11_HA853_8_N	187599772		43632104
	C1VG2ACXX_7_12_HA853_8_I	135269037		53928136
	C1VG2ACXX_7_9_HA853_0_N	158984725		49052651
	C20J1ACXX_1_16_HA853_0_N	104931884		39415917
	C20J1ACXX_1_18_HA853_0_I	216709139		46625285
	C20J1ACXX_1_19_HA853_4_N	114634609		39836857
	C20J1ACXX_1_23_HA853_4_I	108861207		47622496
	C20J1ACXX_2_1_HA853_0_I	74041890		34765108
	C20J1ACXX_2_22_HA853_0_N	267398928		52652957
	C20J1ACXX_2_2_HA853_4_N	82601386		32904425
	C20J1ACXX_2_3_HA853_4_I	64010284		29851351
	C20J1ACXX_3_4_HA89_0_N	82670386		44755452
	C20J1ACXX_3_5_HA89_0_I	119647594		57082292
	C20J1ACXX_3_6_HA89_4_N	91683952		39117597
	C20J1ACXX_3_7_HA89_4_I	86081592		41073761
	C20J1ACXX_4_10_HA89_4_N	117883637		50364144
	C20J1ACXX_4_11_HA89_4_I	109954960		39858683
	C20J1ACXX_4_8_HA89_0_N	102911005		47394739
	C20J1ACXX_4_9_HA89_0_I	92120366		44679233
	C20J1ACXX_5_12_HA89_0_N	80385309		28998262
	C20J1ACXX_5_13_HA89_0_I	86916194		32705748
	C20J1ACXX_5_14_HA89_8_I	78353798		28604180
	C20J1ACXX_5_25_HA89_8_N	91928888		29425330
	C20J1ACXX_6_15_HA89_0_N	85125251		41918610
	C20J1ACXX_6_16_HA89_0_I	90035478		47272875
	C20J1ACXX_6_18_HA89_8_N	146367728		47047859
	C20J1ACXX_6_19_HA89_8_I	122808782		41269986
	C20J1ACXX_7_13_HA853_0_N	134210103		38581833
	C20J1ACXX_7_14_HA853_8_N	87924486		33019186
	C20J1ACXX_7_15_HA853_8_I	83645532		30640764
	C20J1ACXX_7_20_HA853_0_I	78531440		38897726
