# Supplementary material for: Exploring sunflower responses to Sclerotinia head rot at early stages of infection using RNA-seq analysis
Source: Sci Rep. 2020 Aug 7;10:13347. doi: 10.1038/s41598-020-70315-4 (PMC7414910; doi:10.1038/s41598-020-70315-4)
Supplement: Supplementary file 3 — Supplementary Information 3. [file 41598_2020_70315_MOESM3_ESM.xlsx]

## Sheet: Hoja1
Supplementary Table S2. Transcript expression levels obtained in each sample.
Gene ID	3_5_HA89_0_I	4_9_HA89_0_I	5_13_HA89_0_I	6_16_HA89_0_I	7_10_HA853_0_I	1_18_HA853_0_I	2_1_HA853_0_I	7_20_HA853_0_I	1_21_RK416_0_I	2_9_RK416_0_I	3_13_RK416_0_I	3_7_HA89_4_I	4_11_HA89_4_I	1_23_HA853_4_I	2_3_HA853_4_I	3_15_RK416_4_I	4_2_RK416_4_I	5_3_RK416_4_I	6_6_RK416_4_I	5_14_HA89_8_I	6_19_HA89_8_I	7_12_HA853_8_I	7_15_HA853_8_I	1_7_RK416_8_I	5_27_RK416_8_I	6_8_RK416_8_I
HanXRQCPg0579731	2.76183	2.12122	5.91602	4.94877	2.18142	10.9276	3.22704	2.87085	7.68647	11.6872	1.01613	4.47581	8.51576	3.16228	2.66061	1.2355	2.76783	2.63861	2.26241	12.7327	8.89776	1.87411	0.452832	2.40865	1.6984	2.39298
HanXRQCPg0579741	1.86001	1.15284	2.24186	5.8644	1.41151	2.2756	1.30908	1.24305	1.55425	1.22921	0.37742	1.66378	5.70083	3.40095	2.86988	0.512848	1.07205	0.983888	0.831091	2.72272	5.15852	0.980845	0.528304	1.82591	0.475553	0.461033
HanXRQCPg0579761	1.86001	1.47563	2.11731	2.9649	3.42184	3.81638	2.52683	1.74619	7.48866	5.95093	3.48388	3.74937	3.76113	3.57994	5.97891	1.95815	3.50851	3.24236	3.18585	0	2.81126	1.78654	2.8302	2.4475	1.64745	3.16137
HanXRQCPg0579801	3.7576	2.44401	4.11008	9.87574	1.02655	4.88307	3.47059	1.83498	3.39109	2.92669	1.33549	2.81203	16.2036	7.53777	5.08207	1.67841	2.14409	2.16903	2.07773	11.4515	9.88033	3.52053	1.4717	4.19571	2.39475	2.1954
HanXRQCPg0579861	2.12304	0.899211	3.36279	4.44736	2.05311	3.60304	1.30908	2.01256	3.27805	5.07292	1.77097	1.49975	4.63636	2.66507	3.76671	1.18887	2.55342	0.536666	1.03886	4.48449	4.94017	1.55884	0.301888	1.82591	0.441585	0.21954
HanXRQCPg0579921	7.51519	6.36365	7.78424	7.84827	2.84441	8.74685	4.29257	2.16054	8.78857	3.68762	1.27742	2.83546	13.7435	5.15114	7.98184	2.58755	8.01111	6.9543	4.68643	13.2132	3.98489	3.10017	2.79246	4.38996	1.52856	1.90999
HanXRQCPg0580301	18.5062	15.056	33.0052	41.6395	13.3666	84.4107	18.2967	12.9632	40.8061	76.8158	7.34518	14.3648	57.7652	17.8798	16.9203	6.8302	13.5663	19.8566	9.23435	55.7358	49.893	9.38808	4.15096	10.8389	11.1585	8.56204
HanXRQCPg0580311	20.3474	21.5119	34.1261	16.416	11.5487	67.0829	15.2828	20.0368	35.8608	72.094	12.3097	19.567	36.736	11.4359	25.9186	11.306	17.4256	19.6778	11.0812	51.6517	29.9412	11.1221	4.8302	5.16694	1.9192	10.494
HanXRQCPg0580391	0.413336	0.345851	1.05866	2.9431	0.727142	0.568901	0.304437	0.532736	1.97814	1.46334	0.900002	1.14825	4.68367	3.32139	1.0762	1.53854	2.70935	2.03486	1.54675	3.84385	4.367	2.66229	0.452832	2.71944	1.93618	1.97586
HanXRQCPg0580401	12.1558	15.0791	23.415	17.07	7.6136	48.2618	11.3555	7.3991	25.0658	52.5438	18.1742	15.0209	26.3752	7.71677	17.3986	10.2103	12.3188	14.244	8.51868	41.1612	22.1352	9.03778	3.20756	4.07916	24.2872	8.89135
HanXRQCPg0580411	18.5062	15.056	33.0052	41.6395	13.3666	84.4107	18.2967	12.9632	40.8061	76.8158	7.34518	14.3648	57.7652	17.8798	16.9203	6.8302	13.5663	19.8566	9.23435	55.7358	49.893	9.38808	4.15096	10.8389	11.1585	8.56204
HanXRQChr00c0004g0571011	15.1243	13.9032	12.8284	17.1354	0	0.260746	0.639318	0.0591928	18.5097	18.9064	8.59357	16.5675	19.7518	0.795543	0.0298945	17.1105	22.0257	10.8228	20.962	9.04905	11.4361	0.577998	0.264152	16.8605	8.74678	9.00112
HanXRQChr00c0004g0571021	3.08123	3.7813	3.05142	2.37628	1.81785	1.39855	2.1615	2.95964	2.99546	1.30725	2.64194	3.351	3.4063	1.63086	1.46483	3.33351	2.94325	3.55541	2.1239	2.32232	2.15621	2.39957	2.33963	3.76837	2.95522	3.00769
HanXRQChr00c0011g0571061	0.751519	0.576418	0	1.39525	1.13349	0.545197	0.608875	1.15426	1.92162	1.22921	1.82904	1.17168	1.15909	2.44629	2.42146	2.02808	2.63139	1.92305	2.10081	0.640641	2.15621	0.718118	0.415096	1.94246	2.66649	2.1954
HanXRQChr00c0016g0571081	18.5062	16.1397	7.59742	11.598	12.3186	8.4624	16.7136	11.5722	9.43853	8.70201	9.29034	14.5288	8.58673	13.9817	11.8681	9.95391	5.53565	5.79152	3.41671	12.3323	9.11611	11.4724	4.75473	1.51512	1.52856	1.62459
HanXRQChr00c0020g0571101	13.0952	13.9493	10.8979	12.0122	7.01478	8.13054	8.21981	7.54709	13.9035	12.4482	10.4807	12.3964	10.5501	7.23944	6.45722	14.2432	16.6654	16.3907	15.0982	16.0961	17.3861	26.3077	41.6228	31.9729	39.318	38.639
HanXRQChr00c0028g0571141	57.0591	49.5489	50.1928	55.4611	46.2804	48.7359	49.6537	46.7623	48.3513	53.4413	51.3001	49.2574	52.916	51.2926	46.217	50.7253	52.2574	41.8376	51.3891	59.0191	64.4132	60.0943	62.8304	60.9932	60.7009	56.0704
HanXRQChr00c0028g0571151	8.04126	8.48487	10.7734	6.43122	7.76331	5.92605	7.58049	7.78386	9.72112	8.09717	6.47421	12.8885	12.1586	13.7032	16.4719	13.2408	13.3713	11.9632	13.5976	8.48849	7.04179	9.38808	7.69814	15.3843	14.0118	16.2898
HanXRQChr00c0029g0571181	39.079	46.6668	28.7083	31.0007	35.8224	36.0067	36.8369	31.4906	36.2847	22.477	61.7227	21.9104	18.4272	25.8353	25.2011	26.9478	23.9164	26.1625	27.2413	10.4104	9.25258	11.2097	7.81135	18.4145	20.16	19.1658
HanXRQChr00c0029g0571191	6.27519	5.92557	3.30052	3.44452	10.0303	7.20608	8.46336	6.39283	5.454	5.61924	10.8871	8.03772	6.93088	7.33888	11.061	7.99576	12.2603	6.48472	14.0362	4.80481	5.81357	9.23045	8.98116	9.59574	8.13535	10.5818
HanXRQChr00c0036g0571221	61.8876	43.2544	55.922	62.6336	67.7525	54.8515	62.7445	61.0574	52.3641	53.7535	21.2226	32.7601	36.9489	53.2218	47.0839	44.5478	45.8251	38.148	38.715	19.3794	27.7304	40.67	40.0379	44.8708	46.4343	38.0462
HanXRQChr00c0038g0571261	2.51759	1.45257	2.80233	2.00567	3.63571	2.58376	3.04437	3.61076	2.00639	0.956051	0.348388	1.17168	2.01067	3.6595	4.78313	1.49192	3.0602	0.894443	1.61601	0.320321	0.409406	0.560483	0.603776	1.20432	1.22285	1.47091
HanXRQChr00c0041g0571321	0.920611	1.36035	1.12093	1.11184	1.45428	1.28003	1.55263	0.858296	2.28899	2.22428	2.0613	4.17118	4.32885	3.14239	3.04924	5.10517	4.40513	4.51694	3.53214	9.2893	9.30717	4.83416	3.20756	7.0317	8.20329	6.9594
HanXRQChr00c0046g0571341	1.46546	2.25956	1.24548	1.30805	1.77508	2.01486	1.67441	2.16054	1.75206	1.75601	1.10323	1.38258	1.08813	1.94908	4.27492	2.00477	1.44239	1.3193	1.45441	2.24224	2.1835	1.57636	1.09434	2.02016	1.2738	2.37103
HanXRQChr00c0049g0571351	47.2893	66.3802	13.638	23.196	19.312	48.001	35.193	14.3543	1.52599	1.26823	70.6937	1.19511	1.51391	0.397771	0.239156	4.7555	0.935604	4.33805	7.06427	0.720721	0.4367	0.385332	0.415096	0.93238	0.356665	0.285401
HanXRQChr00c0050g0571361	28.7268	21.2122	33.8147	44.4736	53.5518	40.392	29.226	38.4753	0.0282591	0.0195112	0	27.9094	41.1832	47.9911	40.3576	0.0233113	0	0	0.0230859	30.5105	46.0445	30.5288	14.9812	0	0.016984	0.0439079
HanXRQChr00c0050g0571371	61.7373	40.8795	38.7966	78.3519	80.841	93.0153	55.7729	68.6341	0.339109	0.117067	0.87097	67.4418	80.5686	35.879	25.3805	0.489536	0.272884	0.715555	0.507889	33.0731	31.7972	42.7368	17.5472	1.04893	1.40967	0.987928
HanXRQChr00c0055g0571381	3.47578	3.71213	8.3447	4.90517	2.73747	16.024	3.83591	5.29776	1.94988	4.76074	1.65484	7.10037	8.08997	2.88384	4.15534	1.46861	1.83222	3.86847	2.4471	6.00601	4.53076	2.10181	1.8868	0.854682	0.696345	1.47091
HanXRQChr00c0055g0571461	7.10186	6.57116	3.48734	5.25398	3.05827	5.54679	3.6228	4.05471	2.40202	2.0877	6.12582	10.5685	3.99768	6.50356	4.09555	2.02808	2.41698	12.0973	2.23933	2.64264	8.48835	2.99508	0.641512	3.10793	0.509521	1.97586
HanXRQChr00c0057g0571491	22.2825	21.3044	37.4266	30.8263	35.0525	23.2775	24.903	45.7857	36.426	33.5008	25.0549	61.56	44.5895	37.0126	33.7808	32.4027	23.6825	44.6551	18.9766	46.4465	62.257	48.727	75.5097	24.1642	36.8893	40.6587
HanXRQChr00c0060g0571511	4.34002	2.58235	5.66693	6.54023	5.7102	6.37643	6.5454	5.06099	5.00186	5.59973	6.61937	2.27306	2.24721	2.98329	3.55745	8.71841	9.2001	6.48472	10.1116	2.24224	2.92043	5.67489	4.07549	6.41011	13.3155	5.5324
HanXRQChr00c0095g0571651	5.18548	5.99474	5.54238	3.42272	1.28319	1.54077	1.24819	2.21973	14.3839	8.64348	10.5968	5.53032	4.51808	2.64518	1.43494	9.25457	8.24501	10.711	9.92692	2.64264	5.29499	1.54133	3.32077	14.5296	10.9887	11.6795
HanXRQChr00c0117g0571731	23.4286	21.9961	26.5287	25.1581	26.8401	22.1871	21.4628	23.1148	25.8571	27.5889	20.671	28.753	30.2783	34.8846	30.7914	36.6453	34.8902	22.9201	37.099	12.2523	18.7781	22.7346	23.6605	25.4851	30.4014	27.5303
HanXRQChr00c0126g0571821	6.78246	5.07247	10.0884	8.15348	3.25075	18.6789	6.0583	2.16054	15.7968	25.0329	0.609679	3.93684	22.5195	2.58551	7.86227	2.86729	4.77548	4.85236	1.54675	20.1802	10.7264	2.18939	1.50944	3.76837	5.41791	3.27114
HanXRQChr00c0126g0571841	1.86001	1.47563	2.11731	2.9649	3.42184	3.81638	2.52683	1.74619	7.48866	5.95093	3.48388	3.74937	3.76113	3.57994	5.97891	1.95815	3.50851	3.24236	3.18585	0	2.81126	1.78654	2.8302	2.4475	1.64745	3.16137
HanXRQChr00c0136g0571901	35.2087	35.0231	61.2153	44.4082	49.4884	158.652	70.051	48.183	45.9775	67.4309	46.684	41.0791	16.1563	27.128	36.292	14.4996	14.6773	49.3062	26.5487	44.6847	30.8692	10.8243	36.5284	23.9699	44.5491	21.0099
HanXRQChr00c0136g0571911	27.7123	26.3308	67.6917	19.0321	52.7819	174.202	50.6888	30.5731	57.3942	95.0393	18.4646	22.0276	68.0078	14.0612	33.4221	15.9449	26.6452	33.5193	12.8357	67.1872	22.6811	20.6678	18.6038	14.4519	50.4935	30.9551
HanXRQChr00c0139g0571961	1.33395	1.12978	3.73643	0.981034	1.68954	8.62833	2.37461	2.13094	4.74753	7.23867	1.01613	1.24198	2.08163	1.41209	1.49473	0.769272	2.14409	2.28083	0.66949	4.64465	1.99244	0.770664	0.264152	0.46619	2.81935	0.878158
HanXRQChr00c0140g0572001	7.04549	3.91964	4.11008	4.29475	19.2479	4.64603	6.08875	7.78386	10.795	11.4726	6.12582	6.9129	10.2662	4.55448	5.29133	39.5592	16.49	23.9934	13.2975	26.1061	5.70439	7.25124	29.9246	34.0319	64.1487	32.7773
HanXRQChr00c0140g0572021	23.5789	20.9585	26.2796	29.0822	28.3799	26.2643	29.774	23.6771	35.0695	23.472	34.7807	28.753	28.4805	33.7509	35.8436	37.1115	37.4241	32.2447	33.5438	27.1472	43.9975	45.4516	36.868	46.2305	52.3108	44.1055
HanXRQChr00c0156g0572121	2.12304	1.03755	4.11008	1.78766	5.30386	5.09641	3.53147	7.01435	2.23247	4.91683	7.22905	4.63985	7.54591	3.89816	5.76965	7.55285	6.64668	5.12069	5.44826	6.80681	6.68697	7.23373	6.33964	21.7167	27.3273	15.4336
HanXRQChr00c0172g0572261	3.02486	2.78986	7.72197	2.22368	2.41668	30.1043	4.41434	3.75875	7.54517	16.3309	1.65484	1.92155	6.71799	2.00875	3.01935	1.21219	4.73649	5.41138	2.17007	6.88689	10.3989	1.45375	0.415096	0.776983	7.3371	2.74424
HanXRQChr00c0172g0572281	1.4091	1.33729	3.48734	0.959233	0.748528	13.7959	1.12642	2.19014	3.64542	4.66319	0.75484	0.749874	6.24489	0.914874	1.40504	0.652715	0.838145	1.49819	0.253944	5.12513	3.87571	0.910784	0.301888	0.893531	6.21615	0.856204
HanXRQChr00c0172g0572301	5.73033	3.52768	8.53153	7.06345	5.47495	14.7203	4.26212	5.03139	2.62809	5.77533	1.62581	2.60113	5.77179	4.59426	3.07914	2.40106	3.70343	2.61625	4.61717	2.08208	6.03192	4.93925	2.30189	4.23456	3.6176	2.83206
HanXRQChr00c0172g0572311	266.883	271.769	691.739	205.363	194.66	2227.58	399.817	346.515	671.407	1211.67	163.8	206.942	644.548	182.398	235.001	128.189	401.666	393.153	163.356	707.108	867.968	124.094	50.3775	92.3833	652.34	184.479
HanXRQChr00c0192g0572351	1.65334	1.45257	4.17235	1.78766	0.855461	5.0727	2.25284	0.680718	0.960809	0.838983	0.75484	4.40551	4.30519	1.27287	2.7204	0.0699338	0.935604	0.983888	0.623318	4.00401	4.72182	1.19103	2.98114	0.349642	0.475553	1.25138
HanXRQChr00c0193g0572361	3.02486	2.78986	7.72197	2.22368	2.41668	30.1043	4.41434	3.75875	7.54517	16.3309	1.65484	1.92155	6.71799	2.00875	3.01935	1.21219	4.73649	5.41138	2.17007	6.88689	10.3989	1.45375	0.415096	0.776983	7.3371	2.74424
HanXRQChr00c0193g0572381	5.74912	6.34059	13.8248	3.37912	3.78541	55.6101	8.37203	10.8915	19.0749	28.0767	2.90323	3.93684	14.0037	5.29036	5.79954	2.2845	9.31705	10.0625	3.78608	18.2583	28.4947	2.57472	0.830191	2.02016	21.8754	4.4347
HanXRQChr00c0194g0572391	3.02486	2.78986	7.72197	2.22368	2.41668	30.1043	4.41434	3.75875	7.54517	16.3309	1.65484	1.92155	6.71799	2.00875	3.01935	1.21219	4.73649	5.41138	2.17007	6.88689	10.3989	1.45375	0.415096	0.776983	7.3371	2.74424
HanXRQChr00c0194g0572411	5.74912	6.34059	13.8248	3.37912	3.78541	55.6101	8.37203	10.8915	19.0749	28.0767	2.90323	3.93684	14.0037	5.29036	5.79954	2.2845	9.31705	10.0625	3.78608	18.2583	28.4947	2.57472	0.830191	2.02016	21.8754	4.4347
HanXRQChr00c0194g0572421	3.02486	2.78986	7.72197	2.22368	2.41668	30.1043	4.41434	3.75875	7.54517	16.3309	1.65484	1.92155	6.71799	2.00875	3.01935	1.21219	4.73649	5.41138	2.17007	6.88689	10.3989	1.45375	0.415096	0.776983	7.3371	2.74424
HanXRQChr00c0194g0572451	5.65518	5.41832	26.6532	2.18008	1.28319	28.3502	4.77967	6.03767	22.4377	15.9602	0.783873	9.20939	21.5733	1.5712	8.25089	2.91391	5.16531	5.36666	3.763	40.1201	10.8902	2.80241	1.73585	3.96261	8.40709	2.70034
HanXRQChr00c0202g0572511	3.02486	2.78986	7.72197	2.22368	2.41668	30.1043	4.41434	3.75875	7.54517	16.3309	1.65484	1.92155	6.71799	2.00875	3.01935	1.21219	4.73649	5.41138	2.17007	6.88689	10.3989	1.45375	0.415096	0.776983	7.3371	2.74424
HanXRQChr00c0202g0572531	5.74912	6.34059	13.8248	3.37912	3.78541	55.6101	8.37203	10.8915	19.0749	28.0767	2.90323	3.93684	14.0037	5.29036	5.79954	2.2845	9.31705	10.0625	3.78608	18.2583	28.4947	2.57472	0.830191	2.02016	21.8754	4.4347
HanXRQChr00c0202g0572541	5.61761	3.0896	0.871835	3.11751	0.299411	0.284451	0.0913312	0.295964	1.2434	1.24872	0.464517	1.68722	2.79128	0	1.22568	2.37775	1.13052	1.34167	1.17738	1.04104	0.491287	0.175151	1.3585	2.09785	2.75141	1.25138
HanXRQChr00c0202g0572551	1.63455	2.78986	5.4801	0.806628	3.29352	67.154	3.22704	2.04215	10.2015	19.999	0.667743	2.22619	26.8956	0.357994	2.2122	0.489536	5.32125	3.7343	0.346288	7.60761	1.03716	1.96169	0.150944	0.233095	7.42202	4.87378
HanXRQChr00c0202g0572561	6.82004	3.57379	28.0855	4.97057	2.65193	22.6138	5.5712	5.59372	13.197	18.9454	1.68387	6.11616	11.8984	2.02863	5.05218	3.38013	5.30175	12.2986	2.33167	53.2533	34.8268	4.90422	7.73588	6.48781	12.9248	9.33043
HanXRQChr00c0202g0572571	3.02486	2.78986	7.72197	2.22368	2.41668	30.1043	4.41434	3.75875	7.54517	16.3309	1.65484	1.92155	6.71799	2.00875	3.01935	1.21219	4.73649	5.41138	2.17007	6.88689	10.3989	1.45375	0.415096	0.776983	7.3371	2.74424
HanXRQChr00c0224g0572721	230.435	241.427	194.668	106.344	152.165	126.13	240.658	174.412	135.333	143.349	204.533	120.589	55.9202	33.4725	64.0939	60.7258	59.7617	64.2434	68.6574	5.68569	4.44888	6.77834	6.00002	23.9699	22.0453	26.8497
HanXRQChr00c0225g0572731	2.72426	2.67458	4.42145	3.27011	0.898234	1.32744	1.67441	1.12466	1.27166	1.28774	1.71291	2.31992	1.49026	0.676211	1.31536	3.65987	2.72884	2.99639	3.763	0.480481	0.300231	0.577998	0.37736	1.98131	1.51158	2.08563
HanXRQChr00c0264g0572841	3.70123	2.0751	6.28967	9.78854	1.77508	14.0092	3.01393	2.01256	10.0037	17.6772	0.783873	2.9292	8.61038	2.58551	3.58735	1.2355	2.67037	3.82375	1.54675	15.1351	8.81588	1.54133	2.45284	2.2921	3.02316	2.43689
HanXRQChr00c0264g0572851	4.67821	4.24243	4.2969	29.3656	5.36802	16.8063	4.90144	0.680718	3.44761	4.79977	2.52581	2.10902	29.3321	11.9331	8.63952	2.09801	2.49494	6.2611	1.77761	30.2703	9.30717	2.85496	1.20755	4.38996	1.12095	0.922066
HanXRQChr00c0264g0572861	31.0565	16.8544	14.323	105.668	15.9757	52.2441	24.1723	17.2547	12.2927	14.7895	10.3645	16.8956	64.4359	32.299	19.551	6.4106	10.1942	22.2046	6.76416	45.005	55.843	9.24796	4.717	28.8649	3.53268	4.30297
HanXRQChr00c0264g0572871	18.5062	15.056	33.0052	41.6395	13.3666	84.4107	18.2967	12.9632	40.8061	76.8158	7.34518	14.3648	57.7652	17.8798	16.9203	6.8302	13.5663	19.8566	9.23435	55.7358	49.893	9.38808	4.15096	10.8389	11.1585	8.56204
HanXRQChr00c0265g0572901	3.02486	2.78986	7.72197	2.22368	2.41668	30.1043	4.41434	3.75875	7.54517	16.3309	1.65484	1.92155	6.71799	2.00875	3.01935	1.21219	4.73649	5.41138	2.17007	6.88689	10.3989	1.45375	0.415096	0.776983	7.3371	2.74424
HanXRQChr00c0265g0572921	5.74912	6.34059	13.8248	3.37912	3.78541	55.6101	8.37203	10.8915	19.0749	28.0767	2.90323	3.93684	14.0037	5.29036	5.79954	2.2845	9.31705	10.0625	3.78608	18.2583	28.4947	2.57472	0.830191	2.02016	21.8754	4.4347
HanXRQChr00c0297g0573161	29.5723	28.2675	31.5106	33.2244	38.3888	34.063	40.0639	37.913	45.9775	46.2416	31.2968	23.4804	29.2374	51.6705	38.7732	36.8318	38.5157	30.4558	34.4903	23.944	26.1747	31.6848	36.6794	36.7513	37.6366	27.8376
HanXRQChr00c0300g0573251	1.78486	0	0.0622739	6.73644	0	12.3736	0.304437	0	12.8861	15.5309	9.49357	0	0	3.67939	8.99826	7.99576	7.97212	7.15555	10.2732	0	0	3.66065	1.01887	0	12.0587	14.2481
HanXRQChr00c0303g0573311	2.72426	3.29711	3.54961	4.49096	6.26625	1.89634	2.77038	3.75875	0.113036	1.01458	2.38065	1.26541	3.4063	2.02863	0.209262	0.55947	0.506785	2.95166	2.90882	0	0.0818812	0.175151	0.037736	0.116547	0.611425	0.021954
HanXRQChr00c0311g0573341	26.3032	17.5231	19.3672	23.9808	13.9868	24.2968	13.1517	12.6377	45.2145	34.9641	22.5001	14.5522	28.1493	11.1177	5.65007	66.6003	44.87	36.5827	44.1402	47.3274	51.0939	21.1582	21.0944	95.297	151.362	83.1835
HanXRQChr00c0311g0573361	3.02486	2.78986	7.72197	2.22368	2.41668	30.1043	4.41434	3.75875	7.54517	16.3309	1.65484	1.92155	6.71799	2.00875	3.01935	1.21219	4.73649	5.41138	2.17007	6.88689	10.3989	1.45375	0.415096	0.776983	7.3371	2.74424
HanXRQChr00c0343g0573831	3.87032	3.9427	5.4801	4.75257	7.37835	8.88908	13.9737	9.41166	5.70833	6.65333	6.38711	6.8426	7.04916	8.39298	12.1372	1.88821	9.12214	7.02138	4.94037	7.20721	8.84317	6.25288	21.2831	7.1871	5.16314	5.24699
HanXRQChr00c0343g0573841	43.2499	32.3947	40.1667	44.9968	30.6041	30.1992	22.6806	31.5498	32.3284	34.4764	24.9968	48.2966	34.1577	60.6403	70.9995	34.2209	37.4241	42.419	34.4441	38.0381	21.4802	49.7428	22.9057	28.9426	35.3777	34.1823
HanXRQChr00c0348g0573941	3.02486	2.78986	7.72197	2.22368	2.41668	30.1043	4.41434	3.75875	7.54517	16.3309	1.65484	1.92155	6.71799	2.00875	3.01935	1.21219	4.73649	5.41138	2.17007	6.88689	10.3989	1.45375	0.415096	0.776983	7.3371	2.74424
HanXRQChr00c0352g0574111	32.5408	66.4725	80.8938	10.3118	13.3024	78.1765	44.0521	38.5937	116.314	48.5049	34.3162	13.0759	44.4949	15.6523	43.3471	24.6167	21.9672	102.548	48.6419	137.418	74.5665	10.7893	36.0001	15.9282	68.4796	60.549
HanXRQChr00c0368g0574161	1.86001	1.15284	2.24186	5.8644	1.41151	2.2756	1.30908	1.24305	1.55425	1.22921	0.37742	1.66378	5.70083	3.40095	2.86988	0.512848	1.07205	0.983888	0.831091	2.72272	5.15852	0.980845	0.528304	1.82591	0.475553	0.461033
HanXRQChr00c0368g0574171	2.76183	2.12122	5.91602	4.94877	2.18142	10.9276	3.22704	2.87085	7.68647	11.6872	1.01613	4.47581	8.51576	3.16228	2.66061	1.2355	2.76783	2.63861	2.26241	12.7327	8.89776	1.87411	0.452832	2.40865	1.6984	2.39298
HanXRQChr00c0373g0574231	7.3461	10.6061	26.2173	4.16395	11.5487	42.6913	12.5124	7.96144	15.5142	22.633	5.19679	5.50689	21.9044	3.71916	8.93847	4.98861	8.9662	8.54194	4.68643	30.3504	7.8606	7.7767	5.81134	7.38134	15.0648	13.4797
HanXRQChr00c0382g0574351	0.432124	2.42095	2.80233	0.239808	2.88718	2.32301	1.79618	3.16682	1.07384	0.234135	0.638711	0.210902	0.496753	0.457437	0.896836	0.163179	0.233901	1.25222	1.24664	2.32232	0.300231	0.262726	0.113208	0.660436	2.75141	0.965974
HanXRQChr00c0383g0574371	1.33395	1.12978	3.73643	0.981034	1.68954	8.62833	2.37461	2.13094	4.74753	7.23867	1.01613	1.24198	2.08163	1.41209	1.49473	0.769272	2.14409	2.28083	0.66949	4.64465	1.99244	0.770664	0.264152	0.46619	2.81935	0.878158
HanXRQChr00c0383g0574381	82.0471	50.0792	250.092	22.4112	39.6292	488.449	128.229	70.913	160.427	246.7	34.4614	99.9911	185.241	14.4391	57.3377	31.2138	59.5278	74.2388	63.7632	472.873	115.835	74.0187	26.7925	14.0245	146.708	58.1121
HanXRQChr00c0383g0574391	39.8681	30.6654	101.133	15.1079	53.6802	278.311	40.1857	28.7381	94.9505	185.532	12.3968	28.0734	150.658	15.0159	43.8852	13.707	39.5098	44.4315	18.2147	121.562	39.494	24.7838	7.24531	14.413	79.3154	60.5929
HanXRQChr00c0397g0574591	7.4964	13.0962	20.8618	12.2738	0	7.8698	0.0304437	0	0	7.41427	25.3743	32.9242	22.9452	11.9133	16.0235	7.08662	1.05255	18.0454	1.15429	55.6557	60.2919	30.6689	31.2077	2.64174	0.0509521	11.921
HanXRQChr00c0452g0574871	0.601215	0.391964	1.1832	1.19904	3.31491	2.65487	1.33952	2.33812	1.1021	3.14131	3.8613	0.0937343	0.236549	4.49482	1.55452	1.28212	0.33136	3.44361	5.95615	0.800801	0.0818812	1.01587	0.339624	20.9397	10.7339	7.04722
HanXRQChr00c0452g0574881	1.20243	0.322794	11.0225	1.04644	0.641596	9.86095	1.12642	1.95336	1.49773	8.35081	0.0580646	0.98421	5.41697	0.0397771	1.28547	0.093245	1.52036	1.61	0.808005	4.00401	2.1835	0.753149	0.339624	0.155397	2.59856	2.1954
HanXRQChr00c0470g0574961	3.02486	2.78986	7.72197	2.22368	2.41668	30.1043	4.41434	3.75875	7.54517	16.3309	1.65484	1.92155	6.71799	2.00875	3.01935	1.21219	4.73649	5.41138	2.17007	6.88689	10.3989	1.45375	0.415096	0.776983	7.3371	2.74424
HanXRQChr00c0483g0574981	1.33395	1.12978	3.73643	0.981034	1.68954	8.62833	2.37461	2.13094	4.74753	7.23867	1.01613	1.24198	2.08163	1.41209	1.49473	0.769272	2.14409	2.28083	0.66949	4.64465	1.99244	0.770664	0.264152	0.46619	2.81935	0.878158
HanXRQChr00c0486g0575011	17.191	17.2003	14.6344	18.0946	19.2051	20.2671	16.8963	19.504	16.4185	18.204	14.1678	15.7005	16.2273	14.7772	14.9473	19.4649	19.0824	15.1832	17.7299	14.2543	15.2572	14.5901	15.6982	18.4145	17.018	17.2997
HanXRQChr00c0494g0575111	13.5273	9.40713	14.8212	9.17812	18.3496	15.384	17.0485	18.6457	14.1013	15.1993	15.7065	8.83446	9.4383	19.272	18.8934	14.5229	16.2756	10.6886	11.9585	10.971	12.5278	15.6059	14.6038	11.9267	14.895	11.3502
HanXRQChr00c0499g0575251	3.02486	2.78986	7.72197	2.22368	2.41668	30.1043	4.41434	3.75875	7.54517	16.3309	1.65484	1.92155	6.71799	2.00875	3.01935	1.21219	4.73649	5.41138	2.17007	6.88689	10.3989	1.45375	0.415096	0.776983	7.3371	2.74424
HanXRQChr00c0499g0575271	5.74912	6.34059	13.8248	3.37912	3.78541	55.6101	8.37203	10.8915	19.0749	28.0767	2.90323	3.93684	14.0037	5.29036	5.79954	2.2845	9.31705	10.0625	3.78608	18.2583	28.4947	2.57472	0.830191	2.02016	21.8754	4.4347
HanXRQChr00c0524g0575441	2.76183	2.12122	5.91602	4.94877	2.18142	10.9276	3.22704	2.87085	7.68647	11.6872	1.01613	4.47581	8.51576	3.16228	2.66061	1.2355	2.76783	2.63861	2.26241	12.7327	8.89776	1.87411	0.452832	2.40865	1.6984	2.39298
HanXRQChr00c0534g0575591	208.246	232.158	331.609	154.764	419.988	434.546	142.629	191.903	556.252	174.899	618.65	452.291	430.495	389.219	375.356	255.515	328.689	1105.64	640.425	941.262	809.833	833.946	1779.06	871.542	421.883	747.708
HanXRQChr00c0537g0575611	1.74728	1.3834	2.80233	3.33552	27.3961	30.0806	25.2683	27.3767	26.8179	32.2131	32.2259	2.13246	2.1526	36.5751	39.9391	23.1481	32.7656	25.6258	30.8427	2.16216	3.68466	60.0067	88.4154	42.6952	51.3257	57.1681
HanXRQChr00c0574g0576021	1.33395	1.12978	3.73643	0.981034	1.68954	8.62833	2.37461	2.13094	4.74753	7.23867	1.01613	1.24198	2.08163	1.41209	1.49473	0.769272	2.14409	2.28083	0.66949	4.64465	1.99244	0.770664	0.264152	0.46619	2.81935	0.878158
HanXRQChr00c0574g0576031	718.358	655.594	1338.39	595.117	412.011	5337.62	846.64	459.396	791.706	2646.58	166.239	336.248	1862.33	245.345	644.287	239.29	780.469	963.875	510.682	1489.65	1134.6	370.549	227.095	116.276	1407.45	582.724
HanXRQChr00c0575g0576061	0	0.507247	0	1.43885	1.62538	2.29931	0.974199	1.39103	26.5918	18.165	9.78389	1.21855	0	13.0668	18.1161	19.5581	11.3052	21.735	13.713	0	1.66492	11.6826	9.35852	13.7138	19.3618	19.8903
HanXRQChr00c0577g0576131	3.02486	2.78986	7.72197	2.22368	2.41668	30.1043	4.41434	3.75875	7.54517	16.3309	1.65484	1.92155	6.71799	2.00875	3.01935	1.21219	4.73649	5.41138	2.17007	6.88689	10.3989	1.45375	0.415096	0.776983	7.3371	2.74424
HanXRQChr00c0577g0576151	5.74912	6.34059	13.8248	3.37912	3.78541	55.6101	8.37203	10.8915	19.0749	28.0767	2.90323	3.93684	14.0037	5.29036	5.79954	2.2845	9.31705	10.0625	3.78608	18.2583	28.4947	2.57472	0.830191	2.02016	21.8754	4.4347
HanXRQChr00c0582g0576171	0	3.6199	0	0	4.87613	4.4801	6.08875	13.052	13.5644	10.6336	11.0903	0	0	0.97454	0	4.42914	13.1764	6.50708	21.6545	0	0	0	0	12.354	12.6361	5.70803
HanXRQChr00c0588g0576321	0.37576	0.553361	1.74367	0.937433	2.71609	0.90076	1.70485	2.60448	2.85417	3.78518	1.94517	0.234336	0.638682	4.37549	5.41091	2.91391	3.19665	4.40513	1.61601	0.24024	0.300231	0.910784	0.56604	0.893531	1.30777	1.69045
HanXRQChr00c0593g0576381	4.30245	10.583	6.10284	8.7203	2.80163	2.39413	1.9484	1.6278	2.9672	0.390225	4.06453	14.3179	4.84925	2.0883	13.2134	2.2845	1.61781	7.37916	0.94652	23.4635	4.367	5.23701	2.56605	0.0776983	0.866186	1.71241
HanXRQChr00c0593g0576391	2.78062	3.25099	2.24186	4.16395	1.04794	2.56005	2.67905	1.00628	0.480404	0.604849	2.32259	9.30313	4.23423	2.34685	8.16121	0.536159	2.80681	6.30583	0.66949	17.2172	3.30254	1.90914	0.415096	0.310793	0.0509521	0.482987
HanXRQChr00c0658g0576671	33.9311	32.0488	79.0879	3.72793	9.15343	671.374	52.5459	73.0736	236.557	320.804	0.087097	4.17118	9.74582	32.0405	29.4461	0	131.452	127.481	38.184	30.2703	325.805	0.140121	0	0	211.061	18.0461
HanXRQChr00c0665g0576701	1.33395	1.12978	3.73643	0.981034	1.68954	8.62833	2.37461	2.13094	4.74753	7.23867	1.01613	1.24198	2.08163	1.41209	1.49473	0.769272	2.14409	2.28083	0.66949	4.64465	1.99244	0.770664	0.264152	0.46619	2.81935	0.878158
HanXRQChr00c0687g0576711	0.544851	0.691701	0.373643	0.501418	1.47567	1.06669	1.12642	1.15426	1.15862	1.01458	0.551614	2.01529	1.82143	2.88384	3.97597	1.56185	1.189	0.939166	1.26972	6.32633	5.07664	3.88835	5.96228	2.25325	3.20998	3.44677
HanXRQChr00c0689g0576721	3.02486	2.78986	7.72197	2.22368	2.41668	30.1043	4.41434	3.75875	7.54517	16.3309	1.65484	1.92155	6.71799	2.00875	3.01935	1.21219	4.73649	5.41138	2.17007	6.88689	10.3989	1.45375	0.415096	0.776983	7.3371	2.74424
HanXRQChr00c0689g0576741	5.74912	6.34059	13.8248	3.37912	3.78541	55.6101	8.37203	10.8915	19.0749	28.0767	2.90323	3.93684	14.0037	5.29036	5.79954	2.2845	9.31705	10.0625	3.78608	18.2583	28.4947	2.57472	0.830191	2.02016	21.8754	4.4347
HanXRQChr00c0696g0576801	3.02486	2.78986	7.72197	2.22368	2.41668	30.1043	4.41434	3.75875	7.54517	16.3309	1.65484	1.92155	6.71799	2.00875	3.01935	1.21219	4.73649	5.41138	2.17007	6.88689	10.3989	1.45375	0.415096	0.776983	7.3371	2.74424
HanXRQChr00c0702g0576861	1.84122	1.45257	1.74367	5.58099	2.09588	0.568901	2.07017	0.858296	3.30631	2.36086	1.21936	0.445238	2.8859	3.38106	3.8265	2.63417	2.33901	2.23611	2.17007	0.720721	2.64749	0.367817	0.905663	2.68059	1.06999	1.64655
HanXRQChr00c0714g0576971	1.59698	1.33729	1.30775	0.654023	1.56122	0.474084	1.43086	1.15426	1.66729	2.69255	2.52581	1.14825	0.898886	0.875097	1.91325	1.8649	2.06612	1.27458	1.93921	0.320321	0.109175	0.507937	0.452832	1.08778	1.29079	0.83425
HanXRQChr00c0739g0577061	5.74912	6.34059	13.8248	3.37912	3.78541	55.6101	8.37203	10.8915	19.0749	28.0767	2.90323	3.93684	14.0037	5.29036	5.79954	2.2845	9.31705	10.0625	3.78608	18.2583	28.4947	2.57472	0.830191	2.02016	21.8754	4.4347
HanXRQChr00c0742g0577081	1.33395	1.12978	3.73643	0.981034	1.68954	8.62833	2.37461	2.13094	4.74753	7.23867	1.01613	1.24198	2.08163	1.41209	1.49473	0.769272	2.14409	2.28083	0.66949	4.64465	1.99244	0.770664	0.264152	0.46619	2.81935	0.878158
HanXRQChr00c0756g0577171	3.13759	5.25693	3.36279	2.59429	5.90268	2.72598	4.44478	4.67623	5.14315	3.84371	2.43872	1.78095	4.37615	2.88384	6.27785	2.93722	3.13817	2.68333	3.16276	1.76176	1.50116	6.34046	7.32078	12.0044	12.806	1.6685
HanXRQChr00c0762g0577241	3.02486	2.78986	7.72197	2.22368	2.41668	30.1043	4.41434	3.75875	7.54517	16.3309	1.65484	1.92155	6.71799	2.00875	3.01935	1.21219	4.73649	5.41138	2.17007	6.88689	10.3989	1.45375	0.415096	0.776983	7.3371	2.74424
HanXRQChr00c0762g0577261	1.5594	1.95982	8.03334	1.56965	1.17626	18.1337	3.59236	3.75875	5.05838	10.2434	1.45162	1.54662	7.21474	1.88941	2.42146	0.885828	2.8263	2.99639	1.91613	9.60962	8.18812	1.2786	0.18868	1.28202	6.11425	1.71241
HanXRQChr00c0790g0577421	3.02486	2.78986	7.72197	2.22368	2.41668	30.1043	4.41434	3.75875	7.54517	16.3309	1.65484	1.92155	6.71799	2.00875	3.01935	1.21219	4.73649	5.41138	2.17007	6.88689	10.3989	1.45375	0.415096	0.776983	7.3371	2.74424
HanXRQChr00c0790g0577441	5.74912	6.34059	13.8248	3.37912	3.78541	55.6101	8.37203	10.8915	19.0749	28.0767	2.90323	3.93684	14.0037	5.29036	5.79954	2.2845	9.31705	10.0625	3.78608	18.2583	28.4947	2.57472	0.830191	2.02016	21.8754	4.4347
HanXRQChr00c0793g0577481	5.74912	6.34059	13.8248	3.37912	3.78541	55.6101	8.37203	10.8915	19.0749	28.0767	2.90323	3.93684	14.0037	5.29036	5.79954	2.2845	9.31705	10.0625	3.78608	18.2583	28.4947	2.57472	0.830191	2.02016	21.8754	4.4347
HanXRQChr00c0813g0577531	3.02486	2.78986	7.72197	2.22368	2.41668	30.1043	4.41434	3.75875	7.54517	16.3309	1.65484	1.92155	6.71799	2.00875	3.01935	1.21219	4.73649	5.41138	2.17007	6.88689	10.3989	1.45375	0.415096	0.776983	7.3371	2.74424
HanXRQChr00c0813g0577551	5.74912	6.34059	13.8248	3.37912	3.78541	55.6101	8.37203	10.8915	19.0749	28.0767	2.90323	3.93684	14.0037	5.29036	5.79954	2.2845	9.31705	10.0625	3.78608	18.2583	28.4947	2.57472	0.830191	2.02016	21.8754	4.4347
HanXRQChr00c0839g0577681	105.626	71.2913	210.299	67.6478	70.9177	491.91	99.551	60.5839	180.519	394.927	31.7323	73.0893	210.505	34.7652	71.9263	52.1473	81.6704	100.468	66.8336	212.453	142.774	38.1829	27.4718	33.0995	103.178	66.3229
HanXRQChr00c0893g0577801	5.74912	6.34059	13.8248	3.37912	3.78541	55.6101	8.37203	10.8915	19.0749	28.0767	2.90323	3.93684	14.0037	5.29036	5.79954	2.2845	9.31705	10.0625	3.78608	18.2583	28.4947	2.57472	0.830191	2.02016	21.8754	4.4347
HanXRQChr00c0899g0577821	3.02486	2.78986	7.72197	2.22368	2.41668	30.1043	4.41434	3.75875	7.54517	16.3309	1.65484	1.92155	6.71799	2.00875	3.01935	1.21219	4.73649	5.41138	2.17007	6.88689	10.3989	1.45375	0.415096	0.776983	7.3371	2.74424
HanXRQChr00c0931g0577941	3.02486	2.78986	7.72197	2.22368	2.41668	30.1043	4.41434	3.75875	7.54517	16.3309	1.65484	1.92155	6.71799	2.00875	3.01935	1.21219	4.73649	5.41138	2.17007	6.88689	10.3989	1.45375	0.415096	0.776983	7.3371	2.74424
HanXRQChr00c0931g0577961	5.74912	6.34059	13.8248	3.37912	3.78541	55.6101	8.37203	10.8915	19.0749	28.0767	2.90323	3.93684	14.0037	5.29036	5.79954	2.2845	9.31705	10.0625	3.78608	18.2583	28.4947	2.57472	0.830191	2.02016	21.8754	4.4347
HanXRQChr00c0946g0578001	1.95395	1.72925	2.17959	3.42272	9.34591	6.80311	7.39783	8.05023	0.0847772	0.078045	0.145162	0.820175	1.75046	7.39855	7.56332	0.093245	0.0194917	0.268333	0.0461717	0.960962	2.1835	6.971	6.56606	0.155397	0.0849201	0.021954
HanXRQChr00c0952g0578011	1.54061	1.75231	1.12093	1.96207	1.45428	1.56448	1.67441	1.03587	6.78218	5.2095	4.20969	1.52318	3.16976	1.13365	1.67409	5.71126	5.65261	4.04736	6.16393	1.84184	0.955281	0.858239	1.54718	7.96408	6.96345	6.19101
HanXRQChr00c0971g0578021	3.02486	2.78986	7.72197	2.22368	2.41668	30.1043	4.41434	3.75875	7.54517	16.3309	1.65484	1.92155	6.71799	2.00875	3.01935	1.21219	4.73649	5.41138	2.17007	6.88689	10.3989	1.45375	0.415096	0.776983	7.3371	2.74424
HanXRQChr00c0983g0578071	3.02486	2.78986	7.72197	2.22368	2.41668	30.1043	4.41434	3.75875	7.54517	16.3309	1.65484	1.92155	6.71799	2.00875	3.01935	1.21219	4.73649	5.41138	2.17007	6.88689	10.3989	1.45375	0.415096	0.776983	7.3371	2.74424
HanXRQChr00c0983g0578091	5.74912	6.34059	13.8248	3.37912	3.78541	55.6101	8.37203	10.8915	19.0749	28.0767	2.90323	3.93684	14.0037	5.29036	5.79954	2.2845	9.31705	10.0625	3.78608	18.2583	28.4947	2.57472	0.830191	2.02016	21.8754	4.4347
HanXRQChr00c1009g0578271	3.02486	2.78986	7.72197	2.22368	2.41668	30.1043	4.41434	3.75875	7.54517	16.3309	1.65484	1.92155	6.71799	2.00875	3.01935	1.21219	4.73649	5.41138	2.17007	6.88689	10.3989	1.45375	0.415096	0.776983	7.3371	2.74424
HanXRQChr00c1040g0578331	1.33395	1.12978	3.73643	0.981034	1.68954	8.62833	2.37461	2.13094	4.74753	7.23867	1.01613	1.24198	2.08163	1.41209	1.49473	0.769272	2.14409	2.28083	0.66949	4.64465	1.99244	0.770664	0.264152	0.46619	2.81935	0.878158
HanXRQChr00c1040g0578341	7.44004	7.17063	23.7264	6.97624	5.06861	76.9676	13.3648	12.6673	34.3065	52.8169	0.87097	5.06165	22.9926	3.77883	5.20165	7.22649	6.95855	9.34693	3.07042	33.1532	16.4308	0.96333	4.79247	12.1598	22.5208	11.0867
HanXRQChr00c1042g0578351	428.873	292.866	746.042	309.026	206.508	2452.6	419.819	239.228	461.753	1677.07	153.61	188.406	902.694	104.375	308.273	130.59	424.062	437.293	187.226	871.752	539.734	230.691	137.623	102.678	700.744	323.953
HanXRQChr00c1042g0578361	186.396	250.211	473.219	88.6419	154.518	500.965	224.949	147.597	201.007	449.5	92.7292	288.069	300.275	12.311	233.566	84.0371	124.903	167.395	123.186	413.694	346.494	222.372	112.302	204.541	155.93	153.502
HanXRQChr00c1042g0578371	3.02486	2.78986	7.72197	2.22368	2.41668	30.1043	4.41434	3.75875	7.54517	16.3309	1.65484	1.92155	6.71799	2.00875	3.01935	1.21219	4.73649	5.41138	2.17007	6.88689	10.3989	1.45375	0.415096	0.776983	7.3371	2.74424
HanXRQChr00c1042g0578391	5.74912	6.34059	13.8248	3.37912	3.78541	55.6101	8.37203	10.8915	19.0749	28.0767	2.90323	3.93684	14.0037	5.29036	5.79954	2.2845	9.31705	10.0625	3.78608	18.2583	28.4947	2.57472	0.830191	2.02016	21.8754	4.4347
HanXRQChr00c1142g0578641	1.33395	1.12978	3.73643	0.981034	1.68954	8.62833	2.37461	2.13094	4.74753	7.23867	1.01613	1.24198	2.08163	1.41209	1.49473	0.769272	2.14409	2.28083	0.66949	4.64465	1.99244	0.770664	0.264152	0.46619	2.81935	0.878158
HanXRQChr00c1178g0578731	3.02486	2.78986	7.72197	2.22368	2.41668	30.1043	4.41434	3.75875	7.54517	16.3309	1.65484	1.92155	6.71799	2.00875	3.01935	1.21219	4.73649	5.41138	2.17007	6.88689	10.3989	1.45375	0.415096	0.776983	7.3371	2.74424
HanXRQChr00c1257g0578881	4.92245	6.45588	3.17597	2.41988	2.63054	3.17636	5.11455	4.08431	0.904291	1.44383	3.51291	1.05451	0.875231	1.55131	1.55452	1.35205	1.01357	1.27458	0.969606	1.28128	0.955281	1.9792	1.96227	1.39857	1.23983	1.27333
HanXRQChr00c1293g0578931	3.02486	2.78986	7.72197	2.22368	2.41668	30.1043	4.41434	3.75875	7.54517	16.3309	1.65484	1.92155	6.71799	2.00875	3.01935	1.21219	4.73649	5.41138	2.17007	6.88689	10.3989	1.45375	0.415096	0.776983	7.3371	2.74424
HanXRQChr00c1353g0579001	1.33395	1.12978	3.73643	0.981034	1.68954	8.62833	2.37461	2.13094	4.74753	7.23867	1.01613	1.24198	2.08163	1.41209	1.49473	0.769272	2.14409	2.28083	0.66949	4.64465	1.99244	0.770664	0.264152	0.46619	2.81935	0.878158
HanXRQChr01g0000001	1.93516	2.53624	2.17959	1.54785	1.28319	0.924464	0.943756	1.30224	2.14769	1.79503	1.94517	2.83546	2.76762	2.16785	3.40798	3.03046	2.92376	2.57153	2.90882	3.76377	3.27525	4.46635	3.84907	5.32234	4.22902	5.15918
HanXRQChr01g0000011	9.43157	7.95456	9.83928	12.6444	8.12688	10.4536	8.37203	9.32287	9.49505	11.8433	9.63873	20.0826	21.9517	12.8281	12.1671	13.5205	17.3282	15.1608	17.7992	22.5025	26.1201	22.3668	16.8302	31.8563	27.9387	23.82
HanXRQChr01g0000061	17.454	12.1509	24.5359	18.9885	2.18142	1.94375	2.46594	2.54529	49.6512	63.4506	67.326	26.9252	27.8655	3.73905	2.57093	41.4474	53.5828	47.4502	61.1545	30.9109	37.5835	25.5545	116.944	51.242	39.4879	49.3744
HanXRQChr01g0000071	4.09578	2.97431	27.7119	5.90801	1.47567	1.25632	3.98813	2.60448	4.09757	8.83859	2.20646	14.4351	10.692	14.4789	14.2896	1.58517	5.75006	4.33805	2.72413	75.8359	110.158	73.4057	251.925	22.4548	31.93	64.8739
HanXRQChr01g0000081	9.50672	12.5659	9.90155	10.3336	19.8253	14.4122	19.2404	16.9587	33.4587	31.6082	19.7129	17.7392	16.0617	22.5139	23.4971	35.7362	31.8885	32.0882	36.4295	16.4965	17.0859	25.4669	21.5095	28.4764	40.5579	35.1483
HanXRQChr01g0000091	2.42365	2.2365	1.86822	2.7469	1.68954	1.56448	1.61352	1.59821	3.44761	2.84864	0.987099	3.2104	3.83209	1.61097	1.0762	3.00715	2.72884	2.8175	3.02425	5.04505	5.18581	3.69568	3.62265	4.85615	7.18424	6.45446
HanXRQChr01g0000101	23.7104	25.0165	14.8835	17.7458	9.9875	10.6906	17.4747	9.9148	8.61902	8.48739	9.66776	8.55325	8.37383	4.27604	4.78313	8.22888	4.05428	4.62875	5.17123	5.68569	6.03192	3.18775	4.15096	3.80722	2.78538	2.12953
HanXRQChr01g0000121	17.7359	17.9151	14.5098	16.1108	17.4942	18.0863	19.3318	18.409	16.9837	15.4334	16.4904	11.834	9.03617	12.5298	10.5528	10.5833	7.60178	8.40777	13.7592	6.08609	4.39429	7.40888	5.58492	4.15686	4.72156	6.32274
HanXRQChr01g0000131	15.5001	17.6845	21.609	21.6482	14.9278	14.8625	13.5475	13.348	8.25165	8.35081	25.9549	5.24912	7.64053	6.98089	3.22861	6.92344	4.13225	7.3568	7.77994	1.52152	2.12891	0.595513	0.415096	1.90361	0.747297	0.680573
HanXRQChr01g0000141	523.039	498.44	570.305	461.566	220.431	254.654	296.979	301.292	783.116	850.495	621.321	876.345	679.534	344.828	447.97	383.167	621.689	538.254	388.397	1754.8	1552.88	1486.94	1564.01	561.992	486.643	963.691
HanXRQChr01g0000151	5.41094	8.69238	6.35194	5.55919	1.02655	1.56448	0.761093	1.15426	11.1623	10.3605	9.05809	8.95163	7.40398	0.636434	0.98652	7.57616	6.90008	5.18777	6.44096	14.8148	14.8205	12.786	15.585	7.1094	8.57693	12.8431
HanXRQChr01g0000191	32.3717	32.6022	34.4997	30.6083	26.2413	27.9236	27.1254	25.0682	29.2199	31.8423	36.784	40.2354	38.7704	33.3134	37.9362	34.1044	31.5961	34.5926	34.144	40.7608	33.7078	34.4872	31.2077	30.3412	29.5522	36.7948
HanXRQChr01g0000201	110.511	101.519	162.286	168.978	55.2842	49.9448	52.7285	70.4691	72.5976	69.6551	62.7679	382.389	387.16	147.653	129.862	116.253	99.1545	104.046	106.795	343.944	403.674	291.486	347.662	176.608	177.262	172.514
HanXRQChr01g0000211	13.377	12.2662	16.5649	12.2738	6.88646	5.0727	5.47987	9.1157	26.1114	24.9549	19.5388	38.7591	32.0051	8.65153	12.5557	33.102	42.3556	35.8001	34.6519	32.0321	19.788	23.9606	25.5095	37.0621	34.2738	42.1516
HanXRQChr01g0000221	2.68668	2.28261	3.36279	3.29191	1.28319	0.711126	2.19195	0.976682	4.63449	3.88274	1.8	1.35915	2.48376	1.59109	3.16882	2.54093	3.17715	2.25847	1.31589	2.56256	4.50347	1.43624	0.56604	3.26333	5.53679	3.31505
HanXRQChr01g0000231	4.77215	5.37221	4.23463	5.6246	1.24042	1.56448	1.03509	1.42063	3.7302	3.16082	4.18065	5.36629	7.28571	2.7844	3.79661	4.19603	5.12633	4.04736	3.20893	9.04905	6.74155	3.73071	2.86793	6.56551	4.53474	4.58838
HanXRQChr01g0000291	6.38791	2.81292	5.29328	10.0938	7.84885	8.58092	7.42827	10.0036	6.10396	12.5652	13.0645	19.5436	19.2551	8.96975	5.67996	9.06808	17.1527	13.2601	18.7226	9.12913	14.8205	13.8895	19.5095	12.354	8.6109	11.6136
HanXRQChr01g0000301	9.6946	8.0929	7.1615	10.29	0.0213865	0.0237042	0.0304437	0	7.60169	7.53134	9.72583	10.4045	10.8339	0.0596657	0.0896836	8.9049	9.49248	11.6054	10.2732	8.48849	6.38674	0.262726	0.528304	5.82737	8.25424	7.35457
HanXRQChr01g0000311	149.308	131.746	104.433	121.496	141.728	211.062	157.668	159.377	107.611	135.076	103.529	90.477	96.7249	88.6633	94.0183	104.901	110.011	88.4605	134.198	53.8939	50.2751	69.4999	92.4909	75.9113	68.8363	73.3043
HanXRQChr01g0000321	4.09578	10.0988	4.48372	6.64923	3.65709	5.38086	2.46594	3.66996	5.00186	4.64368	1.59678	10.0296	10.5501	11.0382	18.0563	9.74411	6.21787	11.4712	3.55522	9.20921	6.5505	10.4915	8.6038	9.20725	7.77869	16.0264
HanXRQChr01g0000331	15.8946	14.226	17.0631	19.9695	18.3496	20.8597	16.8354	20.3031	15.8533	12.8579	13.8775	15.513	14.8789	15.9506	13.1835	9.65086	10.6035	11.0911	6.2101	13.5335	24.7554	10.8068	10.9434	7.49789	7.09932	5.18113
HanXRQChr01g0000351	13.9407	16.5547	22.4809	15.9146	7.95579	9.05501	10.5944	10.9507	10.3711	14.6529	17.2162	20.1529	20.1776	19.0334	24.2146	10.8164	12.2993	14.6018	9.78841	62.2223	94.9822	21.9289	27.1322	18.9584	18.0201	21.954
HanXRQChr01g0000361	5.01639	4.79579	7.78424	7.25965	5.68881	5.6416	5.51031	5.26816	8.16687	9.11175	8.18712	9.11566	10.0533	16.2291	14.1102	8.83497	8.86874	10.2637	7.13353	16.7367	19.6788	15.5359	18.4529	13.7138	14.0798	13.7651
HanXRQChr01g0000371	3.64487	4.77274	2.67778	3.59713	4.87613	5.33345	5.44943	5.38655	1.04559	1.65846	2.81614	2.34336	2.81493	1.88941	1.19578	1.30543	1.36442	1.65472	3.37054	2.56256	1.93786	2.08429	1.39623	0.233095	0.0849201	0.153678
HanXRQChr01g0000401	46.4063	43.4388	54.4274	44.1247	45.7885	47.4558	50.841	45.5193	2.14769	2.36086	3.25162	53.1708	59.1372	68.9736	55.275	2.98384	3.80089	2.88458	2.6087	78.4785	79.1246	80.0439	68.6795	2.64174	2.73443	3.57849
HanXRQChr01g0000421	21.0425	25.9618	22.2941	18.378	25.7494	30.6258	29.2869	25.1274	17.0685	28.5449	32.6904	35.619	29.1428	20.6841	25.2011	25.2927	31.1673	27.37	29.6422	43.4034	44.3523	63.0543	59.321	42.1125	40.6088	49.4623
HanXRQChr01g0000431	9.97642	9.66076	8.28243	7.19425	7.52805	7.82239	7.79359	4.76502	9.8059	6.65333	8.76776	12.2558	12.5371	8.25376	7.41385	14.0567	9.31705	14.1769	9.85766	9.20921	12.1457	10.7543	6.52832	14.6073	17.7483	12.404
HanXRQChr01g0000441	5.74912	4.08104	4.11008	6.78004	7.84885	7.82239	5.23632	3.93632	5.56704	5.8924	5.8355	7.05351	9.48561	3.91805	4.45429	5.5947	4.87294	7.44624	4.91729	7.44745	6.27756	6.07773	4.79247	3.72952	6.64076	7.06917
HanXRQChr01g0000481	5.05397	4.58828	5.04419	6.36582	0.769915	0.877056	1.09597	0.769507	6.95173	5.65826	4.6742	4.07744	5.98469	0.576769	0.478313	5.3849	5.96447	3.06347	5.93307	2.72272	5.32228	0.875754	0.37736	6.06047	7.08234	4.80792
HanXRQChr01g0000491	4.32124	2.9282	2.42868	4.22935	1.73231	1.39855	1.64396	2.30852	3.84323	4.25345	3.48388	3.72594	4.96753	1.96897	3.01935	5.1751	4.77548	3.42125	5.26358	4.96497	4.63994	1.90914	1.69812	3.53527	4.61966	8.18882
HanXRQChr01g0000501	9.80733	10.2372	9.777	11.1184	17.2375	18.4419	17.1398	16.87	12.5753	8.91664	8.68067	8.27205	8.08997	14.7374	17.1894	6.57378	6.68567	8.07235	7.15662	8.72873	6.90532	12.9962	11.8868	5.71083	4.68759	6.3886
HanXRQChr01g0000511	5.26063	6.08697	2.98915	3.70613	4.89751	4.21935	6.39318	4.55785	3.78672	2.96571	7.31615	1.80439	1.51391	1.59109	2.2122	3.00715	2.28053	3.39889	2.74722	1.28128	0.982575	0.490422	0.452832	1.47627	1.39269	1.93195
HanXRQChr01g0000521	22.0007	25.0857	15.9421	16.961	22.4986	27.971	21.7064	23.9139	19.0184	17.365	57.9485	15.7708	19.0658	17.8997	17.2193	17.9264	17.6595	18.2243	19.3229	15.9359	14.029	19.9322	21.9246	16.8994	16.2707	17.3875
HanXRQChr01g0000531	66.904	63.5212	111.533	79.2458	79.9856	72.0134	91.0267	81.2422	85.2294	94.649	75.9486	94.9294	78.5816	108.174	132.253	57.742	60.132	74.2612	73.9209	93.0531	77.0229	71.2864	83.1324	60.4493	44.4982	64.6324
HanXRQChr01g0000541	4.07699	7.88539	3.73643	3.20471	4.68365	3.43711	6.14963	3.61076	4.91708	5.95093	10.1903	5.06165	9.27272	3.57994	5.59028	4.31258	5.00938	3.64486	8.51868	4.40441	3.27525	2.4346	1.24529	2.2144	4.67061	3.31505
HanXRQChr01g0000551	4.60305	26.008	8.46925	3.94594	3.27214	2.72598	3.44014	3.46278	2.31724	3.55105	5.77743	3.46817	3.6192	54.2162	4.42439	2.82066	3.52801	3.13055	3.83225	2.8028	4.61264	3.78326	4.75473	2.5252	4.16109	3.92976
HanXRQChr01g0000561	15.2746	13.6496	6.47649	10.726	11.3776	13.2269	11.4773	10.1812	7.12129	7.86303	13.8775	9.39686	4.23423	8.91008	4.57387	11.982	7.13398	10.3308	6.78724	0.16016	0.463994	1.05091	0.037736	6.7986	5.67267	6.9594
HanXRQChr01g0000571	52.5124	26.3538	64.7026	48.9863	75.4516	64.831	72.0907	78.1345	29.2764	44.1539	53.855	33.4397	37.7059	13.3452	51.2691	27.5073	32.98	31.9093	39.7769	34.8349	39.8216	47.3608	57.5851	20.7066	16.8142	17.1241
HanXRQChr01g0000581	1.63455	1.77537	1.55685	1.94027	1.56122	1.96745	1.27864	1.09507	1.97814	1.22921	0.638711	1.45288	1.41929	3.57994	7.08501	1.8649	1.79324	2.50444	0.969606	0.720721	1.11904	1.06842	0.679248	2.56404	2.24189	2.85401
HanXRQChr01g0000591	38.8723	35.4843	39.2326	35.557	60.0533	51.77	61.4659	50.8762	39.2519	33.8325	24.8226	20.5278	26.0913	57.7962	41.2545	28.0201	26.1189	21.0194	25.6484	10.6507	14.6567	18.6536	18.1133	22.6491	23.3191	18.6828
HanXRQChr01g0000631	23.748	23.5639	19.6163	22.9998	18.9698	18.8448	20.6713	20.9247	29.6438	21.0136	23.1097	27.347	29.0246	22.8917	29.1771	34.1743	32.9021	28.734	30.5888	27.2272	23.4453	22.1216	24.0756	41.2967	33.9511	33.4139
HanXRQChr01g0000641	30.9814	30.2734	26.7155	34.0964	23.2899	25.0554	22.0108	19.3857	26.0549	26.1451	31.3549	48.2497	40.095	25.7557	23.3775	19.7913	31.2453	23.9487	25.4637	52.3724	48.692	17.3925	10.8302	21.2116	17.3067	14.9726
HanXRQChr01g0000651	5.50488	5.3261	5.79147	6.43122	2.73747	1.87263	2.40505	2.81166	2.79765	3.70714	2.43872	7.54561	9.01251	3.20206	3.10903	2.33113	2.76783	3.51069	2.1239	7.84785	9.06152	2.50466	2.90567	3.18563	2.75141	2.65643
HanXRQChr01g0000681	45.0912	37.6977	52.1233	40.3968	29.8342	32.617	40.0031	42.2933	32.4979	37.9103	45.842	61.7006	63.9628	38.4048	33.1232	40.0021	43.7979	35.0398	44.8097	45.6457	43.5881	39.9869	38.3398	44.56	41.7467	39.4513
HanXRQChr01g0000691	2.19819	3.22794	1.55685	1.98387	3.12243	2.7971	3.50103	2.75247	2.31724	2.28282	2.35162	1.10138	0.969851	1.80986	2.24209	2.47099	1.55934	1.38639	1.66218	0.880881	0.900693	1.12097	0.867927	1.86476	1.10396	1.00988
HanXRQChr01g0000711	23.7856	23.9559	31.4483	24.9401	27.2678	27.5443	25.2379	26.548	30.0111	27.3743	28.1904	29.3388	26.7064	29.5942	32.6149	19.2318	20.6612	18.6939	21.9085	35.6357	32.8344	18.4259	15.0567	17.7541	15.8801	16.685
HanXRQChr01g0000731	7.6655	6.15614	8.40698	5.25398	5.15415	5.90235	7.88493	8.07982	4.26712	5.79484	1.42258	3.18697	8.16094	4.85281	4.27492	4.21934	4.67802	1.81125	5.14815	2.002	3.41172	6.07773	8.83022	3.80722	8.40709	1.9539
HanXRQChr01g0000741	3.41941	2.30567	4.79509	4.16395	1.32596	0	0.700206	0.562332	2.79765	3.10229	0.290323	2.62456	3.95037	1.25298	0.0896836	5.52477	1.67629	1.29694	3.83225	0	1.96515	0.490422	0.113208	1.20432	2.90427	2.08563
HanXRQChr01g0000761	101.906	97.8526	93.5977	92.6314	66.5548	62.7925	68.5288	66.148	113.686	116.638	121.994	91.8362	98.1678	69.3515	73.1818	100.658	100.441	86.7834	99.2692	91.2913	95.5827	84.8781	102.906	97.2006	102.091	103.974
HanXRQChr01g0000771	1.57819	1.42952	0.747287	1.89667	0.941007	0.995577	1.24819	1.18386	1.75206	1.24872	0.580646	1.92155	1.4666	1.3922	1.46483	1.63179	0.721194	0.983888	1.13121	1.2012	1.17363	1.66393	1.81133	1.04893	1.13793	0.987928
HanXRQChr01g0000781	5.48609	4.21938	4.2969	4.73077	3.29352	3.88749	3.65325	2.78206	3.47587	3.98029	4.38388	6.04586	5.77179	8.11454	10.2239	4.05616	5.26277	6.21638	4.47866	6.16617	7.01449	9.23045	6.56606	9.28495	7.11631	5.02746
HanXRQChr01g0000791	7.25216	6.73256	7.84651	6.64923	5.13276	5.0727	5.8452	6.95516	7.29084	5.98995	4.26775	8.85789	8.49211	7.00078	11.7785	6.34066	5.92549	7.37916	6.02541	8.56857	6.87802	6.30543	5.13209	4.6619	6.77663	6.23492
HanXRQChr01g0000801	0.450912	0.345851	1.30775	0.719425	0.748528	0.545197	0.395768	0.591928	1.69554	0.448759	1.01613	4.80388	4.94387	9.0493	7.26437	4.03285	4.2492	6.1493	3.41671	18.1782	14.22	9.93105	5.47172	14.3742	9.49407	8.84744
HanXRQChr01g0000811	19.0886	21.8116	18.4954	22.2804	25.1505	29.9147	27.2167	28.8269	22.3529	18.3211	26.7388	20.0826	22.6141	20.7438	21.255	21.0268	19.8621	25.0221	23.2475	29.6296	23.227	16.1139	15.2453	19.9296	15.7782	20.9002
HanXRQChr01g0000821	13.1704	6.20225	5.41783	6.14781	7.39974	20.6464	7.88493	8.76054	9.29724	28.1157	35.5356	10.4748	9.27272	8.83053	6.99532	20.817	22.6299	28.8905	42.8012	29.0691	30.6236	32.3854	47.3964	40.4808	14.3515	17.5412
HanXRQChr01g0000841	27.2238	25.5929	28.8328	23.7192	20.4883	21.4286	20.5495	21.6054	19.2162	18.1455	42.8517	18.2313	18.8056	17.4622	13.6319	19.4416	20.174	18.3137	19.0689	18.6587	17.7409	21.0356	20.7548	20.7455	22.1811	18.5291
HanXRQChr01g0000881	0.37576	0.415021	0.934109	0.632222	0.534663	0.663718	0.852424	0.947085	1.78032	1.17067	0.929034	1.47632	1.2064	2.52585	1.61431	0.909139	1.07205	1.47583	1.03886	1.52152	2.86584	1.54133	1.3585	1.12663	1.73237	1.49287
HanXRQChr01g0000911	1.54061	1.42952	1.80594	1.46065	1.92479	2.08597	2.49639	1.30224	2.4868	1.54139	1.39355	2.31992	2.673	2.22752	4.30481	1.79497	1.46188	1.65472	2.26241	2.88288	2.12891	2.52217	2.52831	1.98131	2.29284	3.38091
HanXRQChr01g0000921	0.976975	1.01449	0.809561	0.632222	0.91962	0.331859	0.669762	0.384753	2.85417	1.69748	1.8871	1.05451	1.63219	0.457437	1.49473	2.54093	2.39748	3.66722	2.47019	1.76176	1.99244	1.99672	1.4717	4.4288	5.02727	4.25907
HanXRQChr01g0000931	4.71578	5.74112	3.98553	3.59713	4.17037	2.77339	5.5712	3.10762	4.46493	3.10229	3.45485	1.68722	1.77412	1.27287	1.58441	4.68556	2.88478	2.97402	3.25511	0.800801	1.36469	0.420362	0.792455	3.14678	2.81935	2.2393
HanXRQChr01g0000951	70.9246	74.5884	73.2341	73.7302	74.7673	78.4846	71.9994	71.2682	84.2121	87.6055	102.978	118.011	117.163	119.391	131.955	87.2307	77.3042	96.6223	78.1918	164.324	157.13	147.512	167.812	95.4135	85.5995	112.009
HanXRQChr01g0000981	20.3474	15.033	18.3085	19.3155	22.2848	21.9264	22.711	21.1022	25.8853	20.4673	20.4968	12.3729	12.6317	11.0779	11.1806	17.7166	19.4333	11.829	21.8854	4.64465	6.79614	7.86427	6.6038	12.4706	12.8229	10.472
HanXRQChr01g0001021	0.112728	0.184454	1.24548	0.697624	0.256638	0.237042	0.365325	0.177579	1.44121	2.12673	1.04516	1.17168	1.27736	1.78997	2.42146	0.489536	3.0602	1.61	1.33898	11.5315	8.81588	5.85004	13.3963	1.82591	2.05507	4.52251
HanXRQChr01g0001031	11.7049	15.5863	12.5171	7.28145	4.51256	10.335	9.10267	7.69507	6.75392	11.9604	29.5549	23.2227	15.9197	8.71119	13.0041	10.9563	16.3146	12.3657	12.2586	25.7057	25.8745	22.1741	32.0756	15.9282	16.4915	27.8157
HanXRQChr01g0001041	55.387	70.8994	60.4057	48.5503	42.495	42.3357	47.9489	43.5363	59.4288	74.3378	68.6034	101.116	88.7532	61.9529	70.4315	58.7211	56.2532	74.4848	56.4218	100.661	122.549	100.291	132.189	81.0394	76.3942	94.8191
HanXRQChr01g0001061	0.432124	0.322794	0	0.261609	1.30458	1.25632	1.4613	0.473543	11.3601	8.6825	10.6839	0.140601	0.212894	0.715989	0.807153	12.1918	11.1103	17.4193	10.227	1.04104	0.600462	0.455392	0.603776	7.57559	15.7951	14.9287
HanXRQChr01g0001081	27.2426	45.6984	16.1912	15.1951	25.0864	42.8335	41.1295	24.5946	38.9693	53.012	59.3711	2.55426	3.1461	3.08273	1.58441	33.405	35.1631	40.0934	44.5095	0.0800801	0.163762	0.455392	0.113208	14.1411	7.47297	7.31067
HanXRQChr01g0001091	0.676367	0.922268	2.80233	1.32985	2.01033	1.30373	2.00929	3.10762	0.593441	3.86323	0.958067	3.32757	3.02783	3.9976	3.91619	1.72503	1.79324	3.42125	1.26972	5.84585	11.5725	4.25617	6.30191	2.02016	3.88934	3.68826
HanXRQChr01g0001141	0.300608	0.553361	0.249096	0.610421	7.87024	3.20007	6.14963	2.93005	5.62356	5.93142	3.48388	0.281203	1.37198	5.15114	2.98945	6.43391	4.42463	2.07958	3.9246	0.16016	0.354819	5.53477	4.00001	6.7986	7.99948	3.27114
HanXRQChr01g0001151	0	0	0	0	4.49117	7.72757	5.05366	6.57041	3.95627	4.56563	8.27421	0	0	6.46379	5.76965	4.66225	5.59413	7.96055	5.8869	0.0800801	0	5.28956	4.37737	4.97269	5.68965	6.49837
HanXRQChr01g0001161	25.6644	33.0403	49.4455	30.6519	7.4639	7.91721	14.6739	7.84305	86.1054	102.2	106.142	56.4515	46.7657	7.21955	10.1641	88	97.1858	94.498	90.7044	61.5816	69.9266	55.8731	16.717	102.329	85.5995	106.147
HanXRQChr01g0001181	9.56308	8.30041	12.0189	12.47	1.62538	0.331859	2.98349	0	15.2599	10.0483	5.8355	14.1539	8.53942	0.875097	1.76378	6.15417	9.94079	9.03388	5.90998	6.80681	9.1434	0.472907	0.490568	4.35111	5.40092	5.5324
HanXRQChr01g0001221	5.52367	7.49343	6.9124	6.01701	10.4366	6.56607	9.62022	7.22153	12.2927	11.4336	12.0484	4.99135	6.43413	12.3906	14.8576	12.285	13.04	13.7073	13.0897	7.68769	7.15096	13.8194	11.1321	15.462	15.8291	17.5632
HanXRQChr01g0001231	24.631	24.0712	23.3527	24.1988	20.2744	19.7693	20.032	20.1552	24.2463	24.6817	26.8839	35.619	32.3362	24.2641	29.0575	29.7219	27.5613	25.8718	27.7492	44.6046	39.6305	31.2995	32.4152	31.6621	30.4014	32.4919
HanXRQChr01g0001241	2.8182	3.66602	2.17959	2.37628	5.04722	5.26233	5.47987	5.83049	7.40388	4.48759	4.8484	3.60877	2.48376	4.41526	4.60376	8.0657	6.31532	6.99902	5.86381	2.4024	2.67479	4.9918	2.52831	5.55543	6.72568	6.87159
HanXRQChr01g0001251	14.091	13.004	24.6605	23.8064	13.6446	10.8091	10.5031	12.9928	6.64088	18.8674	12.6871	26.7143	19.4207	21.7581	26.7556	11.7256	19.5112	18.2466	12.4895	83.4435	114.989	57.8173	98.8305	22.0275	28.0746	42.3272
HanXRQChr01g0001301	39.3045	48.9955	17.6858	13.5383	21.4935	40.6764	33.6708	30.7507	11.3601	12.1555	43.8678	6.93634	5.51159	5.58869	9.95488	15.3388	13.6247	17.464	20.431	15.6156	9.85304	10.4565	10.0378	10.7224	10.3263	12.0088
HanXRQChr01g0001311	16.2704	16.3472	18.6822	18.0728	20.4883	19.1293	19.9102	20.8359	24.5571	23.4915	16.7517	24.0897	26.4935	35.7994	30.4326	20.1876	21.0706	19.879	21.6084	23.7037	32.0974	36.7116	41.2832	25.4851	27.4462	24.5006
HanXRQChr01g0001321	1.44667	2.60541	0.560465	1.85306	0.834074	0.426676	0.669762	0.73991	1.80858	1.89259	1.16129	2.22619	2.43645	1.29276	1.49473	1.67841	2.37799	1.52055	1.50058	1.44144	1.36469	2.31199	2.49057	1.90361	2.05507	2.63447
HanXRQChr01g0001381	0	0	0.186822	0	1.75369	2.58376	1.55263	2.04215	3.1085	0.741427	3.16452	0.0937343	0	1.86953	2.54104	2.8906	1.55934	1.65472	3.64757	0	0	2.24193	1.32076	2.48635	2.98919	1.33919
HanXRQChr01g0001391	26.4347	22.1344	29.331	23.1088	18.1358	12.8714	18.4793	15.5677	14.2708	18.8674	16.2	24.8865	26.115	18.4168	16.9502	9.20795	16.5485	11.3594	13.3667	24.2643	40.0945	18.3033	32.302	15.8893	18.2239	16.2898
HanXRQChr01g0001411	26.1341	25.2471	50.8155	35.8841	7.25003	3.98231	5.29721	6.15606	2.68461	3.08278	1.10323	33.7912	37.5876	4.73348	6.09849	2.44768	3.89835	1.87833	3.37054	32.993	53.0863	3.64314	3.96228	4.62305	4.38188	2.81011
HanXRQChr01g0001421	0	0	0.0622739	0.0218008	1.02655	1.46966	1.43086	1.53901	0.508663	1.2097	1.16129	0.0234336	0.591372	1.55131	2.06272	1.37536	1.03306	0.849721	0.808005	0.16016	0.191056	1.22606	1.8868	2.09785	1.64745	2.30517
HanXRQChr01g0001481	25.1571	22.5725	42.2217	16.5686	23.0119	76.2564	27.6429	26.7848	16.9272	46.1051	22.471	38.1733	54.146	21.5194	24.4836	5.54808	12.3188	15.541	13.6437	66.4665	23.8547	15.3958	4.86794	11.4605	13.774	14.9726
HanXRQChr01g0001581	2.01031	3.36628	2.24186	2.02747	1.28319	1.32744	2.6486	1.98296	2.76939	2.73157	1.65484	2.17932	2.86224	1.78997	2.03283	1.98146	1.83222	1.69944	1.91613	1.52152	1.41927	2.32951	1.81133	2.5252	1.61348	1.99781
HanXRQChr01g0001591	2.78062	2.51318	1.24548	2.70329	0.855461	0.782239	1.00464	0.621525	5.454	3.68762	6.8226	2.71829	3.07514	0.855209	0.747364	4.40583	4.19072	6.64124	4.54791	1.6016	3.82112	0.122606	0.981135	5.51658	8.37313	9.24261
HanXRQChr01g0001611	21.9631	25.0626	19.8031	17.4406	19.0768	21.0256	21.8282	19.9776	22.3529	22.633	34.171	16.4738	12.9865	17.4423	23.7363	18.2294	19.8231	20.5498	17.9377	10.8909	11.6271	13.977	14.7925	15.3066	13.1456	15.6312
HanXRQChr01g0001631	12.0619	11.4361	9.52791	12.9933	14.9064	14.2699	14.065	12.5193	20.4878	13.5018	8.91292	12.1855	11.9694	12.8082	15.7544	11.6789	12.8256	10.8451	11.1043	9.12913	8.734	10.3339	8.41512	8.11948	9.06947	10.5818
HanXRQChr01g0001651	0.620003	0.20751	0.560465	0.174406	6.20209	4.31417	4.53612	5.56413	4.74753	7.49232	6.99679	1.05451	0.851576	3.87827	4.54397	3.70649	0.643227	12.0079	0.530975	0.400401	0.4367	4.1861	2.56605	12.2763	10.8018	2.37103
HanXRQChr01g0001661	18.8443	19.3215	17.6235	17.1572	17.7722	19.7693	18.388	18.3202	16.249	16.1358	18.871	15.349	18.0487	16.9451	16.8904	14.3597	17.0358	14.244	17.3606	13.6136	15.9395	15.3432	16.9812	13.403	14.844	14.9946
HanXRQChr01g0001671	37.839	41.894	33.6279	35.8841	42.9014	37.3815	34.7972	36.1668	45.3841	39.9785	33.5614	39.8371	39.7166	45.7437	42.2111	41.867	37.2487	38.707	37.0066	49.1692	45.4987	48.3942	50.5662	38.6549	41.1183	37.7608
HanXRQChr01g0001681	1.01455	0.599474	0.373643	0.327011	110.333	119.754	126.433	101.249	141.041	104.834	125.652	0.398371	0.591372	96.4596	95.4234	129.704	132.096	123.948	135.214	0.480481	0.354819	112.657	91.7362	139.779	143.634	116.51
HanXRQChr01g0001691	0.920611	0.760871	0.747287	0.937433	0.598823	1.683	1.9484	1.56861	1.66729	0.487781	0.783873	0.65614	0.567717	1.49164	1.37515	0.629404	1.75426	0.670833	1.98538	0.16016	1.7468	2.27696	2.71699	1.90361	1.5965	1.25138
HanXRQChr01g0001701	0.338184	0.991438	1.30775	1.74406	0.962393	1.16151	0.943756	0.562332	1.52599	0.565826	0.958067	1.24198	1.04082	1.23309	2.78019	0.955762	0.623736	0.782638	1.73144	2.48248	2.94772	2.04926	2.03774	1.35972	1.25682	0.680573
HanXRQChr01g0001711	35.6784	25.7774	30.4519	36.6689	42.2598	80.5706	67.0066	69.3148	13.4513	50.1634	42.5904	76.3935	67.8422	70.2266	88.2487	23.9174	60.0735	21.9139	62.3087	71.992	81.7175	261.185	482.379	62.1975	25.1703	42.4809
HanXRQChr01g0001721	21.7377	30.1351	8.3447	37.5845	37.8755	73.7201	51.2672	51.7641	46.2601	219.228	176.226	52.21	42.3423	56.8415	55.9925	88.4662	188.817	106.193	247.619	46.6066	48.3372	217.205	375.247	234.416	58.3741	91.548
HanXRQChr01g0001731	145.325	119.618	178.477	144.888	126.116	218.861	177.274	198.385	110.154	405.209	410.198	335.241	269.311	292.382	332.936	151.08	265.575	190.941	257.107	293.574	282.627	427.578	633.813	212.971	178.774	240.066
HanXRQChr01g0001751	12.6819	12.0817	11.2716	11.3364	12.5753	14.0329	14.0346	12.0161	17.9728	11.1019	16.171	13.1931	11.4253	13.4845	10.3435	18.2061	12.923	14.2217	14.0593	12.3323	12.9099	17.375	18.9057	18.2203	17.5445	17.5193
HanXRQChr01g0001771	43.3063	48.0271	36.8039	47.3731	35.6727	44.5876	36.8978	43.3292	55.1335	44.6612	60.2711	63.9268	59.7523	46.5591	45.8283	63.1735	60.288	77.1681	56.5834	74.0741	72.0828	53.5261	44.453	63.5184	84.3767	75.3021
HanXRQChr01g0001831	2.36729	2.19039	1.30775	2.37628	1.62538	1.37484	3.01393	1.77579	0.141295	0.0975562	0	2.03872	1.96336	0.636434	1.1061	0.792583	0	0.290694	0.115429	1.84184	0.627756	1.61139	1.39623	0.388492	1.30777	0.439079
HanXRQChr01g0001861	7.23337	8.48487	4.17235	7.21605	10.1586	9.07871	6.60629	8.64215	8.13861	3.57056	8.65163	4.45238	6.45779	8.09465	7.92205	6.34066	6.10092	5.14305	4.7326	5.68569	6.63238	5.49974	5.81134	5.20579	3.75347	3.44677
HanXRQChr01g0001871	2.94971	4.10409	1.6814	4.25115	3.67848	3.46081	3.65325	3.04843	3.19328	2.2633	4.12259	3.30413	3.83209	2.90373	2.7503	2.79735	3.82038	2.83986	3.18585	2.24224	3.19337	3.18775	3.58492	2.4475	3.09109	3.84194
HanXRQChr01g0001891	26.2656	30.1582	33.8147	24.6349	39.2015	34.2052	29.9871	30.07	22.2116	23.8037	22.413	23.5507	27.4397	19.63	17.0698	21.2832	27.113	22.6071	30.381	20.2603	22.3263	19.4417	21.3208	16.3555	19.175	18.0901
HanXRQChr01g0001921	11.9679	13.6496	9.15427	12.0558	0	1.54077	2.49639	0.621525	61.8026	59.041	66.5711	13.7321	12.3242	0.576769	0.358735	73.1041	63.0558	62.0073	60.0463	13.0531	16.7038	0.297756	0	79.2134	59.563	61.8004
HanXRQChr01g0001951	17.2098	14.7563	17.0008	14.2359	16.3607	19.4137	16.1352	15.5085	22.4094	22.9647	20.4968	21.4886	18.5454	23.0707	27.2339	21.0501	19.2968	23.9487	18.6072	27.1472	24.5917	30.6689	34.7926	28.9038	25.3232	27.5522
HanXRQChr01g0001971	31.8456	29.8123	39.793	36.3419	37.127	35.3193	39.5464	37.5875	42.7277	34.8666	32.1098	30.5339	29.2611	40.0954	35.8137	36.2257	36.2936	29.1812	36.0601	26.5866	33.9807	34.3471	35.3209	29.6031	34.8682	28.3865
HanXRQChr01g0002011	24.5935	28.867	25.3455	26.6187	25.4286	22.7323	25.4205	27.791	26.0831	25.1305	27.1452	25.6363	28.9063	29.4152	29.6853	20.2575	22.7858	19.4989	22.9935	35.4755	41.9505	34.5748	35.7737	33.1383	27.599	27.2229
HanXRQChr01g0002021	43.3063	40.5337	45.9581	44.4082	46.9006	43.8765	46.8225	46.644	62.5939	51.8804	44.8259	45.4846	54.7611	49.3435	54.5874	57.8819	54.6938	48.9261	53.4438	46.927	56.8256	53.5786	56.1511	58.5457	55.3	52.1187
HanXRQChr01g0002041	2.14183	1.19895	2.92687	1.80946	3.1652	2.8208	2.52683	3.99552	1.2434	1.34628	1.36452	0.890476	0.993505	1.19331	0.567996	0.909139	1.38391	1.22986	2.00847	0.880881	1.09175	1.05091	1.8868	1.01008	0.611425	2.15149
HanXRQChr01g0002051	8.52974	9.70687	5.85375	6.80184	7.42112	7.39571	7.67182	6.77758	7.17781	5.87288	4.79033	1.49975	1.30102	1.37231	1.0762	2.84397	1.11103	1.87833	1.93921	0.320321	0.300231	0.700603	0.415096	0.854682	0.577457	0.856204
HanXRQChr01g0002061	2.8182	2.55929	2.8646	5.14498	2.03172	3.05784	2.00929	2.19014	2.99546	2.65353	2.7871	4.33521	3.78478	3.50039	2.24209	3.00715	4.87294	3.48833	3.50905	1.76176	4.06677	2.66229	3.54718	4.35111	4.1441	5.15918
HanXRQChr01g0002071	34.8893	35.1154	35.9943	45.1276	79.622	46.081	73.2172	77.0099	78.1646	54.2608	38.7291	19.3327	19.0422	114.638	72.7633	30.2813	23.1172	25.1115	18.3302	3.92393	6.25027	6.25288	3.96228	12.3152	11.5491	10.955
HanXRQChr01g0002091	4.34002	5.74112	6.85013	6.93264	2.92995	3.27118	2.77038	2.4565	6.78218	6.36066	6.8226	10.4748	8.72866	4.43515	4.87281	7.36636	7.81619	9.10096	8.47251	14.0941	11.2723	4.71156	2.94341	15.6174	10.1904	11.6136
HanXRQChr01g0002111	157.969	130.063	129.343	148.79	5.06861	2.58376	3.71413	4.1435	133.722	135.876	135.407	130.431	153.757	3.56005	1.40504	133.69	154.628	118.603	156.799	105.546	132.975	3.80077	4.00001	133.719	156.423	131.592
HanXRQChr01g0002121	2.08547	3.82741	3.73643	1.87487	34.86	17.2093	24.4159	26.7552	9.91894	14.3213	15.6194	5.999	5.03849	12.5298	9.95488	11.609	13.4883	11.2253	17.6145	3.84385	2.56561	16.0438	10.717	18.7253	11.2434	9.61583
HanXRQChr01g0002131	1.52183	2.35178	2.30413	1.26444	3.59294	4.69343	3.68369	3.49238	2.65635	1.99015	2.20646	1.31228	1.53757	2.74462	3.13893	1.91152	2.06612	1.29694	1.4775	0.480481	0.491287	2.29448	1.66038	1.04893	0.934122	0.812296
HanXRQChr01g0002161	6.4067	7.67788	6.78786	7.15065	9.02511	9.64761	8.43291	9.26368	6.64088	7.47281	8.27421	8.78759	7.85342	10.9188	9.74562	14.0334	8.55687	11.5383	5.19432	11.4515	9.06152	15.4833	11.2831	10.4504	14.6572	9.17675
HanXRQChr01g0002171	6.51943	6.43282	6.35194	7.56486	7.35696	6.63718	6.24096	8.07982	8.61902	6.26311	5.77743	8.15488	7.19109	7.91565	7.86227	7.76265	6.90008	7.98291	5.74838	8.40841	7.12367	10.9469	10.0378	8.19717	9.95264	10.8013
HanXRQChr01g0002191	3.83275	3.6199	1.99277	2.35448	2.80163	3.98231	3.37925	2.4861	0.819513	2.20477	3.91936	0.492105	0.544063	1.2132	1.01641	1.95815	1.03306	0.804999	1.68527	0.400401	0.109175	0.595513	0.603776	0.271944	0.305713	0.417125
HanXRQChr01g0002201	35.1523	29.0745	64.0799	45.956	57.9147	68.9081	53.3983	70.8538	42.2756	81.8887	126.407	58.8183	52.1354	163.922	141.072	42.2167	50.9904	50.469	52.0586	40.6006	38.5388	24.416	11.8114	16.472	17.9521	20.022
HanXRQChr01g0002281	3.49456	3.57379	2.67778	3.74973	3.52878	1.54077	3.68369	1.59821	2.68461	4.11687	9.11615	4.24148	5.0858	0.795543	0.777258	2.37775	2.43647	3.15291	4.04003	4.00401	5.32228	4.16859	6.07549	3.45758	11.2604	6.32274
HanXRQChr01g0002291	303.445	265.429	403.099	237.258	121.262	131.724	203.516	236.15	159.014	260.885	200.41	387.591	310.707	162.47	169.263	186.56	177.258	288.279	197.13	385.906	352.035	603.938	894.569	234.377	271.218	463.997
HanXRQChr01g0002311	43.0245	32.7405	38.3607	37.5627	40.8055	36.5282	38.2678	41.6422	39.3649	40.4663	39.2517	60.7164	54.7138	39.0214	43.7357	54.8281	64.4202	55.0083	55.3137	71.6717	71.4277	61.9333	44.8303	61.7702	66.1188	63.5786
HanXRQChr01g0002331	22.9025	20.9124	22.6054	20.9287	20.0392	20.4567	20.6104	17.9058	19.5553	19.1991	25.0549	19.4499	20.9346	20.3062	20.8664	18.8122	19.4723	18.3361	20.3848	22.9029	27.594	21.2458	22.7171	21.8332	19.3618	20.7245
HanXRQChr01g0002351	54.8233	52.5462	59.0979	60.7369	57.9575	58.3124	55.712	56.2628	65.4763	65.948	70.026	70.3945	68.883	68.6156	71.2387	75.039	78.2204	69.1628	76.7605	78.3984	74.4027	79.8688	82.2644	94.1315	95.4672	90.9552
HanXRQChr01g0002361	43.8136	46.5054	40.914	43.2527	44.3984	40.7475	47.2182	45.4897	63.7525	60.3873	58.6743	47.8982	44.0927	55.7278	58.8026	52.6835	60.9897	58.5637	54.6442	71.1912	68.8348	64.5781	67.6606	70.2393	60.633	68.167
HanXRQChr01g0002371	15.7443	12.0356	18.0594	17.4188	20.0178	13.7721	16.3178	19.4448	2.43028	8.31179	6.32905	7.75651	8.35018	21.5592	19.0129	2.8906	2.74834	5.54555	3.9246	7.36737	8.37918	5.3421	7.05663	4.19571	3.90633	2.7662
HanXRQChr01g0002401	15.4437	15.0099	14.5098	18.2472	13.1527	13.0373	14.339	12.8744	18.9336	15.7846	14.2839	15.3959	15.494	13.5839	13.8711	13.9401	14.2095	11.9185	14.2209	12.6527	12.6643	11.4549	11.1698	12.354	12.1606	11.6575
HanXRQChr01g0002411	19.5959	21.5119	21.0486	21.2775	14.2434	18.3708	20.854	17.3139	16.4468	18.4381	27.6097	27.2532	23.9388	26.3921	33.1232	18.2527	18.5561	20.8182	17.753	44.2843	34.7995	33.3137	31.9624	17.7541	20.3639	25.1153
HanXRQChr01g0002431	37.5572	37.3288	35.3093	38.4347	39.7362	37.1919	35.193	42.7964	33.1479	40.8761	40.7033	37.7749	42.5315	34.4072	25.8588	42.4032	40.114	40.8313	48.5957	30.991	27.9761	31.93	32.9435	41.1801	38.5537	39.9562
HanXRQChr01g0002441	1.50304	0.484191	1.1832	1.59146	0.577436	0.663718	0.365325	0.473543	1.94988	2.9462	3.39678	2.39022	3.45361	0.0596657	0.0896836	2.49431	6.86109	1.2075	4.36323	3.12313	3.65736	0.595513	0.264152	4.00146	0.832217	1.25138
HanXRQChr01g0002451	24.1801	28.9131	32.0711	22.4112	29.492	28.1606	30.6873	30.7507	24.6137	37.2079	34.7227	36.7907	33.6609	41.408	40.7164	19.8379	23.663	22.2046	23.132	33.3133	50.2205	51.0915	72.9814	20.1627	22.0962	32.0528
HanXRQChr01g0002511	0.018788	0	0	0	26.1343	20.9545	19.5144	25.3641	20.29	28.9547	20.4678	0	0	20.1073	17.578	18.6723	20.057	10.8228	23.6399	0	0	6.25288	7.77361	6.60436	8.05043	9.30848
HanXRQChr01g0002521	9.50672	9.98355	13.9494	11.1402	14.1793	14.507	12.0557	12.4601	17.0685	16.7602	13.3839	32.4555	31.1771	24.7215	30.0141	24.7566	29.3741	26.3637	25.8331	70.4705	61.1107	36.6766	29.1699	63.363	43.5131	40.7904
HanXRQChr01g0002531	6.18125	6.57116	4.23463	6.25682	6.05238	7.79869	4.68833	4.52825	5.48226	3.35593	4.61614	17.5517	18.8293	23.1702	19.1923	22.2623	22.9808	23.8146	15.3752	49.0891	38.4569	33.4013	17.7359	40.17	39.2671	32.5138
HanXRQChr01g0002541	69.384	72.9053	47.2036	65.6203	61.9354	67.96	69.1377	60.9686	51.2902	47.9781	72.5518	59.8493	59.3028	36.8734	40.4174	56.1335	51.7311	55.0977	58.5688	61.982	55.7338	63.7724	69.2455	59.1673	63.2146	70.0551
HanXRQChr01g0002601	0	0	0	0	2.07449	3.05784	4.65789	6.45202	7.4604	4.87781	7.49034	0	0	4.47493	2.27199	3.96291	6.68567	6.32819	1.98538	0	0	3.18775	5.62266	4.6619	9.73185	2.50275
HanXRQChr01g0002611	15.8195	15.2635	19.6163	15.8056	15.5694	17.1618	17.4747	15.4493	19.6966	14.2042	15.2129	15.185	17.1498	22.3746	17.3388	17.3436	20.3494	20.3039	13.8284	23.0631	18.8873	19.5468	16.8302	18.4922	15.6253	14.797
HanXRQChr01g0002621	9.99521	9.36102	8.53153	9.98475	10.0944	9.0076	9.07223	9.38207	11.1623	12.6433	8.24518	10.7091	11.7565	11.1575	11.4795	13.1009	11.1493	10.3755	12.0277	9.20921	10.8356	11.4549	13.434	15.1123	17.2218	13.0187
HanXRQChr01g0002641	0.582427	0.945325	0.186822	0.239808	0.812688	0.829647	1.9484	1.59821	3.02372	1.42432	2.0613	0.843609	0.662337	1.23309	0.0597891	0.606093	3.45004	5.00888	1.98538	0.800801	0.736931	0.858239	0.528304	2.60289	3.63458	1.51482
HanXRQChr01g0002661	6.48185	8.27736	3.86098	5.69	7.20726	7.84609	7.15428	7.13274	1.97814	2.49744	4.7613	2.20276	2.60204	1.61097	0.448418	2.19126	2.70935	2.95166	4.91729	0.480481	0.463994	0.367817	0.415096	0.505039	0.543489	0.197586
HanXRQChr01g0002671	10.5964	10.2372	9.09199	11.271	12.3186	10.5247	10.5031	11.6906	13.9317	12.9164	7.95486	8.36579	7.68784	8.31342	9.20752	10.4901	10.7205	9.63763	9.85766	6.80681	6.46862	7.56652	8.45286	7.57559	8.49201	9.1548
HanXRQChr01g0002691	188.537	154.987	168.015	212.688	166.43	154.954	158.399	183.172	138.978	142.256	127.016	187.258	192.953	142.124	135.721	135.811	132.934	133.607	144.933	103.303	105.436	89.8173	81.1701	80.9228	109.36	105.094
HanXRQChr01g0002711	7.15822	5.99474	10.2752	11.4672	10.7146	10.335	7.85448	11.8682	9.07116	9.32637	12.0484	14.4585	11.993	12.3906	18.5944	11.0029	9.37553	11.829	9.02657	22.022	24.3733	15.6935	19.1321	11.1497	9.12042	10.3623
HanXRQChr01g0002721	3.5885	5.02636	5.91602	4.81797	9.23898	7.49053	9.68111	8.76054	1.78032	1.95112	3.39678	20.3638	19.2551	17.7406	24.095	2.33113	2.31952	2.43736	2.33167	13.2132	9.1707	8.51233	2.26416	0.854682	0.832217	0.680573
HanXRQChr01g0002731	3.56972	4.77274	2.30413	3.05211	3.99928	3.48452	2.83127	2.93005	0.847772	1.54139	1.62581	1.78095	2.1526	2.46618	2.7503	1.35205	0.974587	0.559027	1.82378	2.72272	1.39198	2.88999	2.90567	0.310793	0.88317	1.16356
HanXRQChr01g0002741	8.26671	9.89132	3.73643	6.82364	6.92923	7.8698	7.42827	5.59372	4.23886	3.41447	3.57098	5.03822	4.51808	4.73348	3.61724	2.91391	3.70343	2.75041	2.6087	5.52553	4.61264	7.05858	4.90568	3.03023	2.80236	2.81011
HanXRQChr01g0002751	3.02486	4.91108	2.05504	3.09571	2.88718	2.63117	2.00929	2.4861	2.28899	1.32676	0.638711	2.9995	2.43645	6.34445	13.8113	2.82066	2.1246	2.54916	1.54675	5.28529	5.34957	4.53641	3.13209	3.72952	2.25888	4.45665
HanXRQChr01g0002771	13.7528	12.0125	12.5171	16.0236	14.8209	13.2507	13.4257	13.8807	23.992	13.1701	7.78066	12.865	13.7198	12.3309	13.4227	14.756	14.0535	14.3111	11.3813	11.4515	11.9001	11.3147	10.9434	14.9181	17.7483	15.28
HanXRQChr01g0002781	6.8764	9.15351	8.78062	7.17245	4.94029	5.6416	5.20588	5.74171	7.54517	9.07273	15.8516	9.9827	9.10713	7.73665	6.42733	12.9378	11.5001	16.1671	10.6195	13.2132	10.0168	6.20034	7.20757	12.0821	11.7869	13.6554
HanXRQChr01g0002791	6.557	6.80173	4.2969	5.95161	5.81713	5.76012	7.48916	6.33363	4.43668	3.90225	7.43228	3.0698	2.98052	4.71359	4.48418	3.00715	2.24155	3.46597	2.74722	2.8028	3.71195	4.46635	8.00003	3.03023	3.26093	3.68826
HanXRQChr01g0002811	1.14607	1.36035	0.498191	1.13364	1.81785	2.32301	2.86171	2.21973	6.33003	4.11687	3.51291	0.843609	2.46011	1.80986	1.61431	6.6204	6.66618	5.07597	3.57831	1.52152	1.80139	2.87247	6.33964	5.40003	6.98044	7.59607
HanXRQChr01g0002831	9.50672	10.4677	9.52791	12.7752	1.39012	1.44596	0.608875	1.56861	11.6427	10.2434	11.7871	8.85789	7.9717	0.258551	0.956625	9.13801	12.1239	11.0017	8.8188	10.8108	9.66198	0.683088	0.641512	16.472	17.7993	13.5017
HanXRQChr01g0002851	24.3304	26.5844	15.0703	20.1657	1.39012	1.75411	1.61352	1.56861	18.001	16.0773	17.3904	15.6302	14.5951	1.47175	2.54104	11.9587	15.2036	14.3335	12.7896	17.4575	16.7857	3.88835	3.13209	16.8217	13.1796	10.9989
HanXRQChr01g0002881	0.920611	0.484191	1.05866	0.959233	1.88201	1.82522	1.18731	1.42063	3.02372	2.36086	0.900002	1.94499	2.08163	6.46379	5.88923	2.40106	2.76783	1.58764	2.07773	5.04505	6.93261	5.04434	6.98116	4.35111	3.36284	4.91769
HanXRQChr01g0002941	16.834	12.8426	10.1506	14.4103	16.211	16.3796	18.7533	15.3901	21.3073	22.2233	22.5581	29.9247	28.4095	16.249	22.8693	19.325	25.4757	19.1858	23.386	41.001	39.3576	42.369	52.3021	27.8937	28.6181	33.6774
HanXRQChr01g0002961	16.7589	26.8841	18.3708	21.4956	13.4735	14.1751	23.0763	18.5866	23.7094	28.2913	27.6097	40.0948	31.2245	22.1758	23.3476	18.6723	18.4587	20.7511	18.2147	42.4425	45.062	37.3772	45.1322	21.7944	18.3767	27.4644
HanXRQChr01g0002971	20.7044	18.6068	18.3708	20.0567	23.1188	24.9842	22.2848	22.7301	21.0248	22.9647	19.8	21.6995	21.999	23.389	20.8365	24.0572	21.4409	19.3647	23.2013	21.4615	23.882	27.6563	29.3963	26.9225	26.6989	23.5346
HanXRQChr01g0003001	14.3352	15.2866	12.8907	12.1212	9.08927	11.4254	10.3204	9.29328	11.4449	12.4482	15.0678	12.8182	11.5436	8.55209	8.46016	14.3597	16.2366	11.7396	16.0908	12.0921	13.101	8.35469	6.717	17.521	17.1029	15.8947
HanXRQChr01g0003011	0.620003	0.691701	0.124548	0.479617	2.16004	2.08597	2.34417	3.13722	4.09757	5.5607	4.15162	0	1.34833	3.69927	2.95956	4.35921	5.51616	4.62875	5.30975	1.6016	0.409406	2.13684	2.03774	7.49789	7.74472	6.1032
HanXRQChr01g0003021	31.0002	27.8756	26.5287	31.5239	29.1071	30.4125	27.034	29.5372	33.4022	33.0325	30.9485	31.8931	27.9128	36.953	35.5446	35.3865	30.5436	32.3341	27.5876	26.9069	26.202	34.2595	37.2831	28.4376	33.985	35.1044
HanXRQChr01g0003041	15.6316	15.9552	11.0848	12.3174	10.6291	13.2269	13.1821	10.6843	14.1013	12.4872	15.4452	10.8966	8.01901	5.54891	7.98184	11.7955	9.78485	12.5893	8.44943	9.44946	7.06908	5.93761	6.75474	8.35257	7.89757	7.7717
HanXRQChr01g0003071	122.009	102.648	105.118	122.237	89.139	108.542	87.6171	91.6305	108.147	109.751	105.3	135.259	116.808	73.7071	92.5834	82.8715	95.8409	77.8389	88.4419	114.274	109.257	89.7823	88.755	79.058	66.7642	80.7686
HanXRQChr01g0003081	3.19396	2.74375	3.92326	4.83977	0.55605	0.877056	0.456656	0.355157	3.19328	3.16082	1.27742	1.07794	2.17625	1.96897	0.98652	3.03046	3.33309	2.10194	1.50058	0.560561	2.51102	0.350302	0.150944	1.67051	1.6984	1.62459
HanXRQChr01g0003091	5.59882	5.21081	6.53876	6.01701	0.791301	0.663718	0.0913312	0.443946	7.14955	6.67284	7.08389	3.72594	5.46428	5.23069	2.15241	5.85113	3.85936	7.71458	5.24049	9.36938	7.56037	1.01587	0.18868	6.56551	2.97221	3.38091
HanXRQChr01g0003111	246.01	238.406	240.876	242.228	314.51	295.497	286.78	352.967	180.265	228.555	144.755	188.757	229.24	285.282	267.586	262.392	232.965	221.375	279.593	134.455	95.61	135.006	96.0381	203.608	230.388	201.954
HanXRQChr01g0003121	40.3754	41.5251	42.4708	48.4849	23.4182	18.5367	24.1723	21.635	47.7578	42.1248	40.7904	47.8279	46.5055	22.9713	25.0516	42.9627	41.0496	42.2625	34.9982	32.0321	27.3756	21.6311	14.717	30.8851	34.1549	33.831
HanXRQChr01g0003161	37.1438	40.7181	25.0964	28.6462	29.6845	38.1638	35.5583	28.5901	23.6811	26.2816	32.371	21.1371	23.2764	16.3683	14.2298	23.3346	21.8892	25.4693	27.6107	22.6627	22.8176	24.2058	38.0379	23.6591	21.7396	27.9693
HanXRQChr01g0003171	0.770307	0.899211	0.560465	1.19904	4.17037	3.57934	2.95304	3.19641	2.40202	1.48285	0.609679	0.515539	0.946196	5.72791	3.79661	1.21219	1.61781	0.82736	1.59292	0.400401	0.463994	2.71484	2.18869	1.04893	1.9192	1.29528
HanXRQChr01g0003191	15.1619	14.1107	25.47	20.1221	22.6483	22.4005	23.1068	21.783	12.3775	13.0335	12.1645	21.0902	20.8873	51.6705	48.5487	16.3878	18.7511	18.9398	17.8915	52.8529	56.9347	76.9438	106.793	27.5052	29.807	40.549
HanXRQChr01g0003201	61.5118	55.728	30.701	28.3846	69.5276	90.8345	80.1279	55.8188	6.92347	5.95093	38.8453	3.32757	3.69016	75.5169	42.1513	13.8469	9.12214	17.3298	29.1113	5.44545	4.96746	16.4642	31.4718	1.67051	0.96809	1.18551
HanXRQChr01g0003221	65.7204	64.9046	70.3073	91.5632	127.015	78.532	106.066	144.016	38.7997	80.1327	47.4098	58.748	74.6312	42.4621	5.29133	49.0236	53.5048	54.4269	97.33	0.320321	0.136469	0.332787	0.113208	5.94392	2.5476	2.50275
HanXRQChr01g0003231	27.9565	25.5007	28.7083	30.3903	24.9367	26.6909	24.7812	25.0386	32.1871	36.6811	27.6968	27.0423	27.9364	34.2083	30.7316	30.7709	32.6292	28.1302	28.5341	22.5826	25.6288	24.1533	28.302	28.1656	27.2084	25.6642
HanXRQChr01g0003241	34.382	29.5126	37.4266	38.4347	54.6426	51.8648	45.7874	52.9184	55.8682	69.1088	43.3743	33.6975	36.9489	97.2352	77.9351	47.2985	61.9448	43.6712	56.2372	51.4114	61.1926	42.369	46.5662	52.8737	40.8466	48.0353
HanXRQChr01g0003251	10.4461	13.419	7.34832	9.74494	7.44251	7.15867	9.10267	8.287	11.8971	7.74596	12.3968	7.89711	7.14378	3.59983	5.08207	10.7698	9.97977	10.1967	8.63411	8.08809	4.03947	6.90094	5.28304	8.39142	8.67884	10.8892
HanXRQChr01g0003261	26.3971	27.9678	21.7959	22.8254	27.9522	31.7162	32.2095	28.7677	9.89068	10.38	37.2194	8.81102	11.4017	10.6205	6.21807	12.6347	9.74587	13.0142	17.5222	5.12513	6.65967	5.86755	5.6604	6.25472	5.58775	5.62021
HanXRQChr01g0003271	21.0989	31.3571	13.3266	11.925	17.0237	28.7295	28.0387	12.6377	2.45854	2.20477	77.0228	1.14825	1.37198	0.536991	0.567996	4.56901	2.22206	6.73069	6.11775	0.480481	0.600462	0.595513	1.69812	0.738134	0.832217	1.18551
HanXRQChr01g0003291	390.114	454.886	197.097	316.939	457.158	584.285	445.27	455.874	68.3305	102.785	289.249	60.4118	71.5324	47.0564	5.32123	114.179	94.6129	139.399	233.629	1.04104	0.382112	0.402847	0.452832	6.17702	2.3438	1.31724
HanXRQChr01g0003301	50.1263	45.4217	37.8003	45.8688	44.3129	49.3759	46.5485	43.2996	39.7605	40.0956	45.4066	34.1193	34.9146	32.6371	30.7316	33.8946	39.9386	31.5291	41.1621	24.6647	27.4302	34.0668	42.0001	33.0995	35.1569	34.0945
HanXRQChr01g0003311	12.9637	13.3729	22.1695	9.30893	15.3555	14.4359	19.7275	14.6206	13.3948	21.0917	20.2355	20.6684	20.3905	19.8488	23.2281	11.236	22.0257	13.6626	22.7396	15.4555	25.0284	10.0887	10.4529	34.1873	8.8317	8.97917
HanXRQChr01g0003321	4.49033	4.81885	7.03695	5.01418	4.9189	3.34229	4.84055	4.35067	6.41481	5.91191	6.32905	4.26491	2.93321	4.89259	4.78313	3.14702	3.89835	3.89083	2.97808	2.16216	2.48373	1.33115	0.528304	1.67051	1.71539	1.25138
HanXRQChr01g0003331	23.4286	33.5244	24.0377	30.5211	31.5879	30.1755	32.5748	39.9256	6.75392	15.2773	16.0549	18.2782	23.0399	12.3508	3.04924	9.62755	8.24501	13.7968	15.6522	1.44144	0.491287	1.05091	0.981135	1.51512	1.20587	2.10758
HanXRQChr01g0003341	60.6288	68.732	49.3832	48.2451	47.5208	35.8882	48.8622	47.887	58.1007	53.5388	21.0484	24.699	16.653	17.7605	29.5956	28.0201	17.4061	32.3341	13.4129	12.3323	10.5081	17.9354	18.717	18.6476	14.5383	18.8365
HanXRQChr01g0003351	3.41941	3.66602	1.24548	2.57249	2.3739	2.89191	1.43086	1.27265	1.97814	1.46334	1.45162	4.42895	4.30519	1.19331	1.85346	1.72503	1.69578	2.14666	1.6391	6.48649	5.26769	2.22442	1.84906	2.99139	2.49665	1.90999
HanXRQChr01g0003361	7.85338	7.74705	8.8429	9.54873	9.58116	8.24907	7.91537	7.84305	11.2189	13.0335	8.24518	11.7168	16.1799	13.1066	15.8441	16.2479	16.7824	13.1036	14.521	14.0941	16.4581	20.5627	13.6982	26.6894	23.6757	16.1581
HanXRQChr01g0003371	9.61945	11.5745	9.46564	11.2056	12.8319	10.4299	11.0815	12.4897	16.1077	14.6529	13.8775	13.3806	13.1048	14.817	14.3195	14.3597	15.5544	15.7646	14.8673	15.6957	14.684	17.3925	13.3585	15.7339	19.0221	17.8047
HanXRQChr01g0003391	0.526063	0	0	0.414214	0	0	0	0	3.56064	2.06819	2.23549	1.40601	0.709647	0.13922	0	4.24265	2.80681	2.32555	0.438631	0.400401	2.21079	2.03175	0	4.04031	2.59856	3.07355
HanXRQChr01g0003441	0.958187	1.15284	0.747287	0.784827	0.91962	1.06669	0.791537	0.769507	1.29992	1.85357	1.8871	1.87469	2.62569	1.82975	1.76378	1.28212	1.52036	1.38639	1.40824	5.44545	4.23053	2.52217	1.8868	2.02016	1.52856	2.56861
HanXRQChr01g0003501	30.6996	29.282	26.4041	30.2159	28.0163	26.928	30.322	27.939	33.5435	28.0767	24.5323	32.8773	33.7319	28.0827	24.8723	29.8384	28.2046	28.5551	29.6884	40.9209	36.5463	38.3405	45.5096	30.9239	35.7344	41.7345
HanXRQChr01g0003511	4.65942	3.89658	5.04419	5.38479	4.72642	4.59862	4.871	4.43946	5.39748	5.44364	3.89033	6.0693	5.79545	5.3898	5.32123	5.43152	3.68394	4.40513	4.98655	7.84785	5.29499	5.02683	6.45285	4.5842	6.92948	7.2009
HanXRQChr01g0003521	2.55517	2.60541	2.42868	3.24831	3.93512	3.31859	2.07017	5.20897	3.64542	3.70714	2.32259	2.55426	3.85575	3.6595	3.01935	2.54093	2.00765	1.65472	1.50058	2.96296	5.43145	2.50466	4.26417	4.77845	2.73443	2.08563
HanXRQChr01g0003541	25.6268	23.0567	17.4367	22.7818	1.21903	1.46966	1.82662	0.769507	11.1341	12.1165	8.73873	17.1534	16.4165	0.636434	0.0896836	13.2175	11.5781	11.6725	17.6145	5.44545	6.85073	0.175151	0.415096	5.32234	13.0268	12.7333
HanXRQChr01g0003551	62.4325	63.6596	41.6612	50.6868	63.6249	55.7997	57.8735	56.6771	55.2465	42.8662	54.0582	32.9007	27.1085	38.1861	41.4338	40.3751	39.2759	40.2723	44.2556	12.7327	20.4157	19.0389	16.8302	22.3771	17.4426	20.988
HanXRQChr01g0003561	28.9523	21.5811	24.2868	27.7524	32.5503	28.2791	29.9871	30.0404	31.4241	31.179	18.6968	22.6603	29.0719	28.739	24.6331	31.2371	32.4343	20.1921	33.2206	18.1782	26.2839	33.7165	39.9247	41.1413	39.8615	27.6839
HanXRQChr01g0003581	7.92853	7.72399	10.2752	10.4644	7.12171	7.13497	8.40247	8.58296	10.2298	8.62397	7.57744	7.33471	5.84276	7.12011	7.74269	6.92344	6.91957	7.0661	6.81033	6.88689	6.87802	6.28791	8.41512	6.41011	6.9125	8.69377
HanXRQChr01g0003591	15.951	12.7273	32.0711	21.6264	6.8223	10.3824	12.5733	9.85561	6.49959	6.30213	6.8226	21.8401	11.1415	6.42401	11.3599	12.3317	11.2078	11.9855	9.41903	6.48649	6.82344	5.6924	2.37737	9.98424	7.71075	10.4281
HanXRQChr01g0003601	3.23153	3.13571	3.67416	2.20188	2.97273	2.48894	2.86171	2.54529	3.89975	4.6827	4.15162	6.46767	6.05565	5.19092	5.56039	3.89298	5.4382	6.08222	3.64757	11.1311	7.75142	7.53149	7.47172	6.8763	5.48584	7.55216
HanXRQChr01g0003611	50.6712	29.674	45.5845	49.8583	37.4906	43.4498	27.0036	40.2511	67.4827	96.9123	21.9484	60.9742	64.5542	73.8662	69.8636	86.7412	91.0459	84.592	54.5057	71.992	93.1808	120.661	91.8494	105.126	135.94	115.236
HanXRQChr01g0003621	7.08307	5.94863	8.5938	5.38479	5.34663	5.73642	7.76315	6.92556	7.26258	7.78499	9.78389	6.86604	6.52875	8.13443	8.93847	5.43152	6.17888	5.27722	6.62564	8.80881	9.74387	8.17954	6.79248	6.52666	5.06124	5.79584
HanXRQChr01g0003641	16.571	17.4309	8.46925	14.4321	23.6963	24.4627	23.1677	21.0727	3.84323	7.41427	12.3097	2.62456	3.47727	2.94351	0.597891	7.13325	5.98396	6.79777	12.9743	0.400401	0.354819	0.315272	1.4717	2.5252	2.92125	1.99781
HanXRQChr01g0003671	17.2662	27.2761	16.1289	15.2823	36.0363	15.4077	28.404	26.9919	25.4897	24.7207	26.4775	7.05351	7.07281	5.46936	5.94901	7.62278	5.82803	8.2736	7.89537	0.720721	1.14634	1.43624	2.03774	3.84607	1.5965	1.71241
HanXRQChr01g0003681	80.2622	89.6214	73.0473	82.3851	85.5889	96.0732	85.3033	83.8467	74.0953	78.1425	113.72	99.1006	102.331	80.3896	79.6092	83.8273	85.9196	97.8745	96.4989	123.964	111.195	73.6684	83.3965	90.2466	73.2182	99.2538
HanXRQChr01g0003701	25.345	23.2873	15.8798	28.4936	21.8356	24.7472	22.0108	24.8018	25.9136	27.9401	21.2807	27.9797	28.3149	20.4852	21.0757	33.8246	32.0834	34.5702	29.4114	23.2232	24.9192	29.4253	32.4529	33.6045	34.053	33.392
HanXRQChr01g0003711	0.883035	1.52174	0.622739	0.479617	1.86063	1.42225	0.974199	0.73991	0.649959	0.078045	0.174194	1.10138	1.44295	2.38663	1.58441	0.815894	0.955095	0.916805	0.66949	0.24024	1.61033	3.25781	4.33964	1.16547	1.52856	0.856204
HanXRQChr01g0003751	15.5564	15.1483	23.4773	18.1382	17.9647	15.8818	18.6924	20.2735	25.6592	29.5595	16.4033	29.62	35.3641	42.9991	36.5012	31.6334	33.9936	23.6804	30.2656	31.3914	46.9998	38.0077	46.9813	40.17	36.4477	34.2043
HanXRQChr01g0003761	5.63639	6.31754	3.36279	3.27011	8.38352	5.21493	9.04179	6.36323	3.78672	3.62909	3.48388	1.64035	2.1526	2.10819	2.27199	1.88821	1.8907	2.16903	2.26241	1.44144	1.55574	2.24193	2.64152	2.33095	2.61554	2.34907
HanXRQChr01g0003781	54.9924	59.0943	59.5339	48.6811	53.1669	65.1155	50.9932	55.1085	34.0804	55.1193	80.1873	89.2351	77.3515	53.5003	57.3975	52.4037	82.684	59.1004	129.142	123.804	95.6373	52.6153	49.8115	194.867	77.1075	77.8926
HanXRQChr01g0003791	35.0396	40.9948	38.4853	40.1788	41.8748	38.1638	41.1599	34.9534	42.3321	44.0759	37.2194	46.211	47.7356	59.1685	63.6156	45.8999	49.3921	51.3634	40.9312	49.4094	50.6845	54.1216	44.453	35.1973	40.0483	42.0857
HanXRQChr01g0003801	41.7657	42.309	66.6954	45.629	41.7037	40.392	44.8436	48.0646	48.4361	58.8849	55.9743	85.556	75.5774	99.3036	108.966	52.497	50.7955	63.0359	47.4184	123.403	120.011	99.3105	117.887	57.9241	67.5455	85.2472
HanXRQChr01g0003811	0.638791	1.17589	1.74367	1.02464	1.39012	1.1378	1.09597	3.22601	2.9672	0.604849	0.75484	4.68671	3.00417	3.38106	1.85346	3.24027	2.96274	4.51694	2.81648	4.88489	3.11149	3.87083	3.7736	4.15686	4.67061	4.50056
HanXRQChr01g0003821	389.231	430.399	322.579	332.004	387.652	355.966	366.542	426.899	82.2622	146.139	215.071	145.312	185.1	65.8312	5.11197	126.883	117.145	152.033	278.785	0.640641	0.736931	0.455392	0.490568	4.93384	1.52856	1.47091
HanXRQChr01g0003831	0.976975	1.36035	1.30775	1.76586	1.77508	1.92004	2.77038	1.6278	2.17595	2.20477	1.77097	1.47632	2.27087	2.58551	2.83998	2.19126	1.61781	2.70569	1.86995	0.880881	0.709637	1.9792	2.79246	2.75829	2.93824	2.85401
HanXRQChr01g0003841	21.625	23.8867	27.961	19.9477	22.5842	23.9175	21.1584	24.8314	16.4468	19.16	35.1872	18.9578	17.8121	18.9737	19.9098	15.5253	17.2892	22.0033	22.0239	20.981	21.1526	12.1204	11.5472	13.7915	12.9588	14.5116
HanXRQChr01g0003851	10.0328	11.7359	3.79871	8.02268	8.23381	12.0417	10.4422	11.957	10.2015	8.99468	10.5678	10.1702	7.9717	9.08908	8.51995	7.99576	7.97212	9.30221	8.47251	12.1722	8.46106	10.0887	10.868	6.8763	7.13329	11.5258
HanXRQChr01g0003861	66.8288	67.4639	75.1023	61.609	68.6293	67.2963	67.0675	69.0484	77.7125	93.4198	98.1293	89.5866	81.089	80.3498	82.778	63.9894	77.5382	65.272	69.8347	67.8279	87.1216	91.3762	112.189	66.7429	67.1549	74.9288
HanXRQChr01g0003871	7.17701	3.29711	6.72558	12.0776	9.43146	7.3009	13.7606	10.5363	10.258	17.6577	16.6355	14.5522	12.4898	12.7685	14.4391	5.26835	8.7323	10.3532	8.38017	14.2543	14.9843	11.4899	11.9246	5.40003	12.2795	7.53021
HanXRQChr01g0003881	552.78	525.093	605.863	665.294	753.896	490.037	619.378	916.749	287.847	543.427	310.646	360.549	496.587	331.383	117.575	315.751	296.099	323.431	556.577	2.24224	1.69221	1.34866	1.39623	44.4434	16.3556	16.6191
HanXRQChr01g0003891	3.34426	3.13571	2.42868	1.63506	3.05827	3.48452	4.01857	3.55157	1.27166	1.48285	1.45162	1.26541	0.733302	1.67064	1.04631	1.32874	0.994079	1.56528	0.923435	1.2012	1.11904	0.630543	0.301888	1.70936	1.46063	1.69045
HanXRQChr01g0003901	34.6075	34.8848	34.1884	28.0576	42.7517	41.9802	37.324	46.5256	10.258	17.7357	24.242	14.5757	15.6595	13.3651	6.18817	11.8654	12.8256	17.1733	25.81	6.48649	5.59522	5.1144	5.13209	4.7396	3.04014	4.23711
HanXRQChr01g0003911	23.1656	14.4104	21.36	20.9723	8.12688	9.90836	6.3323	7.01435	4.18234	7.31672	3.8613	33.1116	35.7425	11.2569	13.6319	2.51762	6.99754	3.51069	4.4094	77.6777	61.7657	18.8988	22.6416	4.70075	2.81935	7.70584
HanXRQChr01g0003921	43.7196	50.7247	29.331	48.0053	57.6794	55.1123	46.7007	58.9265	19.6118	17.4431	25.2581	23.1289	30.2073	22.7326	10.194	30.6543	26.2359	25.4022	33.336	24.024	17.2224	23.7855	19.5472	30.1081	35.2588	30.033
HanXRQChr01g0003931	0.469699	0.322794	0.249096	0.327011	0.684369	0.474084	0.761093	0.473543	2.45854	0.663382	0.929034	0.492105	0.473098	0.119331	1.16589	3.33351	1.81273	4.69583	2.83956	5.04505	10.5081	5.76246	24.7548	17.7152	24.2532	15.2141
HanXRQChr01g0003951	16.3643	19.3446	18.6822	16.3724	17.6653	17.6122	19.3622	15.3901	15.7686	15.8431	23.1678	17.1299	19.8228	17.0843	19.6407	15.4087	18.4392	15.3397	17.0835	21.8619	23.8547	17.2348	21.2076	16.1224	14.1647	15.8068
HanXRQChr01g0003961	4.32124	4.38077	4.11008	4.55636	3.65709	4.43269	3.86635	4.82422	4.06931	5.15097	4.61614	11.5762	9.88774	8.21398	8.87868	8.46199	8.28399	8.07235	6.83342	20.1001	19.1056	24.5386	30.4907	13.3641	17.2218	17.3217
HanXRQChr01g0003971	8.84914	9.31491	9.90155	9.24352	3.95651	3.60304	3.4097	3.93632	15.5425	13.5798	14.6323	21.9573	19.8701	9.7454	9.53636	17.4601	15.0671	20.6169	13.9439	41.1612	39.6305	12.786	10.7925	17.4433	18.1729	18.9024
HanXRQChr01g0003991	16.1013	15.0791	10.462	16.1544	12.5539	12.4684	11.0511	13.5552	16.2772	11.9799	9.37744	10.3576	10.6447	8.25376	11.3898	13.1009	10.9349	13.126	9.51138	8.80881	8.81588	13.4341	13.1699	9.0907	13.3494	13.4578
HanXRQChr01g0004001	100.008	89.7597	125.482	120.798	119.037	107.546	117.178	140.08	66.6349	105.205	74.1486	95.6324	116.666	77.6848	48.9075	72.3115	72.6652	65.9876	109.612	49.009	58.2448	64.5956	80.3399	39.1988	46.6551	50.3843
HanXRQChr01g0004011	35.0208	34.6542	42.9067	48.9209	41.2118	35.6274	36.5934	28.6789	57.5072	55.9778	48.6291	48.6012	52.4902	42.5615	44.8717	40.7248	58.5142	38.953	54.9905	42.3624	42.1142	50.8288	40.6039	60.4493	41.8656	33.1724
HanXRQChr01g0004041	0.206668	0.438077	0.934109	0.370613	1.34735	0.877056	1.9484	1.45022	11.5297	10.9458	7.11292	0.468671	0.354823	1.9093	2.39156	13.8702	14.1315	11.2029	13.5052	0	1.17363	1.99672	2.18869	15.9282	14.929	13.6773
HanXRQChr01g0004071	2.32971	2.44401	4.73282	3.00851	7.99856	6.54236	8.31114	10.27	2.62809	2.79011	1.65484	7.17067	7.61688	31.3643	22.4209	3.82305	4.38564	3.93555	3.62448	3.68369	5.54063	14.8002	5.47172	6.09932	4.41585	4.89573
HanXRQChr01g0004081	1.97274	2.90514	1.61912	1.17724	0.470503	0.118521	0.517543	0.443946	1.15862	0.585337	1.21936	4.14774	3.00417	1.33253	1.04631	0.862517	0.974587	1.02861	0.554061	0.720721	1.63762	2.88999	0.679248	1.47627	1.10396	0.878158
HanXRQChr01g0004111	21.1365	19.5521	22.9791	21.561	25.3644	21.4523	23.0763	28.8269	6.81044	14.2237	11.8742	12.6073	17.7648	10.2227	3.19872	8.43868	9.72638	10.0401	18.9535	0.0800801	0.0272937	0	0.113208	1.16547	0.390633	0.417125
HanXRQChr01g0004131	1.54061	2.0751	0.373643	1.39525	1.39012	2.37042	1.88751	1.47982	0.452145	0.546315	1.48065	0.913909	0.662337	0.27844	0.179367	0.909139	0.77967	0.983888	1.29281	1.44144	0.955281	0	0.037736	0.776983	0.934122	0.94402
HanXRQChr01g0004141	33.5741	39.9573	44.2768	30.3031	25.0436	29.0614	31.0222	29.4484	34.6739	41.715	44.3033	59.5916	44.8733	57.9752	67.2627	35.6662	40.2504	54.3151	34.6519	92.8129	103.334	91.3937	143.925	53.0291	59.7158	111.68
HanXRQChr01g0004171	83.2871	86.0937	53.9915	82.2543	57.765	78.4609	76.4138	64.5498	76.4125	73.8501	68.6614	105.521	84.0222	61.6546	69.2358	77.6265	85.1399	78.5321	69.1422	117.157	98.6123	132.186	161.963	86.9056	116.85	144.479
HanXRQChr01g0004191	11.4419	11.1364	10.462	13.8435	20.2958	20.6701	15.8307	17.7579	21.6465	23.355	17.5355	13.0759	11.5199	18.5361	18.2955	27.111	22.2011	18.3361	18.3994	8.48849	14.684	25.9223	19.3208	34.1484	40.5409	25.3568
HanXRQChr01g0004201	8.49217	10.4677	8.22016	10.3554	9.41007	12.3025	9.92466	10.27	9.24072	9.8922	11.9613	10.6857	8.04266	7.69688	9.71573	6.4106	10.0188	7.84874	10.1578	7.52753	12.4187	12.4007	20.5284	9.12955	6.33504	12.6894
HanXRQChr01g0004211	5.95579	4.72662	5.23101	5.07958	7.2928	5.59419	5.32765	8.19821	8.44946	9.61904	7.02582	14.1539	13.1994	8.77086	8.7591	12.6347	12.2993	13.8415	12.2355	10.2503	7.26014	6.91846	6.717	12.3929	10.2584	9.39629
HanXRQChr01g0004221	17.9801	15.7247	13.0775	19.3373	21.0443	18.75	18.0227	17.5803	22.2116	18.5747	15.9097	11.4122	10.7393	13.2856	13.7515	14.5462	17.2502	11.27	13.5976	5.68569	7.06908	12.9261	12.2265	11.6547	11.651	9.68169
HanXRQChr01g0004231	54.5039	54.9902	55.237	60.1265	77.1626	70.0696	74.8002	84.113	51.7424	54.1437	52.055	48.5309	56.0621	61.5352	44.9016	61.0755	55.9413	46.1756	67.9648	29.95	35.7821	45.3641	45.6605	57.7687	57.2532	49.3086
HanXRQChr01g0004241	99.8393	88.5377	94.345	100.567	102.399	113.235	101.591	101.486	80.7644	96.4831	102.513	90.1958	89.9122	73.7667	75.3044	78.0461	95.9384	75.8041	105.456	73.3534	79.1519	67.7308	72.755	85.4293	64.1826	73.0408
HanXRQChr01g0004251	34.7953	40.1878	28.5837	31.9163	29.7914	41.909	34.8885	38.1498	28.9373	28.584	36.6098	40.7041	32.7384	21.957	20.418	27.2042	25.8266	31.5515	28.4418	27.4675	28.5493	37.0444	45.736	27.0002	27.5141	32.6236
HanXRQChr01g0004261	3.56972	1.61397	4.79509	4.73077	1.60399	2.48894	2.70949	2.19014	3.13676	2.16575	1.94517	5.41316	2.38914	5.80746	5.26144	1.4453	1.53985	0.983888	0.784919	10.5706	8.13354	2.60975	3.92454	2.56404	1.25682	1.00988
HanXRQChr01g0004271	2.93092	1.10672	4.60827	2.63789	2.28836	2.72598	2.03973	2.95964	0.536922	1.9121	2.32259	1.78095	3.00417	2.74462	2.1823	1.67841	2.14409	2.10194	1.24664	1.04104	3.52089	3.01259	2.90567	2.75829	2.83633	1.44896
HanXRQChr01g0004301	11.4231	9.72993	10.0884	10.7914	9.3673	12.4447	8.64602	9.97399	11.7275	14.1457	13.3839	20.6918	16.653	12.6292	13.2134	11.609	11.0908	11.9185	9.09583	24.4244	23.0905	18.9338	23.9623	11.2274	11.0396	13.7432
HanXRQChr01g0004311	27.562	25.1779	29.6424	28.559	23.8887	26.8332	27.3994	25.1866	29.0786	26.5158	24.8807	20.3403	21.3604	34.2083	28.4297	23.4278	26.5478	23.5686	24.9789	19.94	26.2566	32.0526	32.9812	29.4865	33.8831	33.3261
HanXRQChr01g0004331	11.4795	8.62321	9.59018	14.8681	12.1048	12.7055	12.2688	10.4771	15.1751	22.3794	14.1968	36.2986	27.1795	13.1861	15.8142	19.2085	42.6674	17.3746	33.5438	45.8859	49.62	29.6706	24.4529	29.6419	15.3366	16.5972
HanXRQChr01g0004351	12.7758	19.3446	11.6452	18.1164	17.8577	17.4937	13.5779	18.5866	14.8925	14.3798	13.3839	16.9425	16.9369	9.52663	10.8218	14.7094	13.9951	15.0267	13.6668	12.8929	7.20555	10.6667	6.00002	7.22594	11.3114	7.26676
HanXRQChr01g0004391	1.33395	0.830041	1.6814	1.04644	0.49189	0.782239	0.761093	1.30224	2.76939	3.14131	1.56775	1.66378	1.51391	1.73031	0.896836	2.19126	2.84579	2.59389	2.14699	2.8028	2.10162	2.32951	1.32076	3.26333	2.73443	1.44896
HanXRQChr01g0004411	46.2748	38.7122	21.5468	51.8858	34.4751	39.3727	23.807	27.5247	180.999	87.0592	40.3259	68.965	62.236	28.4009	47.5323	74.666	97.0104	72.1816	74.2441	58.2183	50.3842	37.6399	32.1133	45.6089	34.9361	51.1308
HanXRQChr01g0004421	1.72849	1.06061	1.55685	2.44169	2.80163	2.96303	2.40505	2.87085	2.11943	2.16575	2.52581	2.60113	2.03432	4.89259	4.78313	1.51523	1.53985	1.99014	1.93921	2.96296	2.56561	3.06514	2.86793	1.63166	1.86824	2.06367
HanXRQChr01g0004441	6.36913	4.72662	6.9124	7.19425	1.36874	1.683	1.73529	3.64036	6.64088	2.90718	4.61614	7.87368	7.30936	1.5712	1.67409	3.9396	2.90427	3.60014	2.63179	8.88889	9.25258	1.156	1.73585	2.60289	4.33093	4.50056
HanXRQChr01g0004481	5.52367	2.46707	6.35194	4.83977	6.031	3.74527	3.25748	4.88341	1.63903	2.80962	0.551614	1.24198	2.27087	2.24741	2.33177	1.4453	1.8907	0.693194	2.53944	0.560561	0.818812	0.648058	0.339624	1.78706	0.594441	0.307355
HanXRQChr01g0004491	9.95763	15.7016	3.79871	5.40659	8.06272	5.52308	7.15428	7.57668	4.43668	4.60465	18.842	1.82782	1.30102	0.994429	1.16589	2.77404	1.87121	4.4275	2.19316	0.640641	0.900693	0.140121	0.264152	1.94246	0.747297	0.83425
HanXRQChr01g0004511	25.9086	27.645	26.591	22.4548	28.2944	21.0493	25.4205	25.6305	29.7568	33.1496	31.5001	30.2996	22.7324	26.7501	24.0352	29.4188	27.8537	26.565	27.426	33.954	23.0905	30.9141	31.5095	28.8261	27.4122	31.3942
HanXRQChr01g0004521	0.845459	2.72069	3.30052	1.63506	2.30974	1.23262	1.91795	2.33812	0.706477	0.331691	0.348388	0.0937343	0.283859	0.6961	0.538102	0.093245	1.15001	0	0.27703	2.08208	1.3101	1.52381	0.943399	0.155397	4.3649	4.58838
HanXRQChr01g0004551	1.05213	1.22201	2.11731	0.828429	3.29352	1.683	1.70485	2.60448	0.847772	1.79503	1.01613	0.32807	1.04082	1.61097	0.687575	1.25881	2.08562	0.559027	1.33898	0.16016	0.545875	1.66393	3.7736	1.63166	1.32475	0.614711
HanXRQChr01g0004561	56.1197	42.0785	31.0747	57.3578	66.7473	59.6398	53.9767	70.0251	88.0553	67.2748	28.8872	37.4469	37.3747	41.1495	41.1349	55.2244	41.381	48.2105	33.4514	22.1822	21.3983	28.9174	24.4529	32.3225	33.1358	27.3766
HanXRQChr01g0004571	92.0423	89.9672	64.5158	69.2392	114.503	131.369	111.668	119.392	21.8725	37.4226	64.9163	19.2155	24.199	20.7836	0.777258	36.9483	37.8919	43.5594	83.2014	0.400401	0.272937	0.192666	0.075472	3.22448	0.424601	0.351263
HanXRQChr01g0004591	0	0	0	0	41.8962	40.2497	44.8741	42.974	47.0231	39.4322	60.4453	0	0	44.5703	44.6326	39.5825	45.6302	43.9843	42.5472	0	0	46.4675	38.9813	53.7672	44.1585	48.8475
HanXRQChr01g0004601	3.4382	4.70357	5.04419	3.13931	113.049	98.7517	112.855	116.107	132.761	107.331	164.729	3.67907	3.33534	130.986	117.515	90.1913	127.963	108.854	119.954	3.28329	18.123	83.652	87.321	133.991	116.476	78.0902
HanXRQChr01g0004611	0	0	0	0	93.1383	75.2609	80.4628	81.5973	74.5757	72.894	107.333	0	0.0946196	85.3816	75.2446	67.9057	80.6568	51.8777	77.4531	0	0	67.6433	74.4531	87.838	65.8811	51.9211
HanXRQChr01g0004621	34.7578	13.3959	78.0915	11.9904	43.3077	28.3739	27.4907	37.8242	25.9136	33.6959	23.2259	28.8233	11.3543	17.7406	11.8083	22.8217	27.5613	20.7958	37.4453	32.5926	34.472	6.09525	5.32077	11.0332	6.96345	7.7717
HanXRQChr01g0004631	1622.59	1952.42	198.965	757.01	531.541	1312.93	1147.94	520.69	61.8874	11.336	1630.72	3.58534	7.00185	1.31265	0.269051	153.295	23.6435	207.243	218.992	0	0.300231	0	0.037736	0.349642	0	0
HanXRQChr01g0004641	5.50488	7.21675	6.97468	5.49379	6.41596	5.49938	6.97161	6.86637	7.62995	8.3313	7.34518	8.95163	8.98886	11.0779	12.765	9.69748	10.0772	9.8836	9.142	17.1371	17.3042	15.711	19.3586	14.7238	16.9331	17.1241
HanXRQChr01g0004651	31.0941	31.4955	24.2246	38.5873	33.3416	32.8303	29.1346	30.7507	49.5664	33.4032	26.7968	42.7428	45.3937	35.9784	39.9092	63.1502	47.8912	52.5709	44.7635	35.7157	34.0353	49.3225	44.2266	49.6104	77.1075	66.7181
HanXRQChr01g0004661	7.57156	8.00068	7.4106	6.93264	6.15932	7.27719	6.45407	6.36323	9.57983	8.56544	8.30324	7.96742	6.85992	6.72234	7.92205	6.03762	7.3289	6.1493	6.14084	7.20721	8.35189	8.61742	9.05663	4.6619	5.02727	7.33262
HanXRQChr01g0004671	16.8716	13.6496	16.1289	11.7506	7.97717	8.13054	9.83332	9.35247	13.5644	13.7944	16.8968	4.75702	4.94387	5.27047	4.45429	8.76503	8.55687	8.2736	5.86381	0.720721	0.982575	1.08594	0.792455	1.16547	0.96809	2.26126
HanXRQChr01g0004681	4.97881	4.51911	3.30052	4.33835	7.2928	8.67574	8.31114	8.52377	4.91708	3.49251	4.44195	6.53797	8.46845	6.961	8.90857	5.45484	5.53565	5.67972	4.45557	7.44745	5.84086	8.03942	7.69814	4.7396	5.62171	4.63228
HanXRQChr01g0004691	8.83035	8.57709	8.5938	9.13452	10.2014	9.5765	9.86377	9.32287	10.4559	9.32637	9.29034	13.5212	13.5543	11.8337	11.5991	12.8212	12.2018	11.1358	12.1893	13.6136	12.7189	16.5342	13.3585	9.4792	13.4853	12.4918
HanXRQChr01g0004701	2.63032	3.75824	2.36641	2.02747	3.3363	4.19565	3.10526	2.87085	2.3455	3.33642	2.17742	4.40551	4.89656	2.50596	5.23155	4.49907	3.33309	5.52319	2.6087	3.92393	3.0569	3.69568	4.37737	3.65182	7.57488	7.13503
HanXRQChr01g0004711	10.7655	7.00924	8.15788	11.5544	9.30314	8.74685	9.01134	9.70763	19.4988	15.0822	8.50647	16.7081	14.0037	18.2179	13.4227	21.1666	13.2739	20.0132	11.012	20.2603	22.7903	26.0449	15.0189	15.967	23.2342	17.5412
HanXRQChr01g0004721	4.49033	3.7813	5.66693	5.88621	5.92407	5.42826	3.47059	5.44574	13.3383	7.57036	3.04839	6.93634	6.67068	9.14874	8.28079	10.8164	6.64668	10.465	5.58678	9.60962	9.27987	15.7461	12.151	7.38134	13.9099	12.6674
HanXRQChr01g0004741	3.41941	3.71213	3.42507	2.41988	5.85991	7.08756	4.62745	5.35695	5.34097	6.39969	3.04839	6.16303	5.32235	5.76769	8.221	7.4596	8.9662	4.1368	8.74954	8.96897	12.3914	12.3131	11.6604	9.82884	10.2244	6.82768
HanXRQChr01g0004771	19.3516	19.3676	17.3121	16.1108	20.3386	22.9457	20.3669	19.0305	18.4532	18.1455	18.6968	18.4891	18.8293	20.3261	20.5973	17.6466	16.8214	17.956	17.2451	17.9379	20.1701	25.7997	27.8114	19.4246	19.6845	20.4391
HanXRQChr01g0004781	31.5262	32.8327	40.6649	36.4945	35.6727	34.5844	34.7363	33.3256	36.8216	36.3104	34.0549	32.7133	37.6113	53.4804	54.0493	36.0392	34.8512	31.5291	34.4672	41.4014	43.6154	44.2431	46.6417	38.1499	38.8595	37.2559
HanXRQChr01g0004861	0.620003	1.06061	0.435917	0.196207	0.235252	0.165929	0.4871	0.651121	1.55425	0.78045	0.348388	1.21855	1.41929	0.616546	1.6442	2.0747	1.96867	3.22	3.16276	1.84184	1.17363	2.10181	1.84906	5.71083	4.38188	4.50056
HanXRQChr01g0004871	27.1862	30.089	29.8915	29.8234	36.464	37.666	36.9891	34.5686	40.7496	35.2373	43.9549	48.7653	48.2796	44.9283	49.894	52.6368	42.6089	47.9198	36.2448	61.6617	56.5799	61.583	54.1134	57.4191	60.7519	64.6544
HanXRQChr01g0004881	25.1195	21.2352	25.5323	22.869	22.7766	25.7665	22.2239	25.4529	28.2591	19.0039	25.113	21.0902	26.0677	23.1105	27.3535	25.5025	24.852	21.2654	23.8015	30.1101	25.9563	27.5687	16.8302	39.4708	30.1636	20.9441
HanXRQChr01g0004891	15.3498	17.5	16.378	12.4918	16.8526	16.7115	15.8307	17.1363	21.0248	19.921	24.8226	15.5833	14.2402	16.6268	13.9608	22.2156	25.3393	26.8333	23.3398	16.8168	15.9123	15.1681	10.868	29.7973	26.2913	19.3853
HanXRQChr01g0004951	11.2164	13.9954	10.5243	12.1648	0.278025	0.213338	0	0	20.29	22.594	32.0807	9.46716	14.4295	0.0795543	0	23.5677	18.9655	28.7564	21.4006	20.1802	22.7357	0.0175151	0	32.1283	31.1487	23.8639
HanXRQChr01g0004971	6.48185	6.82478	7.09923	6.84544	5.26108	6.44755	5.38854	4.91301	10.2863	10.2629	7.98389	17.9033	12.135	9.82495	16.7111	8.67179	11.5781	12.7905	8.95731	18.8989	15.3937	11.595	8.83022	8.93531	7.84662	7.59607
HanXRQChr01g0005001	24.3868	23.4717	27.7742	29.2348	30.1336	31.6214	25.1465	29.8036	33.7696	27.3743	29.1775	40.7041	41.8692	45.1272	49.5353	43.2424	50.815	47.003	44.1402	59.0191	54.6967	57.6772	50.9813	63.5184	63.843	60.9222
HanXRQChr01g0005031	1.70971	1.29118	2.98915	2.18008	1.71092	2.44153	2.37461	2.5157	1.7238	2.43891	1.94517	1.24198	1.18274	5.78757	6.21807	1.93483	1.79324	2.21375	1.4775	0.720721	0.682344	0.420362	0.226416	0.893531	0.475553	0.680573
HanXRQChr01g0005051	34.5135	17.5923	41.5367	20.0131	57.2945	58.502	55.8947	48.183	39.0823	21.8331	17.3033	20.6918	13.1994	45.2067	48.3694	26.4583	18.6536	28.9352	26.895	10.2503	7.64225	14.8703	16.717	11.344	14.5893	21.1856
HanXRQChr01g0005071	7.1958	7.93151	3.98553	4.40375	7.65637	10.9988	7.39783	7.07354	2.9672	4.13638	9.00002	3.46817	3.33534	3.42083	5.62017	3.33351	3.80089	3.51069	4.64026	4.08409	5.6771	2.71484	3.7736	4.00146	4.70458	4.45665
HanXRQChr01g0005091	3.02486	4.68051	10.7734	5.51559	4.89751	5.21493	4.71878	5.53453	7.06477	21.3453	5.57421	22.0041	22.0464	19.1925	21.823	11.4691	16.0807	16.2789	12.7665	52.8529	47.9005	38.5857	32.4529	31.5067	37.6196	42.6126
HanXRQChr01g0005101	32.2965	29.5356	53.4933	29.4964	33.0849	30.4599	33.1532	32.0529	33.9674	41.4419	29.5839	19.5202	20.4378	45.8432	32.5253	15.805	19.4723	15.9211	22.0008	11.4515	18.2049	12.4532	18.7548	15.3454	12.738	12.1625
HanXRQChr01g0005111	0.864247	0	1.12093	0	2.16004	0.805943	1.61352	1.6278	2.03465	1.13165	1.56775	0.257769	0.378478	1.80986	0.747364	2.09801	1.48137	2.59389	1.17738	0	0.327525	0.753149	2.26416	3.72952	2.47967	2.15149
HanXRQChr01g0005141	4.80972	3.73519	8.3447	3.11751	3.65709	5.21493	5.41898	5.03139	1.52599	2.10721	2.9613	7.42844	3.07514	4.27604	6.15828	3.14702	5.98396	2.66097	2.97808	7.60761	6.60509	7.46143	3.69813	6.21587	1.83428	3.51263
HanXRQChr01g0005181	15.9886	15.3327	14.1362	15.5003	22.3061	17.5885	15.6176	26.3408	16.362	24.8183	27.3194	30.9323	23.5839	18.8941	16.1729	21.0268	31.1283	14.2887	26.3179	56.7768	103.525	40.4949	51.6606	38.0333	21.5188	23.1614
HanXRQChr01g0005211	6.89519	6.73256	10.5243	9.19992	5.51772	8.17795	7.24561	7.31032	8.90161	7.99961	8.88389	21.5355	14.7607	17.6014	17.847	8.32212	15.5349	23.8816	16.5756	90.4905	64.4132	47.028	92.9814	49.7269	53.9922	83.2494
HanXRQChr01g0005221	4.75336	3.80436	2.24186	3.94594	3.82819	4.69343	2.49639	5.94888	0	0.175601	0	3.96027	4.37615	3.28161	3.49766	0	0.0389835	0.134167	0.207773	2.72272	2.59291	5.95513	3.09435	0.233095	0	0.021954
HanXRQChr01g0005231	5.22306	4.44994	2.8646	6.32222	8.42629	4.4801	4.50567	5.20897	0.706477	0.799961	0.116129	5.34285	5.67717	1.86953	2.48125	0.163179	0	0.0447222	0.0692576	3.44345	3.79383	5.14943	4.56605	0.116547	0.424601	0.636665
HanXRQChr01g0005241	1.48425	2.69763	2.6155	1.91847	1.92479	3.98231	1.52219	1.89417	0	0	0	2.88233	2.38914	1.11376	1.97304	0	0	0	0	4.48449	1.25551	2.59223	1.43397	0	0	0
HanXRQChr01g0005271	16.4019	13.004	16.0044	13.4511	11.2921	12.9899	13.6388	13.348	17.3793	16.9358	19.1323	25.402	21.999	23.9458	28.1009	21.4464	18.6926	23.0319	17.8223	35.3954	35.8913	35.1528	36.6416	35.7024	33.1698	34.6653
HanXRQChr01g0005281	174.709	162.573	213.35	216.111	249.966	198.191	215.176	294.544	88.0835	188.42	111.687	115.153	155.909	122.454	51.7475	107.954	100.733	106.64	191.844	7.52753	8.32459	8.49482	9.20758	19.6577	11.6001	13.0846
HanXRQChr01g0005301	0.356972	1.22201	1.80594	1.41705	1.1121	0.853352	0.365325	1.6574	0.706477	1.69748	1.48065	1.59348	1.58488	0.656323	1.88336	1.09563	0.623736	1.63236	1.26972	0.800801	3.24796	1.31363	0.415096	1.74821	1.52856	0.790342
HanXRQChr01g0005311	13.3019	17.062	11.5829	12.1648	9.79503	12.4684	12.0253	12.4897	12.4623	14.8676	17.942	20.0826	16.2982	12.5696	11.8083	12.0286	13.0205	14.9596	8.77263	25.946	21.8077	17.3049	22.3774	8.93531	10.9547	15.6751
HanXRQChr01g0005321	40.1687	45.2372	46.2695	43.6669	66.1699	63.5984	52.759	69.7292	9.38201	22.633	29.1775	8.01428	12.4898	9.90451	0.508207	15.5719	19.7256	20.2815	40.0078	0	0.0818812	0.0875754	0.113208	1.16547	0.271744	0.0878158
HanXRQChr01g0005331	13.6776	14.249	14.3853	14.6283	11.8481	14.1514	12.8473	13.5848	12.8861	12.936	14.6613	11.5996	12.3242	13.5839	13.1536	13.4739	13.1569	11.516	12.9973	11.5315	16.1579	17.0071	16.6416	16.4332	16.6443	15.0604
HanXRQChr01g0005341	3.98305	5.34915	2.67778	3.77153	2.67331	4.4801	3.65325	3.3148	3.1085	2.38037	3.30969	4.73358	2.64935	3.04295	3.31829	3.63656	2.96274	5.03124	2.33167	4.72473	2.64749	2.74987	3.13209	2.56404	3.15903	3.8639
HanXRQChr01g0005361	26.6977	26.1463	26.0305	24.4605	30.9891	34.8926	30.7482	31.8457	23.455	27.8816	34.2001	22.4494	27.0612	24.2641	26.4268	31.6567	31.1868	30.4334	29.6653	28.1081	23.6091	17.5676	16.1133	24.475	24.7118	24.5445
HanXRQChr01g0005371	2.70547	3.87353	3.05142	6.08241	12.0834	10.8802	10.9902	10.5363	5.90615	5.46315	4.50001	3.86654	3.50092	11.5354	10.0446	5.8045	5.61362	4.74055	3.90151	5.84585	3.52089	4.79913	3.69813	2.09785	2.20792	2.4808
HanXRQChr01g0005381	20.6668	20.3591	14.2607	36.1893	45.2539	61.2517	43.9303	38.5937	44.3668	45.0124	30.0485	22.0276	28.6461	43.3571	29.8049	55.1311	45.2793	43.7383	60.1618	21.7017	20.1428	47.9213	42.7171	65.1112	61.8728	52.0748
HanXRQChr01g0005401	38.6657	11.0903	22.5432	10.0502	4.72642	8.79426	4.41434	4.88341	5.90615	6.08751	25.6646	5.43659	4.70732	0.497214	1.55452	2.37775	1.53985	2.72805	4.52483	0.640641	2.48373	0.700603	0.226416	4.46765	0.0339681	0.21954
HanXRQChr01g0005421	225.681	182.102	285.526	270.896	194.19	199.092	222.452	206.346	214.91	292.259	321.736	720.512	592.721	468.376	473.559	387.55	601.847	767.455	425.311	2603.08	2130.96	1429.32	2125.71	1643.75	2762.89	3296.03
HanXRQChr01g0005431	68.3319	62.3223	109.228	99.3897	87.1501	109.466	93.0056	107.524	134.485	114.785	107.797	232.461	186.779	243.754	223.193	114.388	186.029	252.971	145.926	754.835	698.501	484.695	794.116	491.714	631.721	714.491
HanXRQChr01g0005471	73.6677	70.1846	139.058	89.5793	54.4287	58.4309	45.148	58.7785	74.067	102.278	83.5841	100.53	113.354	216.646	206.033	104.178	75.1212	130.701	77.43	189.229	206.068	216.627	223.661	114.994	175.7	192.997
HanXRQChr01g0005481	52.8318	50.4942	48.2	62.263	54.7495	54.6619	46.7616	54.4574	73.304	53.734	41.5162	54.694	48.3743	39.0612	46.9942	51.3547	50.7955	50.7373	49.3114	34.7548	28.9041	24.2058	16.3019	28.5153	24.0324	28.4523
HanXRQChr01g0005501	30.2111	34.4928	21.5468	24.8965	19.419	21.2627	21.9499	21.3982	26.5635	26.3207	31.0356	28.5655	25.3817	18.5759	21.9426	22.2856	21.3435	25.7153	25.4868	38.5986	33.4075	28.7423	39.0567	30.2246	31.4205	33.9189
HanXRQChr01g0005511	18.9195	17.9151	16.1289	19.2719	17.2161	19.6982	18.4793	19.1193	18.1423	19.0039	23.8646	19.3796	19.5626	18.2577	17.279	16.4344	16.6849	16.7485	18.5379	20.8208	21.4802	20.0197	20.4529	17.4044	16.6443	19.6488
HanXRQChr01g0005521	9.86369	10.6291	9.46564	9.00371	11.4204	13.4877	11.5077	10.9803	13.8752	12.4092	12.3097	11.3418	8.32652	10.4614	9.38689	13.0776	13.6442	12.5893	15.052	10.2503	8.67941	9.10784	6.07549	11.9267	12.4153	11.46
HanXRQChr01g0005531	5.89943	3.13571	10.9602	5.97341	7.99856	5.68901	9.86377	6.42242	7.54517	23.9793	13.2678	14.0367	17.3627	28.1026	24.8125	8.83497	14.073	7.31208	12.2355	22.8228	33.2984	34.8025	43.7737	12.1598	12.1096	10.5818
HanXRQChr01g0005541	10.6528	13.1193	9.40336	11.0748	9.38868	9.43428	9.58977	10.1812	11.1623	9.48246	10.6258	9.74837	10.8576	10.5807	10.762	10.3036	9.47299	10.5768	9.11892	16.5766	15.3664	14.2748	14.5284	13.908	13.859	12.6016
HanXRQChr01g0005561	5.42973	5.71806	5.79147	4.86157	7.54944	7.49053	7.73271	5.91928	5.79311	6.63382	8.6226	6.4911	5.74814	6.14557	7.53343	5.40821	4.38564	5.83624	5.97924	10.4104	10.8083	6.35798	7.05663	7.61444	5.75759	7.09113
HanXRQChr01g0005571	3.92669	5.21081	2.36641	2.8995	3.25075	3.88749	3.34881	2.95964	4.43668	2.84864	4.73227	3.44474	3.85575	3.56005	4.81302	4.82543	3.82038	3.66722	4.43249	4.80481	4.99475	4.78162	3.96228	4.11801	5.77457	5.11527
HanXRQChr01g0005581	10.6528	11.39	11.0225	10.8568	15.2058	14.3173	12.4819	11.3946	12.2644	11.1409	13.7033	10.3108	12.4425	17.7605	14.3494	13.8469	16.1976	12.7682	13.2282	9.60962	13.0737	16.4817	10.7548	19.8908	14.8101	14.1823
HanXRQChr01g0005591	41.2396	49.5258	40.3535	38.0423	44.4626	38.8512	52.2719	42.4117	43.4907	42.476	54.4937	27.8157	32.5255	38.6037	35.6941	32.5658	33.4868	27.7054	38.9228	28.5085	33.8988	36.011	38.8303	40.7528	33.1358	32.2284
HanXRQChr01g0005601	8.99944	6.50199	7.09923	10.944	2.35252	1.61189	1.49174	2.36771	0.960809	1.40481	0.116129	10.1936	13.5543	2.14797	1.94315	1.14225	0.292376	1.47583	0.161601	14.4144	14.2746	3.17023	4.60379	0.233095	1.10396	1.25138
HanXRQChr01g0005611	3.68244	2.58235	2.17959	2.11467	2.50222	3.60304	2.40505	2.93005	1.97814	2.595	4.64517	3.44474	4.73098	1.71042	2.30188	2.35444	4.63903	3.37652	9.37286	11.0511	7.88789	2.06678	1.05661	11.2663	2.24189	2.43689
HanXRQChr01g0005641	1.80365	1.77537	1.74367	2.07107	0.320798	0.308155	0.213106	0.177579	2.68461	1.77552	1.04516	2.15589	1.32467	0.298329	0.418524	3.70649	3.5475	0.693194	4.36323	0.880881	2.26538	1.26109	0.56604	3.84607	1.56253	1.69045
HanXRQChr01g0005671	58.5433	51.8084	57.2297	57.0744	70.2333	59.9717	66.1238	62.626	71.6933	84.0154	44.1872	42.7663	57.4341	77.3268	57.5171	63.2668	59.7812	43.4029	59.5615	46.6867	64.0311	75.0521	100	72.5314	80.9119	52.6236
HanXRQChr01g0005691	90.1823	80.0068	79.7729	84.6524	94.7851	89.9575	84.2378	93.4359	87.5749	92.932	86.0518	66.7388	75.057	84.9242	71.2088	72.9642	70.4237	60.688	74.8675	60.4605	81.3899	85.7889	102.944	66.3932	77.9907	67.684
HanXRQChr01g0005711	11.9492	12.2201	16.378	12.4918	15.6122	13.7959	15.6176	15.1238	14.3556	18.4967	13.2968	11.3887	12.2532	19.3317	15.0967	13.9168	13.8196	13.2154	14.5441	22.1822	28.0034	22.2617	29.3586	22.4937	20.8564	20.505
HanXRQChr01g0005731	28.8583	35.5765	26.7155	29.1258	26.284	30.5073	27.3689	24.4762	34.8152	26.5743	33.7065	34.4239	33.0222	35.4414	40.6566	41.9136	32.8046	35.8448	31.9739	34.9149	25.9291	34.9076	30.6416	35.8189	40.1502	39.0561
HanXRQChr01g0005821	4.30245	3.36628	3.42507	3.83693	6.41596	4.12453	3.71413	4.73543	5.17141	3.8242	4.06453	4.59298	5.15677	3.26173	6.81596	3.86967	6.90008	5.09833	5.51752	7.84785	5.18581	5.06186	4.18869	9.36265	5.77457	6.54228
HanXRQChr01g0005881	0.845459	1.01449	0	0.719425	2.75886	2.89191	2.61816	3.58117	2.00639	3.55105	2.26452	0.632707	0.354823	1.49164	1.04631	3.52	4.05428	2.5268	2.56253	0	0.4367	1.54133	1.81133	5.40003	4.63664	3.81999
HanXRQChr01g0005891	0	0	0	0	1.9034	2.29931	0.882868	1.00628	2.31724	2.12673	0.696776	0	0.212894	1.43198	0.956625	2.12132	2.30003	0.380138	2.33167	0	0	1.08594	1.16982	0.893531	1.74936	2.67838
HanXRQChr01g0005901	8.71762	9.98355	4.42145	4.46916	3.46462	3.46081	3.44014	1.86457	4.06931	6.55578	7.83873	2.95263	1.23005	0.735877	1.19578	1.04901	0.662719	1.7218	1.73144	0.400401	0	0.157636	0.037736	0.660436	0.0679361	0
HanXRQChr01g0005911	2.3485	2.97431	0.560465	2.02747	1.30458	4.14824	2.55727	1.42063	1.63903	1.99015	2.14839	1.68722	2.95686	1.80986	1.85346	2.12132	1.98816	2.45972	2.47019	1.76176	2.23809	3.17023	3.16982	4.04031	2.08904	2.81011
HanXRQChr01g0005921	3.2879	3.96575	4.67054	3.94594	5.81713	4.26676	5.11455	6.21525	3.1085	2.90718	2.40968	3.09323	4.16326	3.12251	1.46483	2.82066	2.98224	2.59389	4.15546	1.2012	1.17363	1.55884	1.73585	1.90361	2.3438	2.5247
HanXRQChr01g0005941	20.8547	16.8544	23.6018	23.6102	25.9418	20.5278	19.1187	28.5901	28.8525	12.5652	4.58711	7.96742	10.8576	35.7398	36.5012	20.5372	7.83568	18.7386	4.06311	5.84585	5.6498	15.4833	13.4717	4.6619	18.5466	19.0341
HanXRQChr01g0005951	141.887	109.98	97.9569	175.213	136.211	139.831	107.162	130.846	184.051	126.999	70.026	112.762	86.3877	53.2218	70.7604	103.688	94.9833	90.1152	73.0206	43.8038	36.3007	48.1314	29.8869	29.4865	40.0823	47.662
HanXRQChr01g0005961	7.64671	8.4157	10.2752	7.95728	6.56566	7.04015	6.91073	7.04395	9.43853	8.29228	10.3355	10.0999	9.55658	8.75097	9.59615	6.92344	6.82211	8.04999	8.01079	12.7327	11.7909	11.2447	12.6416	7.0317	7.50694	9.74756
HanXRQChr01g0005971	24.9504	21.7655	34.0638	30.6083	25.5355	31.1947	24.2028	26.4888	40.9191	37.1884	32.6904	41.1025	37.9424	50.0595	64.0341	43.4755	49.2361	44.5209	42.8474	47.7278	47.6549	49.3225	48.5662	38.6549	38.4688	52.3602
HanXRQChr01g0005981	2.46123	2.25956	1.80594	2.15828	1.66815	2.01486	2.25284	2.13094	2.59984	2.61451	1.77097	4.75702	4.16326	3.83849	5.56039	3.89298	4.26869	5.25486	3.41671	11.7718	9.66198	6.971	8.52833	8.58567	8.32217	8.78158
HanXRQChr01g0005991	2.78062	3.45851	1.30775	1.80946	2.6947	2.15708	2.55727	2.19014	2.74113	2.43891	3.19356	2.46053	2.22356	1.73031	1.88336	3.1004	3.48902	2.77277	3.07042	2.16216	1.63762	2.73235	2.71699	3.10793	3.54966	3.44677
HanXRQChr01g0006001	6.98913	10.0758	8.71835	11.7942	9.34591	11.781	10.6857	8.49417	8.92987	7.86303	7.86776	8.03772	10.7157	6.20523	4.3646	12.8212	12.3383	8.25124	8.12622	5.36537	8.46106	6.02519	5.84908	8.11948	9.47709	8.38641
HanXRQChr01g0006011	2.93092	2.49012	2.36641	1.83126	0.812688	1.01928	2.34417	1.09507	2.57158	2.88766	1.56775	3.72594	2.05798	1.07398	1.79367	2.09801	1.71527	2.79514	1.13121	2.4024	1.63762	1.8566	2.26416	1.43742	2.53062	1.90999
HanXRQChr01g0006041	2.93092	2.3979	2.36641	2.8341	7.2928	6.58977	6.24096	5.00179	10.7102	7.90205	21.4839	2.69486	2.8859	2.46618	2.30188	8.08901	5.6721	11.0464	11.0812	1.6016	0.982575	0.595513	0.226416	3.84607	2.07205	2.10758
HanXRQChr01g0006131	10.5401	12.5198	12.6416	10.8786	11.9765	12.1366	13.791	12.3713	12.9709	12.4482	15.4742	12.8885	11.9221	11.8735	12.6753	12.0519	9.99926	12.4551	14.7057	19.2192	15.0116	11.8577	13.5472	15.0735	11.0057	14.0066
HanXRQChr01g0006141	1.67213	2.42095	1.55685	2.7469	2.16004	1.63559	1.24819	1.30224	7.3191	3.66811	1.24839	5.97556	3.57189	4.73348	6.51701	4.5457	4.67802	5.59027	3.97077	15.3754	11.9547	7.21621	3.28303	9.71229	8.44106	6.03734
HanXRQChr01g0006151	61.5118	62.4145	63.1458	59.7123	44.8261	50.4189	53.0939	44.0099	38.3476	35.9592	97.5776	63.0597	60.1071	57.7962	80.2071	72.4048	75.511	64.0422	75.5139	67.1071	62.1206	73.756	66.9814	105.903	90.8476	94.424
HanXRQChr01g0006191	1.22122	1.47563	0.871835	0.87203	0.641596	0.568901	0.700206	0.887893	2.28899	1.63894	0.783873	0.796742	0.969851	0.894986	0.926731	1.42199	1.32544	1.92305	1.31589	0.560561	1.69221	1.156	1.54718	0.893531	2.20792	2.12953
HanXRQChr01g0006201	0.28182	0.484191	1.37003	0.523218	4.19176	3.65045	3.28792	1.77579	6.35829	5.22901	6.59034	0.374937	0.425788	4.39537	4.30481	3.77642	4.28818	3.77902	4.2478	0.720721	0.709637	4.44883	3.84907	4.7396	4.3649	4.19321
HanXRQChr01g0006221	153.103	118.073	127.226	74.3188	56.2893	93.5368	120.527	64.8162	40.0431	31.4521	246.078	38.6654	33.4953	20.0477	7.83237	40.888	46.1564	53.3312	88.9037	30.3504	19.7061	11.3848	11.1698	16.7051	17.6974	16.0483
HanXRQChr01g0006231	14.1473	18.0765	14.6344	12.7098	13.6018	13.6299	14.5521	14.6502	16.0229	13.7944	14.5742	23.7616	21.8098	15.4932	22.2116	18.7889	19.8426	18.0007	16.1139	21.0611	12.9099	20.1073	13.5472	22.5714	19.8373	19.3853
HanXRQChr01g0006241	10.3898	10.5139	10.8979	10.29	6.37318	7.77498	9.28534	7.01435	11.4167	11.7848	11.9904	12.7947	13.0812	9.96417	11.5393	9.74411	11.2272	12.1197	11.3582	18.3383	17.1951	16.867	15.2831	10.8001	10.8018	14.3798
HanXRQChr01g0006261	6.61337	7.10146	7.47287	6.34402	7.1431	5.71271	7.15428	6.80718	9.97545	8.1557	4.52904	5.90526	8.01901	4.99203	6.09849	8.76503	9.94079	6.10458	8.42634	2.56256	4.74911	8.16203	9.66041	11.6936	12.5512	10.5379
HanXRQChr01g0006271	4.71578	4.61134	3.61189	4.77437	5.06861	3.31859	3.04437	3.96592	6.24526	3.90225	4.87743	5.34285	6.71799	2.84407	3.49766	6.29404	6.88058	5.32194	5.84072	3.60361	4.74911	5.60483	4.56605	6.33241	9.88471	6.9155
HanXRQChr01g0006281	7.12064	4.91108	8.03334	5.8426	5.41079	5.33345	6.72806	4.40987	8.25165	7.72645	3.13549	7.94398	5.25139	3.87827	5.97891	8.88159	5.84752	5.65736	5.30975	4.64465	3.35713	5.41216	6.45285	3.37988	7.37107	4.41274
HanXRQChr01g0006321	29.8165	28.1522	29.0196	24.9837	27.1395	29.8673	29.6217	27.8206	29.3329	32.2131	41.1098	27.0423	24.1516	24.8209	27.5628	25.6424	26.5088	26.1848	27.1721	22.9029	17.3042	17.988	15.0567	14.3742	14.0967	17.1241
HanXRQChr01g0006331	6.03094	8.11596	2.42868	2.31088	5.02583	6.70829	5.5712	6.86637	6.33003	16.3699	9.31938	8.78759	5.79545	7.79632	13.4824	13.5905	30.9919	12.0303	24.4018	9.44946	8.27	14.0121	18.0001	28.9038	4.87442	10.6696
HanXRQChr01g0006351	9.30005	9.54547	10.3997	10.4862	11.2921	14.2699	13.0604	12.4601	6.97999	7.94108	12.0774	8.71729	7.04916	11.3166	12.1671	7.83258	6.80262	9.4811	9.97309	10.8909	8.7067	11.1746	9.62267	4.93384	5.33299	5.20309
HanXRQChr01g0006361	72.3337	64.9968	64.4535	57.1616	75.6013	75.6164	81.7719	67.687	60.0505	67.8016	72.4066	49.7963	57.8362	65.1947	55.9925	59.1407	66.5448	48.5459	82.1626	37.6377	51.9673	64.4905	73.5474	86.012	63.7241	51.0429
HanXRQChr01g0006371	104.856	86.9929	112.342	99.6513	102.762	86.3307	87.2822	88.1085	88.0835	79.4303	94.7905	92.3751	109.948	84.2281	68.7873	92.196	83.7365	74.1494	84.9791	83.924	110.212	109.907	107.132	89.5862	101.021	76.0485
HanXRQChr01g0006381	49.4312	43.7386	44.0277	49.2043	38.1536	37.263	35.7105	37.765	62.3678	47.3928	39.3678	69.6446	64.6252	58.9298	63.8846	86.5314	77.4407	84.838	84.7944	137.177	115.18	100.169	113.283	126.221	116.137	100.944
HanXRQChr01g0006391	1.10849	1.42952	0.124548	0.348812	10.2869	6.94533	15.0088	7.69507	3.98453	3.88274	4.70324	0.0468671	0.544063	10.5012	11.5393	4.89536	3.62546	3.39889	4.15546	0	0	10.9469	5.47172	3.14678	3.83839	0.658619
HanXRQChr01g0006411	9.20611	10.975	12.0811	13.2985	10.1372	9.88466	14.065	8.2278	13.8187	13.7359	11.0323	15.3021	18.9712	17.9196	21.1952	16.2013	17.4256	15.1608	12.8357	32.0321	25.7653	26.5704	33.7737	24.4361	23.5908	21.9979
HanXRQChr01g0006451	13.6776	12.8195	14.8835	12.7534	14.9064	13.464	12.3906	14.5318	13.197	15.2578	19.3355	14.3648	11.4726	13.564	13.5422	14.7094	15.7883	16.2789	14.4979	18.2583	16.5673	14.3449	18.3019	14.1022	17.9861	16.3557
HanXRQChr01g0006461	35.4717	38.7122	42.4708	36.4073	28.273	32.7592	31.5397	28.6789	39.2519	39.5688	39.3678	45.9767	44.1873	34.5862	38.5042	35.0601	37.3657	34.5479	36.4757	39.96	40.8041	35.5031	39.1322	30.0304	32.4395	37.673
HanXRQChr01g0006471	1.61577	1.56786	1.30775	1.32985	2.90857	1.75411	1.97884	2.60448	1.97814	2.82913	2.43872	1.54662	1.30102	1.73031	1.76378	2.05139	1.8907	1.83361	1.68527	1.04104	0.682344	1.57636	2.18869	2.64174	2.08904	1.11965
HanXRQChr01g0006481	17.6419	14.6641	18.0594	15.7183	12.5539	12.6106	17.1398	14.9166	16.8424	9.56051	8.36131	14.81	16.1326	14.6778	15.4256	12.7746	14.151	6.35055	14.6826	10.2503	14.684	8.21457	12.5661	7.73098	10.2584	11.46
HanXRQChr01g0006501	7.42125	5.44138	4.0478	10.7914	4.94029	5.87864	4.35345	4.40987	8.92987	5.42413	3.19356	6.7723	6.07931	3.44072	2.33177	5.36159	6.12041	4.47222	4.98655	6.88689	5.92274	7.67161	6.49059	5.98277	7.77869	8.56204
HanXRQChr01g0006511	14.3728	11.782	16.8762	15.7838	13.666	13.5588	11.7208	13.1112	18.3967	16.2138	9.84196	13.3103	12.9392	16.5871	17.7275	15.4087	13.2934	13.5955	11.566	12.3323	13.8925	14.0646	15.1699	9.3238	12.2964	15.3678
HanXRQChr01g0006521	10.9346	11.4822	4.42145	10.835	12.2545	11.0699	11.3555	10.7731	9.09942	8.54592	9.75486	11.2247	9.67485	6.76211	8.43026	14.2199	14.2095	13.193	12.7665	12.6527	7.36931	12.4357	10.3397	10.6835	10.8868	10.9111
HanXRQChr01g0006531	12.4752	9.52242	12.4548	11.9904	11.0141	16.1189	12.2688	12.7561	15.6555	8.5069	4.61614	9.8421	11.1178	26.5115	23.7961	16.2713	10.506	15.049	13.5052	14.1742	13.8925	13.5742	14.151	13.4418	15.7951	20.9221
HanXRQChr01g0006541	5.84306	3.55073	7.28605	5.51559	6.28764	5.54679	5.29721	5.91928	10.3146	5.15097	1.59678	3.58534	5.27504	12.5895	8.46016	11.1195	4.97039	4.4275	5.19432	3.36337	5.59522	8.40724	6.83021	5.59428	10.9887	7.99124
HanXRQChr01g0006551	22.7898	16.4394	17.499	23.3268	23.1188	24.5813	20.2755	22.9964	23.9637	24.8573	15.271	17.2471	18.5691	19.7891	18.2058	19.2784	18.1663	14.1322	16.0447	10.4104	14.0017	17.5851	17.585	14.2965	16.3217	15.258
HanXRQChr01g0006561	1.93516	1.01449	0.249096	1.52605	1.09071	1.30373	2.37461	1.53901	2.37376	1.13165	1.8871	3.1401	2.38914	0.875097	1.01641	1.84159	1.15001	1.94541	2.05464	3.44345	0.627756	1.96169	1.84906	1.16547	1.80031	0.856204
HanXRQChr01g0006591	45.636	40.7181	46.145	49.4877	52.8461	48.0958	44.4174	52.0601	56.8573	55.568	51.6195	56.6389	57.0556	62.5694	54.5874	70.2368	70.5991	62.8347	67.2491	39.1592	33.353	36.3263	28.6416	57.0306	46.6381	51.3064
HanXRQChr01g0006611	18.1492	19.2523	25.5946	21.0159	11.8054	14.3885	14.0954	12.8448	30.4633	28.2328	27.4646	30.4402	23.8678	27.1479	34.9766	26.3883	30.4851	35.733	26.3179	43.8839	32.8617	23.4702	24.6039	24.6304	25.0175	31.7674
HanXRQChr01g0006631	4.5279	8.2543	5.79147	7.34686	6.30902	9.43428	6.02786	6.80718	6.61262	4.62416	5.69034	6.4208	9.08348	3.71916	3.10903	5.43152	6.04244	9.25749	7.47982	5.76577	2.83855	4.36126	5.73587	5.12809	8.11837	8.12296
HanXRQChr01g0006661	3.15638	2.21344	0.186822	2.7469	2.48084	3.34229	2.86171	3.69955	1.46947	3.04375	1.21936	3.1401	3.35899	1.63086	1.40504	2.63417	1.09154	0.670833	2.05464	0	2.07432	0.858239	1.24529	0.388492	1.10396	1.86609
HanXRQChr01g0006671	10.4085	9.03823	8.65607	10.5734	6.33041	9.97947	10.3813	10.7435	7.68647	11.4726	8.04195	9.60777	7.94804	9.60618	7.32416	8.15894	7.25093	6.01513	6.81033	8.88889	8.57023	7.74167	10.3019	8.35257	5.62171	5.55435
HanXRQChr01g0006681	16.4583	16.1627	12.8284	19.0757	15.2272	16.7589	12.3906	12.2825	19.8379	14.1457	17.7388	16.7784	15.1864	14.638	15.9039	20.5372	19.6672	20.1697	16.5987	18.3383	17.3042	24.0832	18.4906	13.5195	17.2728	20.7465
HanXRQChr01g0006731	34.0062	37.6746	36.9907	26.6187	23.0333	31.7636	31.5093	28.6197	24.7267	24.8963	40.2388	42.5319	26.044	25.3182	39.6701	23.591	29.0427	26.1401	26.2948	57.3374	50.9847	33.8567	35.6228	24.3196	20.7715	34.8409
HanXRQChr01g0006741	31.3947	40.0495	32.7561	28.2974	30.6683	38.4482	35.1625	32.6449	24.8962	21.8526	55.4517	28.6827	28.7407	25.7756	25.8289	24.4302	23.7604	29.6508	28.2802	30.9109	33.2165	27.2184	29.2076	23.2706	24.2872	23.7981
HanXRQChr01g0006761	10.4273	10.7675	10.1506	10.5952	10.6077	9.86095	10.3509	10.4179	11.1623	8.52641	15.5613	11.9043	12.7973	16.9451	16.6513	13.6837	11.3832	13.439	12.9512	17.6977	17.2769	16.2365	13.3963	19.2303	17.6634	16.8387
HanXRQChr01g0006771	46.4063	45.2142	40.1044	40.0044	43.3291	41.6246	41.6166	37.0251	44.8472	42.0077	63.0001	51.7179	43.0046	46.4	53.302	44.9674	42.9208	44.0961	44.9251	65.8259	60.8923	56.7489	66.1512	41.9571	40.9145	49.3305
HanXRQChr01g0006781	355.863	361.76	501.243	315.915	183.518	86.1174	210.792	138.482	486.169	517.302	612.118	225.759	223.917	62.6689	63.7053	280.481	184.918	305.028	301.178	5.52553	8.76129	6.13028	3.62265	83.2149	68.6155	69.9453
HanXRQChr01g0006791	471.916	477.735	667.576	467.408	288.419	118.047	291.377	206.228	970.615	800.312	747.786	315.252	347.68	93.2376	81.5224	435.594	362.878	468.487	476.261	10.2503	16.4581	6.77834	6.75474	260.251	195.673	203.008
HanXRQChr01g0006811	19.9716	20.4282	18.9313	19.0321	22.0281	20.3856	22.1326	21.783	20.4313	21.0136	22.5871	27.8391	22.9689	25.1988	25.5897	20.4906	19.2578	19.9237	18.9766	27.7077	28.9041	26.2901	32.8303	23.9311	24.2192	23.6225
HanXRQChr01g0006821	66.1713	60.178	55.0501	74.5586	39.6934	54.7804	38.4504	42.4117	130.557	133.984	111.6	145.077	105.051	46.1813	72.0757	87.9301	148.761	80.008	120.601	79.3594	70.6635	43.3148	36.3775	48.8722	40.5579	55.3679
HanXRQChr01g0006831	59.6706	48.6266	65.1385	68.5634	40.0356	51.13	32.7575	41.4942	76.5821	93.0296	80.2744	98.6788	91.2369	42.1837	51.1496	58.3248	94.8468	57.468	85.5331	88.4885	70.336	40.4073	35.6228	39.5096	33.8152	43.3152
HanXRQChr01g0006841	10.0891	10.0066	10.1506	11.2492	7.54944	9.81354	7.30649	8.70135	9.63635	11.1409	7.78066	9.86553	10.0533	8.1742	8.60963	10.5367	11.8705	10.2414	9.88075	7.36737	8.43377	9.37057	8.33965	7.88638	6.96345	9.39629
HanXRQChr01g0006851	37.4632	28.8439	22.8545	30.7391	50.1728	54.2589	41.4339	50.5803	42.3038	53.1486	24.4742	18.4891	28.0074	34.1686	21.823	20.5605	26.9181	20.371	15.5137	5.20521	8.95235	4.72907	2.03774	10.6058	5.77457	5.13723
HanXRQChr01g0006861	7.87216	7.4012	6.85013	7.63027	5.81713	7.3009	6.02786	5.88969	11.5014	9.50197	7.57744	9.72493	8.01901	5.72791	6.75617	8.41537	8.24501	7.62513	8.68028	6.72673	7.91519	7.88179	7.09436	6.17702	6.30107	7.2009
HanXRQChr01g0006871	49.0554	54.8288	43.1558	44.6916	44.9117	59.4739	52.8199	45.3417	49.6795	53.9096	61.7227	54.4596	51.7332	44.5504	47.7117	41.3309	42.0047	40.7195	43.0782	50.4505	55.7065	48.5518	60.8304	37.9168	35.1739	46.1472
HanXRQChr01g0006881	19.2953	21.8578	17.0008	16.5468	12.6822	10.9988	16.0743	14.6502	19.5835	22.0087	25.6646	18.536	15.0445	12.3707	13.3928	15.3155	16.607	15.9211	16.137	16.4164	14.5476	12.5058	20.3397	15.0735	14.1817	16.4216
HanXRQChr01g0006891	20.1783	18.6529	17.6858	13.4947	18.478	17.707	19.3013	18.9713	19.0466	16.2724	16.2291	13.8492	10.5264	18.5163	12.466	13.7303	12.8256	11.6948	12.8588	15.2152	16.2398	15.4483	18.6416	17.4433	13.8929	15.0385
HanXRQChr01g0006911	0.601215	0.345851	0	0.370613	0.320798	1.75411	0.0608875	0	2.85417	5.24852	4.87743	0.140601	0.260204	0.357994	0.149473	3.65987	4.15174	5.52319	4.50174	0	0.846106	1.29612	1.3585	3.30218	5.12918	3.9078
HanXRQChr01g0006941	111.788	99.7894	91.0445	94.0703	62.3203	84.8611	86.7037	76.5363	80.1993	87.5274	102.107	75.8076	62.8274	45.8432	54.2885	64.1293	71.5932	60.5538	73.413	54.2943	54.9969	59.9016	70.604	58.3903	47.3005	63.5567
HanXRQChr01g0006961	5.69276	4.95719	10.3375	4.53456	3.25075	0.877056	1.12642	0.858296	21.8725	17.5601	2.7871	20.6684	11.449	6.22512	7.83237	11.7955	44.2852	26.9451	11.3352	162.082	181.694	51.074	119.963	82.1271	75.8677	162.481
HanXRQChr01g0006981	3.49456	4.6344	2.8646	4.36015	2.39529	3.65045	4.74922	3.81794	4.8323	3.04375	3.07743	3.44474	4.32885	4.71359	3.25851	2.65748	3.56699	2.88458	4.4094	5.84585	4.03947	3.76574	2.22642	2.17555	2.07205	2.15149
HanXRQChr01g0006991	12.0619	10.6291	13.0152	9.98475	3.18659	4.10083	6.5454	4.91301	1.80858	1.26823	3.10646	6.702	3.16976	1.92919	5.97891	10.2803	7.42635	7.13319	6.83342	14.3343	9.68928	12.2606	6.11323	7.1871	5.94441	8.6279
HanXRQChr01g0007001	41.6154	38.3202	58.0393	64.8573	45.2111	52.6945	53.8854	53.3919	72.428	66.4748	34.5775	53.4285	47.3571	113.146	95.5131	57.2525	74.5364	61.3141	56.0525	24.7448	28.058	23.768	14.1887	27.816	23.5229	24.0396
HanXRQChr01g0007011	53.9591	119.249	6.78786	12.9497	41.1904	97.9695	73.8869	34.4206	5.62356	5.63875	111.745	8.15488	5.44063	3.26173	3.8564	7.94914	6.58821	10.5097	12.4202	4.80481	4.69452	2.69732	2.15095	4.5842	3.44776	4.1493
HanXRQChr01g0007021	22.6583	24.5784	18.6822	20.6235	20.4883	22.1397	23.3199	26.104	15.5142	23.1013	24.8226	22.7774	22.1646	19.5902	20.2685	14.9891	15.7298	15.6304	14.9366	28.7488	28.0307	23.3126	30.0378	13.131	14.9799	17.1021
HanXRQChr01g0007031	3.56972	3.66602	2.98915	4.01134	3.76403	4.38528	3.71413	3.81794	4.23886	3.37544	3.22259	3.86654	3.4063	2.38663	2.92967	4.03285	3.60597	4.44986	3.39362	3.84385	3.19337	3.69568	3.05661	4.5065	4.75553	3.77608
HanXRQChr01g0007041	30.2674	30.7807	20.5504	17.7894	23.0119	30.697	29.7435	21.0431	20.3465	14.9846	42.4743	13.4509	15.1391	10.2028	10.2239	17.1338	16.4705	16.7708	18.3071	9.44946	14.2473	11.8752	14.6793	12.2763	14.929	15.4117
HanXRQChr01g0007051	11.0849	11.2517	9.777	13.2985	16.8312	16.2374	12.7559	11.5426	14.2708	12.4482	11.9613	9.13909	10.3845	9.86473	7.95195	9.04477	9.10264	8.65374	11.2428	7.28729	11.8182	11.0345	7.69814	12.0044	9.34122	7.28871
HanXRQChr01g0007061	0.939399	0.991438	0.747287	2.07107	3.40046	2.96303	3.59236	3.52197	2.68461	3.1218	3.13549	1.61692	1.70315	1.3922	0.926731	2.42437	2.51443	1.52055	2.26241	0.720721	0.736931	0.350302	0.226416	1.20432	0.356665	0.439079
HanXRQChr01g0007111	7.40246	7.37814	7.03695	7.45586	7.16448	6.7794	5.69298	7.22153	8.13861	7.94108	8.91292	11.1544	11.2124	9.16863	9.2972	7.90252	8.43992	9.34693	7.1797	12.5726	13.2375	13.7669	10.4529	9.3238	10.0545	12.3162
HanXRQChr01g0007121	15.6504	16.6469	19.0558	15.2169	21.3865	18.5841	23.8679	21.2798	21.7877	20.5844	20.9904	17.0128	14.6897	15.8114	17.4285	14.9192	18.0883	17.0168	14.6134	17.7778	16.0487	22.5419	24.9812	17.7929	20.6526	21.0099
HanXRQChr01g0007141	40.7323	41.2715	39.4194	36.6035	0.449117	0.308155	0.182662	0.473543	38.1498	29.7546	32.4001	28.8467	32.2416	0.656323	0.269051	35.1534	35.0656	23.8816	40.1694	15.6957	22.8994	0.455392	0.641512	27.4664	38.1122	27.64
HanXRQChr01g0007171	1.89759	0.691701	0.871835	1.15544	0.705755	0.331859	1.27864	0.236771	2.26073	1.83406	0.783873	3.30413	0.260204	0.656323	0.149473	3.21695	2.1246	3.7343	1.66218	3.92393	1.50116	1.92666	1.96227	2.2921	3.97426	1.99781
HanXRQChr01g0007181	22.1322	22.4342	29.7669	24.068	25.0436	22.5664	26.9427	28.8565	29.2764	25.0719	24.213	19.8482	22.3775	29.3953	24.8125	18.2993	17.2892	15.6304	17.1528	22.1021	29.177	19.2316	17.6982	19.6188	15.7442	17.2558
HanXRQChr01g0007211	2.64911	3.96575	4.60827	2.57249	2.48084	1.89634	1.88751	3.16682	4.63449	2.86815	3.25162	3.72594	2.81493	3.14239	3.37808	4.98861	4.40513	4.20388	3.67065	4.08409	2.12891	3.90586	2.26416	3.72952	5.23108	4.54447
HanXRQChr01g0007231	23.9171	25.0165	22.1695	23.6538	23.5038	25.1502	24.5985	23.8547	19.9792	21.5794	24.9968	20.5747	22.6614	20.525	19.9995	25.5725	23.0003	25.1339	23.5014	20.5806	20.716	25.6596	23.2831	24.7081	26.4271	27.3107
HanXRQChr01g0007251	9.90127	10.0527	8.71835	9.87574	9.00372	11.378	10.29	8.70135	6.75392	6.04849	4.03549	8.92819	7.4986	9.18852	11.4795	7.97245	8.05009	7.0661	8.21857	5.20521	6.44132	3.32787	2.86793	6.8763	3.90633	4.19321
HanXRQChr01g0007261	0.432124	0.599474	2.11731	2.20188	3.35768	1.73041	1.70485	4.43946	1.63903	1.11214	1.24839	2.71829	1.9397	2.42641	0.179367	2.98384	0.974587	1.85597	3.64757	0.720721	5.15852	2.24193	1.13208	5.20579	7.08234	5.97148
HanXRQChr01g0007271	35.4341	21.2122	60.5925	36.2329	8.89679	8.86537	13.8823	11.3946	27.7504	37.1884	23.8936	297.489	231.865	31.6029	39.6103	75.645	182.774	269.898	99.2	1302.9	1002.83	546.593	1024.12	786.812	1549.27	1991.14
HanXRQChr01g0007281	34.2505	10.3525	18.7444	7.39046	5.66743	7.08756	3.50103	4.79462	5.51052	2.595	23.4291	7.61591	2.1999	1.05409	1.67409	0.536159	2.33901	3.13055	3.48597	0.560561	1.25551	0.140121	0	2.2921	0.509521	0
HanXRQChr01g0007301	40.8451	34.4928	46.3941	80.5756	86.979	73.1275	62.8967	72.2153	52.9858	54.4364	42.7356	64.3252	63.4424	142.024	136.558	35.7595	35.7673	45.5943	28.9266	107.147	107.019	96.2804	56.3398	29.6808	45.6531	39.8245
HanXRQChr01g0007331	200.844	194.253	292.625	292.893	174.471	162.066	187.168	188.056	224.49	293.527	276.968	674.207	586.05	596.438	455.593	369.903	537.309	620.811	352.729	2748.75	2578.88	1388.82	2103.1	1433.3	2409.15	2522.14
HanXRQChr01g0007341	0	3.55073	8.96744	6.95444	1.24042	8.77056	6.45407	8.84933	6.95173	0	0	1.75752	3.80844	12.7486	4.48418	1.70172	5.26277	0.0223611	6.5333	17.6176	5.34957	5.99016	0.301888	6.72091	2.20792	0.461033
HanXRQChr01g0007351	20.6856	6.68644	13.0775	5.88621	3.486	4.90677	3.71413	3.78834	2.09117	2.16575	18.0291	3.46817	3.31168	0.0994429	0.32884	1.98146	2.65088	4.65111	1.22355	0.400401	1.17363	0.315272	0.452832	1.04893	0.016984	0
HanXRQChr01g0007361	0.169092	0.161397	0.186822	0.632222	1.62538	1.37484	2.00929	1.83498	4.9736	1.40481	1.85807	0.304636	1.01716	4.29593	2.54104	2.35444	1.85172	0.760277	1.68527	0.480481	1.39198	2.27696	1.54718	0.427341	1.34174	1.47091
HanXRQChr01g0007401	16.6274	20.4744	24.8473	31.0661	10.7146	16.1189	19.6971	16.4556	18.5945	16.2529	17.071	50.64	45.0626	37.7684	39.132	24.0106	40.2115	63.8633	36.5218	270.991	212.427	131.346	251.623	157.572	228.571	329.77
HanXRQChr01g0007411	2.10425	2.14427	2.6155	2.46349	3.50739	2.60746	2.89215	2.93005	3.36283	3.19984	3.36775	1.89812	2.38914	3.4805	4.78313	3.33351	1.87121	5.27722	2.97808	4.88489	4.55805	3.25781	4.52832	2.68059	3.12506	3.60045
HanXRQChr01g0007431	8.02247	7.49343	4.85737	7.30326	6.67259	6.56607	8.85913	6.00807	6.35829	7.78499	35.4775	4.87418	6.5051	3.57994	1.67409	8.29881	7.17296	8.72082	10.758	3.76377	3.27525	1.55884	0.75472	3.92377	5.26505	5.15918
HanXRQChr01g0007441	2.66789	4.28855	3.54961	4.31655	2.24558	1.87263	3.53147	4.08431	6.10396	3.86323	6.8226	8.03772	6.45779	3.63961	2.95956	5.43152	5.02887	5.83624	5.79455	5.28529	5.13122	7.26876	6.717	9.78999	5.91044	7.7717
HanXRQChr01g0007501	34.0438	35.1154	30.2651	36.7343	38.1108	39.8468	31.0526	39.2744	32.9783	38.203	32.6614	35.0332	40.7574	35.3619	30.9409	36.2024	39.5877	29.3601	35.483	24.7448	31.6607	35.1353	37.3964	44.1715	31.6582	33.6554
HanXRQChr01g0007531	37.3505	31.1727	35.683	42.9693	38.6027	41.3638	40.3075	32.2601	45.158	40.6029	35.1001	46.4922	53.6256	52.5655	55.843	43.3823	52.3938	49.1497	40.5388	48.3684	53.523	51.1966	45.8869	47.6679	44.9228	43.5347
HanXRQChr01g0007541	5.29821	5.21081	2.55323	5.8208	6.37318	5.99717	4.99277	6.18565	5.11489	4.11687	2.9613	2.62456	3.59554	3.77883	4.00587	6.50384	3.83987	4.15916	4.29397	0.960962	1.28281	2.03175	1.43397	3.88492	2.53062	3.13942
HanXRQChr01g0007551	13.0013	10.6983	11.0225	13.9961	10.2228	10.5721	11.9035	9.02691	12.8014	12.175	12.3387	10.5217	12.3242	13.5043	12.4361	9.62755	10.506	8.51957	9.81149	13.6937	16.2398	20.3	30.8303	15.1512	17.1199	15.8288
HanXRQChr01g0007561	19.3892	20.8433	23.2904	20.4273	24.6587	18.1337	22.4979	20.5399	20.8269	25.2671	28.2194	23.293	29.7342	32.0405	36.1425	25.5258	29.1791	27.1016	22.047	26.7468	31.688	25.9749	20.9435	24.4361	22.9284	21.2075
HanXRQChr01g0007571	1.93516	2.72069	2.6155	2.44169	1.60399	1.61189	1.67441	1.687	3.7302	2.9462	1.13226	6.81917	6.36317	6.36434	7.1149	4.52238	4.05428	7.8711	4.8942	14.8148	8.97964	6.51561	3.09435	9.3238	8.28821	8.14492
HanXRQChr01g0007581	6.68852	6.91701	4.73282	6.97624	6.00961	5.42826	7.85448	6.27444	10.795	9.58002	8.50647	5.78809	6.88357	5.01192	4.69344	9.41775	10.2721	8.25124	11.7969	5.12513	3.16607	5.02683	3.69813	11.849	7.99948	10.0988
HanXRQChr01g0007591	2.55517	3.75824	2.74005	4.70896	7.01478	8.53352	4.71878	7.66547	3.84323	1.7365	1.59678	4.21804	6.64702	7.43833	5.08207	3.86967	2.5924	3.15291	3.71682	3.68369	4.44888	8.79257	4.07549	5.63313	6.57282	5.31286
HanXRQChr01g0007601	55.4621	66.1958	45.5845	40.048	35.4161	54.4249	46.6093	60.3767	26.3092	66.8065	83.0615	125.604	91.4025	48.5679	40.5071	54.7348	69.2737	59.1674	60.3695	188.188	234.644	206.958	350.756	116.819	112.842	190.802
HanXRQChr01g0007611	4.94124	1.42952	0	5.31939	0.235252	2.37042	0.4871	0	17.125	3.74616	7.08389	0	3.21707	0	0	12.2151	8.53738	8.6761	13.1359	0.24024	2.07432	0.0175151	0	6.06047	15.982	14.1823
HanXRQChr01g0007651	2.98729	0.922268	0.809561	0.893831	0.812688	1.42225	0.852424	1.12466	0.734736	1.07312	2.8742	3.79624	0.638682	1.01432	0.777258	2.58755	2.45596	3.13055	2.00847	0.800801	0.354819	0.332787	0.679248	0.621587	3.04014	1.64655
HanXRQChr01g0007661	16.214	15.5633	20.5504	13.9089	16.5104	14.2699	16.8963	17.4323	15.9381	19.1015	19.5388	24.4412	27.7708	18.4168	17.0997	15.1989	26.0605	16.5472	23.8939	20.2603	25.7653	18.9163	17.8869	23.6591	18.1389	15.3678
HanXRQChr01g0007671	13.4334	10.6291	16.5649	10.2464	22.1992	20.5041	22.7415	19.0601	6.16048	5.50217	9.46454	14.7866	10.006	22.673	28.3699	9.06808	9.06366	10.6215	8.31091	10.5706	9.52552	12.0679	13.2076	9.59574	9.95264	11.5917
HanXRQChr01g0007681	1.72849	1.31423	3.36279	0.675824	2.2242	1.51707	2.49639	7.51749	2.31724	2.88766	3.57098	11.6465	6.41048	9.60618	12.1671	2.84397	2.57291	2.77277	2.23933	9.6897	8.92505	6.81337	6.41512	2.5252	1.06999	2.15149
HanXRQChr01g0007691	17.5292	15.1021	14.8835	15.871	17.4942	18.5841	19.8493	19.4744	14.836	17.7943	11.4097	23.1992	22.3066	25.5966	27.5927	12.5415	10.4671	11.8067	11.4737	21.1412	23.8547	30.774	40.8681	10.3339	15.3026	15.8727
HanXRQChr01g0007711	0.976975	1.03755	0.685013	0.959233	1.21903	0.616309	0.943756	1.15426	1.92162	1.11214	2.03226	2.69486	2.50742	1.71042	1.70399	0.93245	1.38391	0.82736	1.03886	3.52353	1.7468	1.05091	2.15095	2.3698	1.1719	2.43689
HanXRQChr01g0007721	1.20243	0.230567	0.373643	0.457816	8.10549	7.22978	8.76779	6.74798	4.32364	8.3313	6.67743	0.445238	0.141929	6.70245	10.1641	1.04901	0.701703	9.90596	0.854177	0.24024	0.272937	12.0504	9.43399	10.2173	11.685	4.56642
HanXRQChr01g0007731	20.3286	23.195	18.3708	24.286	26.0488	23.6331	23.1372	22.6413	38.6302	26.2036	15.0968	28.753	21.1475	18.9538	27.8617	23.591	22.0257	17.6653	18.7688	21.7818	20.6341	15.2206	15.5095	8.85761	11.685	12.5577
HanXRQChr01g0007741	5.11033	4.15021	6.85013	5.23218	3.93512	3.50822	2.98349	3.25561	34.5326	11.5702	2.67097	8.50639	6.74164	5.46936	6.90564	20.3274	7.27042	22.4729	5.67912	8.40841	6.44132	2.76738	1.96227	3.65182	13.4514	17.5632
HanXRQChr01g0007751	17.4165	16.3933	18.2463	20.9941	20.8946	16.3796	19.1491	16.9292	19.1597	18.7893	13.0355	19.2858	21.8098	24.3635	23.8558	17.5301	21.7333	14.4229	22.0239	19.2192	20.252	25.8172	24.3774	25.4851	19.3788	18.3096
HanXRQChr01g0007761	17.0219	15.5402	14.6344	19.2719	25.3216	21.6419	21.9195	28.5014	12.1231	13.6384	10.6258	10.4279	11.8274	8.59186	6.12838	13.2874	12.6501	11.7396	12.9973	4.32433	4.72182	7.4264	4.8302	8.04178	8.54297	5.88366
HanXRQChr01g0007771	5.12912	4.28855	6.35194	5.6682	6.62982	6.30532	6.02786	6.65919	4.12583	4.44856	2.8742	3.09323	4.70732	4.01749	3.43787	4.1494	3.66445	3.30944	5.0558	2.48248	2.34726	3.92338	5.09436	3.65182	4.44982	4.25907
HanXRQChr01g0007781	21.6813	19.1601	25.9059	26.6405	20.2958	22.0212	18.5707	17.817	36.8498	35.8422	23.4581	23.9491	24.0807	18.8544	22.5106	27.2276	28.5359	21.3325	23.0859	20.9009	22.9813	24.3285	19.8114	18.7641	17.8842	19.1219
HanXRQChr01g0007801	21.1741	18.9757	21.0486	20.3619	20.3386	20.9308	19.4535	20.9839	19.3857	22.9062	20.8452	29.3623	27.2977	27.9832	31.7181	25.386	27.8147	31.2384	24.4248	42.6026	40.0672	40.0745	36.7926	38.888	32.949	32.8651
HanXRQChr01g0007811	23.748	24.394	18.4331	19.7297	19.8039	17.8019	17.8096	15.0942	4.12583	9.3654	13.5871	10.7794	9.29637	4.43515	2.66061	6.55046	6.64668	9.68235	13.9439	2.8028	5.10393	1.33115	0.56604	1.43742	2.41173	3.31505
HanXRQChr01g0007831	10.5588	12.0587	5.91602	8.37149	0.962393	1.42225	1.24819	1.59821	1.44121	2.75109	2.17742	8.36579	5.20408	1.11376	1.37515	2.21457	1.85172	2.1243	2.4471	8.08809	6.00462	1.05091	1.84906	1.67051	2.29284	2.61252
HanXRQChr01g0007841	0.657579	1.89065	0.622739	0.915632	1.30458	1.23262	0.882868	1.12466	2.14769	3.49251	1.33549	1.61692	1.86874	1.17343	0.926731	3.00715	3.97632	2.23611	2.81648	1.2012	2.51102	2.45211	1.05661	2.79714	4.19506	2.4808
HanXRQChr01g0007851	4.3776	4.42689	2.36641	3.11751	1.98895	1.63559	1.91795	1.36144	5.31271	5.15097	3.65807	2.17932	2.55473	3.56005	2.12251	2.30781	2.68986	2.34791	3.09351	0.880881	2.12891	1.78654	0.150944	5.20579	2.13999	1.58068
HanXRQChr01g0007861	2.46123	1.7062	4.79509	3.29191	1.06933	0.734831	0.426212	0.976682	2.26073	2.41939	2.67097	0.960777	1.30102	0.338106	0.508207	1.79497	1.69578	1.40875	4.45557	0.320321	0.382112	0.122606	0.113208	0.271944	1.29079	1.99781
HanXRQChr01g0007901	1.69092	1.5448	0.996383	1.83126	1.45428	1.35114	1.24819	1.03587	1.94988	1.07312	1.30645	1.49975	1.39564	1.53142	1.94315	1.79497	1.32544	1.29694	1.26972	1.36136	1.3101	1.61139	1.66038	1.32087	1.63047	1.27333
HanXRQChr01g0007921	17.0031	20.3591	11.832	14.8463	19.7184	15.5263	22.5284	17.7283	15.599	10.2434	12.8323	8.43609	6.57606	15.1352	10.4631	9.95391	9.39502	7.37916	11.4968	4.88489	7.50578	4.58895	6.26417	6.52666	5.94441	4.82987
HanXRQChr01g0007941	7.98489	7.67788	7.65969	6.43122	9.92334	8.20166	8.70691	10.1516	1.63903	3.57056	2.8742	3.58534	3.54823	3.00317	2.98945	2.21457	2.39748	2.8175	5.40209	0.880881	0.163762	0.140121	0.075472	0.738134	0.594441	0.10977
HanXRQChr01g0007951	2.64911	3.13571	2.42868	2.7905	3.29352	3.17636	2.98349	3.16682	3.5889	3.49251	3.71614	2.39022	1.96336	3.38106	2.86988	2.56424	2.1246	2.8175	1.54675	1.68168	2.10162	2.38205	1.8868	2.2144	2.37776	2.39298
HanXRQChr01g0007961	59.5767	62.7603	65.0762	72.1387	74.0187	72.1556	60.0655	68.6637	125.838	103.195	82.4518	128.299	136.512	125.199	124.481	151.756	154.219	158.518	154.745	218.058	171.596	164.449	141.963	222.8	154.487	167.157
HanXRQChr01g0007971	13.0952	16.7853	14.1985	14.1705	15.7191	14.5307	14.3086	15.9229	11.6427	11.9799	18.7549	10.9435	11.7328	11.0779	10.1641	10.7698	11.3637	12.1868	12.9973	11.5315	9.79845	10.6141	9.69815	11.0332	8.20329	9.76951
HanXRQChr01g0008001	2.68668	2.7668	3.17597	2.31088	1.17626	1.51707	1.52219	1.77579	2.4868	3.31691	4.64517	6.4911	5.39332	2.42641	3.10903	4.21934	5.71108	6.39527	3.50905	12.7327	8.24271	3.24029	4.56605	7.88638	8.64487	9.1548
HanXRQChr01g0008021	3.15638	2.51318	2.42868	1.80946	2.63054	2.48894	2.70949	3.25561	4.43668	4.31198	2.32259	2.15589	3.00417	3.44072	2.98945	3.24027	4.69751	4.62875	5.12506	2.72272	3.98489	6.30543	3.50945	4.27341	3.26093	5.48849
HanXRQChr01g0008031	15.3122	18.7682	7.03695	8.82931	14.0082	23.6805	16.5005	11.1579	1.1021	2.20477	12.1065	1.52318	2.08163	1.05409	0.687575	3.28689	2.02714	4.00263	7.31822	0	0.109175	0.0700603	0	0.271944	0.118888	0.021954
HanXRQChr01g0008051	111.112	181.387	48.3246	67.844	56.6529	119.066	106.553	52.9776	31.0002	28.4669	325.336	34.1427	29.9234	23.4685	28.2802	37.1348	34.4809	40.7643	41.3468	28.1882	24.1277	21.3859	18.868	24.5915	22.2321	28.1011
HanXRQChr01g0008061	2.08547	4.40383	2.80233	2.68149	2.20281	2.51265	1.91795	1.89417	2.59984	2.00966	0.551614	2.50739	2.29452	4.15671	12.4062	2.54093	1.55934	2.37028	1.20046	3.28329	3.32984	2.25945	2.30189	2.60289	2.25888	3.68826
HanXRQChr01g0008071	89.4871	87.6155	91.1067	86.9414	78.4458	76.1142	74.7394	87.1319	98.7372	98.2001	95.9809	113.84	101.054	95.485	104.302	89.2821	84.6137	91.5016	81.5393	97.7778	92.6077	90.7281	89.8871	71.7156	74.1353	85.3131
HanXRQChr01g0008091	44.1142	39.2425	38.9835	37.7153	53.9154	47.7403	40.9468	36.9659	49.3404	41.2663	52.6937	30.7917	33.448	54.5146	39.9391	43.1725	48.281	44.3644	43.8631	36.7568	38.6206	37.4823	31.1322	48.5226	39.4879	34.3579
HanXRQChr01g0008101	19.1262	19.4137	20.6749	17.0264	16.4248	14.7914	17.3225	15.0646	20.29	16.3504	18.1742	18.4891	19.397	16.1296	13.8412	16.7841	14.9112	16.905	14.798	28.3484	28.5493	29.7932	34.1511	33.0218	29.9428	27.5961
HanXRQChr01g0008111	5.80549	3.18182	4.73282	5.29758	3.8068	4.14824	5.78431	4.1731	6.27352	8.72153	8.47744	11.5762	11.2361	4.6937	5.85933	10.4201	21.4214	7.64749	15.4906	5.28529	5.07664	3.41544	2.4151	9.2461	3.83839	2.67838
HanXRQChr01g0008121	33.8935	23.1259	26.0305	35.3608	25.2789	25.3635	23.0459	24.1507	45.3841	42.3199	28.0452	16.6144	17.339	11.4558	14.2298	11.7489	23.8579	8.89971	15.3752	6.88689	9.96222	6.44555	5.35851	7.65329	4.21204	6.12515
HanXRQChr01g0008131	15.9134	15.0099	12.268	13.4511	15.8474	15.9055	16.8963	16.6332	16.5033	16.448	12.6	20.3403	19.0422	18.1185	20.0293	14.8027	14.2874	13.931	12.905	14.014	17.4407	25.1867	26.7548	11.9267	18.5635	18.1559
HanXRQChr01g0008161	33.7244	29.4204	30.701	43.6015	47.1145	56.7479	38.6635	35.3677	42.6147	35.0812	40.413	44.7581	43.1938	49.3833	40.3875	47.6482	53.154	39.5791	48.4572	19.2192	27.9215	21.7187	11.7736	24.5915	26.1894	19.5171
HanXRQChr01g0008171	14.0158	16.9236	17.499	16.4378	16.5532	13.7247	15.5263	13.348	23.9637	19.999	15.4452	15.3256	17.8121	27.128	29.207	20.5139	22.7274	18.4032	18.3302	22.022	24.4006	18.9338	16.0001	23.0376	19.5826	19.539
HanXRQChr01g0008191	17.3977	11.0672	12.3302	35.3826	24.5731	14.9099	18.0836	25.9265	18.5662	37.7347	29.3807	19.1218	31.8868	14.8568	8.04163	20.4207	20.3104	12.2986	28.6726	4.16417	3.98489	8.88015	12.1132	5.86622	3.66855	4.34688
HanXRQChr01g0008201	9.14975	9.72993	8.15788	10.3118	10.3083	10.1217	9.31578	10.0924	10.6254	10.7312	11.3516	8.99849	9.05982	9.06919	8.31068	10.9563	10.9544	11.0687	10.7349	9.20921	9.22528	9.09033	10.3774	10.295	9.15439	8.45227
HanXRQChr01g0008211	19.145	14.2721	19.2426	18.5306	19.5901	16.9959	20.3364	24.3874	20.0357	22.0087	13.2678	14.646	20.8636	29.7334	25.7093	15.0591	10.0577	12.075	12.3048	13.2933	15.885	23.3301	27.3586	9.4792	15.3366	12.6894
HanXRQChr01g0008221	20.4977	21.4888	22.1072	18.5742	14.4359	12.0654	16.8658	13.0816	13.197	12.9555	11.5839	13.6852	12.9156	11.8735	9.71573	9.06808	7.5433	7.98291	9.02657	4.00401	5.75898	3.67817	2.94341	6.06047	4.90838	6.08125
HanXRQChr01g0008231	0.751519	0.830041	1.05866	0.915632	0.748528	0.426676	0.608875	0.384753	1.35644	0.799961	1.33549	1.45288	1.34833	1.09387	1.49473	0.93245	1.34493	1.14042	0.66949	2.56256	1.50116	1.26109	1.09434	1.24317	1.01904	1.42701
HanXRQChr01g0008241	21.2116	21.3966	15.5062	22.0624	21.1727	22.7323	23.1981	16.0709	14.9773	16.6041	19.4517	16.1457	18.0487	16.4478	14.6483	19.1619	18.8095	18.0007	18.4456	14.4945	15.5847	16.289	16.868	18.4145	18.7674	18.6609
HanXRQChr01g0008251	38.4402	38.4586	29.7047	33.3116	25.3003	24.4627	30.2915	28.7973	43.5755	49.2659	42.4743	44.3598	35.5296	22.8122	28.5194	43.6387	38.6131	39.1766	30.0809	31.6317	27.2937	29.618	31.736	32.0117	35.6834	37.4974
HanXRQChr01g0008261	2.53638	1.91371	2.42868	2.8559	1.96756	1.73041	1.24819	1.71659	4.06931	4.66319	2.38065	2.03872	2.64935	2.90373	3.16882	4.52238	4.81446	5.27722	3.48597	3.76377	4.58535	4.72907	5.05662	7.14825	7.7617	6.32274
HanXRQChr01g0008271	2.40486	1.26812	3.67416	2.18008	0.748528	0.995577	0.821981	0.503139	1.07384	1.85357	1.48065	3.18697	2.83859	2.50596	3.01935	1.51523	2.74834	2.70569	3.27819	10.1702	13.6469	3.78326	5.58492	4.07916	1.74936	2.63447
HanXRQChr01g0008281	189.683	181.18	231.285	223.218	227.659	261.837	193.105	222.092	269.253	276.318	204.417	325.867	287.383	398.666	476.878	328.456	376.775	382.509	331.605	418.018	398.407	372.213	293.058	498.979	444.591	446.434
HanXRQChr01g0008301	9.11217	9.61464	7.09923	8.24069	7.57083	8.84167	7.97626	8.55337	7.26258	7.14111	8.39034	8.36579	9.03617	6.58312	7.47364	7.13325	8.45942	7.7593	9.71915	8.40841	8.734	8.56488	9.88683	10.1008	8.30519	7.90342
HanXRQChr01g0008311	13.6776	11.9895	6.41421	17.07	6.24486	10.501	7.15428	5.88969	7.60169	16.6236	7.92582	18.7	18.4508	6.82178	5.67996	6.15417	4.28818	11.2253	9.71915	24.024	25.1648	9.28299	20.1887	14.1022	6.5898	6.43251
HanXRQChr01g0008321	83.738	79.7992	85.5644	106.17	76.4996	91.7353	79.3059	74.6718	77.3451	87.0982	141.416	61.7006	60.7931	75.0197	70.6707	75.9015	61.7888	68.0671	60.231	59.6597	47.8186	67.4681	68.4531	73.3861	67.1209	76.773
HanXRQChr01g0008361	58.6749	73.0667	53.8669	60.3227	61.7215	66.5377	76.2615	59.548	70.7042	71.3136	62.4485	68.7307	63.8446	62.6291	74.1983	82.0556	77.967	76.0277	73.1129	74.8749	58.8999	78.6953	68.1512	85.6624	78.5511	94.1825
HanXRQChr01g0008371	8.54853	12.8426	8.09561	9.33073	11.6343	12.8477	10.0769	13.7919	16.362	13.2286	16.6646	9.88897	12.7263	15.0556	17.2492	14.6861	13.2349	15.2055	13.6899	18.3383	19.9244	16.2015	19.6982	13.131	16.6104	18.0901
HanXRQChr01g0008381	6.95155	6.1792	5.66693	6.14781	6.95062	5.38086	7.85448	8.64215	12.8296	8.05814	7.11292	7.31128	12.7736	13.2259	10.3734	11.5624	10.701	10.3532	14.3363	15.9359	9.08882	18.2857	15.6982	19.2303	15.7272	12.7552
HanXRQChr01g0008411	5.16669	4.3116	4.2969	3.70613	5.21831	6.04457	6.24096	6.30404	6.13222	6.80942	5.51614	4.38208	6.41048	4.47493	3.49766	5.19841	7.3289	4.62875	7.22588	2.56256	5.51334	4.1861	7.1321	5.74968	4.07617	6.58619
HanXRQChr01g0008421	5.56124	5.8564	5.41783	5.45019	13.2383	8.74685	10.2291	6.6296	8.47772	6.96551	5.48711	4.56955	6.26855	15.2148	6.27785	6.50384	6.23736	5.23249	4.61717	4.24425	6.90532	10.8068	10.4529	5.01154	6.57282	5.20309
HanXRQChr01g0008431	19.3892	16.5778	18.7444	17.5932	17.0451	18.2048	24.2637	23.7067	19.301	27.784	20.1775	18.4188	16.0144	19.8289	16.3224	16.5044	27.5028	17.71	25.3021	17.2973	18.8054	19.5468	21.3963	25.8347	17.9521	21.4271
HanXRQChr01g0008451	6.80125	6.91701	4.67054	8.6113	13.003	10.9276	10.3204	11.9865	9.07116	5.11195	1.9742	4.63985	5.20408	4.61415	2.36167	3.91629	3.33309	4.49458	5.72529	0.0800801	0.0818812	0.0525453	0.113208	1.04893	0.424601	0.504941
HanXRQChr01g0008471	16.0825	19.6213	14.8212	17.2444	16.7029	14.3648	14.5521	15.8637	18.5945	16.3894	17.1291	20.0826	19.8701	11.5155	11.7187	17.6	17.7375	18.9398	17.6838	19.3794	16.2671	9.19542	10.9434	14.3742	18.6824	20.0879
HanXRQChr01g0008491	2.06668	2.28261	1.86822	1.26444	1.21903	2.72598	0.700206	1.45022	3.27805	2.45842	4.44195	2.08559	1.15909	1.31265	0.65768	2.23788	1.75426	3.15291	2.00847	0.24024	1.85597	1.61139	0.37736	3.03023	1.93618	2.01976
HanXRQChr01g0008531	6.31276	7.10146	6.04057	4.66536	6.65121	4.81195	6.91073	8.90852	7.37562	9.87269	3.97743	3.98371	2.79128	3.57994	3.58735	4.28927	4.36615	3.80138	4.77877	0.0800801	0.491287	1.01587	0.226416	1.86476	1.12095	0.94402
HanXRQChr01g0008541	13.6213	16.9006	8.78062	12.7098	13.8799	13.7721	14.7348	11.2762	13.2535	13.5408	15.3581	10.6388	10.7157	7.57755	10.194	8.32212	7.05601	9.23513	8.38017	8.08809	10.5627	12.0504	14.5284	9.01301	9.64693	7.50825
HanXRQChr01g0008551	10.8031	7.86234	12.1434	8.76391	8.19104	11.3543	8.55469	9.02691	7.77125	9.75562	7.60647	11.6465	10.5028	13.1066	9.95488	12.2151	9.99926	11.2476	10.6657	17.6977	15.612	12.9261	11.434	10.7612	10.4282	11.7673
HanXRQChr01g0008581	11.0849	11.8742	15.3817	11.6416	10.7574	10.4299	11.0206	9.0565	12.4057	14.77	15.1258	17.1299	15.9907	18.556	20.8963	12.4715	13.5468	13.7744	12.5125	32.0321	30.569	23.6804	31.1699	19.1915	18.4786	22.5248
HanXRQChr01g0008611	9.50672	8.87683	7.22377	9.19992	10.18	8.53352	7.79359	9.97399	12.5753	12.3896	7.43228	10.6388	9.72216	10.7597	10.9414	12.4016	12.0459	13.1036	9.55755	13.1331	12.3095	15.5008	14.5284	14.8404	13.2136	13.9627
HanXRQChr01g0008621	25.871	24.4401	29.5178	28.9514	30.6469	29.2984	24.9334	30.0404	45.3841	40.0371	36.9001	43.5396	39.3144	78.003	83.5254	48.6506	47.5014	50.1559	38.9228	38.1181	36.9284	53.1758	31.3586	30.38	34.2398	33.5237
HanXRQChr01g0008631	7.12064	4.98025	9.21654	12.0994	12.0192	16.4507	11.0206	15.4197	10.6254	7.53134	4.06453	16.8487	13.6725	33.4526	42.5698	24.6633	25.3588	21.1983	20.8234	32.1121	24.3733	70.4106	65.2455	31.8563	45.9078	51.6357
HanXRQChr01g0008641	44.2081	53.1918	59.8452	38.9144	37.6617	39.9416	39.6682	43.8915	65.0524	63.9383	80.7389	87.9228	79.3622	73.0905	71.4181	48.0678	56.4286	63.6397	47.3491	140.781	123.832	101.903	99.6984	63.4018	57.9325	82.9859
HanXRQChr01g0008661	45.0348	38.4586	42.2217	42.8603	59.3048	58.2887	53.1852	56.2036	57.6768	63.4896	52.3743	54.2956	60.5092	85.4413	79.9081	67.3695	75.5695	52.5709	73.5285	59.4195	57.699	75.0872	82.8305	79.058	69.125	70.8893
HanXRQChr01g0008671	55.4621	58.0337	60.2812	45.3674	57.6153	59.7346	58.178	54.0135	49.6795	46.8465	71.2163	43.8208	32.7147	41.05	43.8852	37.7409	39.003	49.2168	46.1486	33.0731	27.321	23.9256	20.4152	29.098	23.7946	31.6356
HanXRQChr01g0008681	6.08731	4.35772	3.54961	4.44736	5.68881	5.14381	6.02786	4.70583	3.56064	3.90225	5.95163	2.90576	4.21057	2.92362	2.45135	4.94199	4.46361	3.06347	4.34014	2.32232	3.11149	3.20526	3.13209	5.71083	4.9933	4.32493
HanXRQChr01g0008691	1.57819	0.899211	8.46925	3.61893	0.91962	0.687422	0.730649	1.00628	4.09757	12.3116	1.65484	35.619	32.5491	13.5839	16.9502	6.55046	16.568	11.8961	12.2124	100.02	118.373	99.6783	145.812	32.4391	29.9598	41.5588
HanXRQChr01g0008731	34.0062	25.9849	42.9067	28.232	7.20726	7.63276	4.871	7.19193	38.7715	31.0619	36.1452	27.0189	34.134	5.0517	3.2884	33.8713	39.8801	23.1214	37.1221	32.9129	36.3826	5.67489	5.92455	36.8679	45.2115	31.5698
HanXRQChr01g0008741	24.5183	23.195	22.1695	24.5041	25.7066	23.8938	22.6806	23.9139	24.1898	24.9159	15.7355	20.27	19.5863	23.21	20.1788	19.0919	17.1527	16.7708	16.137	16.0961	19.4059	20.7554	22.0378	17.9872	16.3556	17.3217
HanXRQChr01g0008751	14.4855	16.0014	10.9602	13.9525	12.3828	14.507	14.0041	13.3776	13.6209	12.2921	12.3387	16.7316	16.7713	11.6746	18.2357	15.9682	10.7789	16.2341	16.5526	19.5396	15.6393	22.9272	22.0001	16.7828	21.9434	23.7322
HanXRQChr01g0008761	315.788	354.843	196.412	238.304	462.74	575.017	466.641	427.136	76.1582	122.433	216.552	42.6491	63.8209	60.6403	15.1864	105.227	102	122.338	249.743	2.72272	4.8037	4.30871	3.58492	17.6764	12.5512	10.3842
HanXRQChr01g0008821	32.7662	34.7234	34.562	29.3874	26.1343	25.2213	27.0036	27.9686	32.3284	32.935	39.4259	35.6659	34.7727	39.1407	42.809	24.6866	26.7037	32.759	24.6557	36.3564	29.1497	26.6229	24.4906	24.6304	25.527	25.5324
HanXRQChr01g0008831	4.17093	2.97431	3.30052	4.07674	1.77508	2.74969	1.97884	2.24933	4.12583	3.68762	4.99356	3.7025	1.9397	3.26173	2.54104	5.08186	3.3136	3.64486	2.03156	3.36337	3.98489	2.03175	2.11321	3.49642	4.29696	3.31505
HanXRQChr01g0008851	4.58427	4.19632	5.16874	5.05778	3.89235	3.08155	4.71878	4.35067	5.99092	3.94127	3.48388	7.61591	6.24489	6.4439	7.77258	6.2008	4.93141	4.60638	3.99385	8.48849	7.61495	7.3213	7.88682	6.29356	6.9125	6.87159
HanXRQChr01g0008871	64.6494	53.6529	52.5592	64.9663	0.705755	1.04299	0.852424	0.473543	72.6258	64.8163	39.3388	61.9584	69.7819	1.09387	1.46483	59.0707	63.8744	40.2947	73.0898	32.9129	39.0573	1.48878	1.20755	61.0709	74.492	46.4326
HanXRQChr01g0008901	4.02063	4.79579	1.80594	6.10421	7.39974	6.99274	5.54076	2.42691	4.18234	7.78499	2.84517	2.03872	3.66651	1.23309	4.00587	3.49669	3.95682	2.05722	3.57831	0	2.72937	2.5572	2.00001	3.72952	3.56665	3.13942
HanXRQChr01g0008911	10.7467	14.8255	7.28605	11.9032	13.4735	13.1795	11.7208	12.4897	17.6619	9.97024	12.4258	9.30313	9.36734	6.70245	8.60963	6.06093	9.64841	12.5222	9.81149	7.52753	6.46862	6.06022	8.75475	11.2274	5.92743	7.66193
HanXRQChr01g0008921	3.25032	1.89065	2.92687	3.07391	0.384957	0.45038	0.547987	0.355157	2.65635	2.18526	1.50968	3.04636	3.4063	0.656323	0.627785	2.2845	3.15766	3.10819	2.83956	2.88288	2.92043	0.402847	0.830191	2.79714	2.80236	3.64436
HanXRQChr01g0008931	2.17941	2.16733	2.30413	2.9867	0.0855461	0.0948168	0	0	2.43028	2.22428	1.45162	3.84311	4.58905	0.0596657	0	2.23788	2.57291	2.70569	1.24664	3.52353	2.40185	0.0175151	0.113208	1.20432	1.86824	2.50275
HanXRQChr01g0008971	11.0098	11.2978	8.90517	10.8568	0.513276	0.379267	0.791537	0.266368	9.86242	7.72645	10.3936	10.217	12.064	1.11376	0.358735	12.5415	8.18653	7.4686	8.84189	7.68769	5.2131	0.945815	0.415096	6.60436	7.79567	11.3721
HanXRQChr01g0009041	11.4043	9.72993	7.47287	8.41509	1.32596	3.17636	0	1.42063	3.5889	4.70221	3.60001	2.62456	1.75046	0.815431	0.269051	0.0699338	3.74241	7.42388	1.70835	0.0800801	1.52845	0.0175151	0	0	1.35872	0.417125
HanXRQChr01g0009071	2.36729	2.28261	2.42868	1.67866	16.1682	11.4254	13.2126	13.4072	6.86696	4.21443	7.86776	5.27255	6.45779	5.88702	5.26144	10.1637	7.93314	9.01152	9.58063	5.92593	3.98489	8.19706	10.5661	20.3958	15.7442	14.2262
HanXRQChr01g0009091	22.4328	27.5989	19.8031	18.8795	27.3106	33.9918	31.2657	26.8735	23.7941	21.7355	57.7163	11.5762	9.86409	16.1495	17.9965	16.6909	25.0274	25.4916	23.7554	18.018	18.123	14.6076	15.2453	25.8735	17.8332	22.5028
HanXRQChr01g0009101	48.0221	48.6266	33.2543	52.627	49.0179	53.6189	53.2156	53.0664	50.0468	47.8025	38.1194	40.8447	46.7894	46.8575	44.4831	48.4641	45.3768	41.3009	46.3333	38.0381	42.2507	55.1025	59.2832	53.4564	63.1296	46.3887
HanXRQChr01g0009111	6.46306	2.58235	4.48372	4.66536	10.9285	5.66531	8.40247	12.0161	3.7302	4.29247	3.01936	10.217	7.09647	17.1638	4.96249	3.38013	5.82803	5.32194	9.99618	7.36737	6.22297	4.36126	5.32077	7.45904	12.3304	12.8211
HanXRQChr01g0009151	22.3765	21.3044	19.9277	20.1657	23.3113	27.971	24.8116	26.844	13.8752	15.5895	17.5355	14.8569	15.9671	16.1893	14.17	16.9706	15.3595	18.1125	17.6607	16.6567	16.1579	13.1713	11.8868	14.6073	12.0926	13.3919
HanXRQChr01g0009171	2.3485	0.991438	0.934109	1.02464	1.77508	1.683	1.76574	1.74619	1.94988	1.71699	2.70001	1.35915	2.4128	1.05409	1.1061	1.37536	2.49494	2.48208	3.18585	1.68168	1.3101	1.33115	1.84906	3.61297	1.98713	1.82218
HanXRQChr01g0009181	106.453	89.1142	134.013	127.469	202.081	152.845	186.468	223.956	76.4125	126.589	70.3453	65.1219	96.8904	87.2114	33.3025	80.4705	81.534	67.441	136.414	4.08409	7.91519	7.16367	8.15097	15.1123	9.34122	9.68169
HanXRQChr01g0009191	11.2916	11.8742	11.5207	5.40659	10.2655	5.0727	10.4118	5.29776	15.3164	12.2921	6.03872	2.43709	2.69666	8.33331	6.81596	3.1004	2.70935	2.95166	3.46288	3.68369	2.97502	2.29448	1.8868	1.01008	1.37571	2.28321
HanXRQChr01g0009201	24.9129	27.0686	28.8328	24.3733	33.7693	33.3044	36.6542	34.3614	28.2873	29.2864	37.9162	43.3521	38.6521	49.622	49.8641	25.8522	32.98	30.9254	31.0043	57.4175	49.1014	45.329	51.736	28.1268	23.353	30.8234
HanXRQChr01g0009211	6.38791	8.27736	6.41421	6.30042	7.2928	6.06828	5.54076	5.65292	8.90161	10.2824	7.5484	9.39686	11.0705	8.33331	9.62604	11.9354	7.42635	11.7172	7.1797	11.8519	13.5377	10.8418	11.0944	8.62451	9.27328	11.2185
HanXRQChr01g0009221	69.741	58.3565	93.7222	102.398	59.6256	52.1493	55.1945	58.4825	98.2286	79.7815	50.4291	55.8891	59.1136	70.5845	54.5575	55.0146	52.7836	49.8876	43.1244	54.1342	67.4155	45.2064	68.8682	52.796	59.8178	59.5172
HanXRQChr01g0009231	0.018788	9.29185	0	0	19.0982	24.2968	15.7699	18.1722	17.125	10.2629	24.5323	0.0703007	13.7435	40.4732	46.3963	22.6352	13.9171	18.5597	4.59409	0.720721	6.93261	28.0942	20.151	0	10.4961	10.494
HanXRQChr01g0009241	1.78486	4.49606	4.67054	2.65969	3.95651	4.17194	5.66253	1.24305	3.89975	5.28755	1.71291	3.39787	2.27087	1.13365	3.61724	4.49907	5.53565	2.39264	5.86381	4.48449	2.12891	3.45047	5.28304	4.77845	4.44982	4.63228
HanXRQChr01g0009251	6.06852	4.33466	4.546	5.27578	3.72125	4.4801	5.41898	3.46278	4.71927	4.17541	8.82583	5.36629	4.73098	4.45504	3.94608	5.5947	8.08907	6.37291	6.57947	4.88489	5.04934	3.85332	2.18869	9.4015	5.84251	5.88366
HanXRQChr01g0009261	11.8552	14.8716	16.5026	13.1895	6.11654	9.76613	11.0206	7.90224	13.1405	17.6382	20.2646	14.9741	14.8316	11.5553	17.9367	12.7513	10.0382	19.7896	6.6949	13.9339	13.2375	11.4549	11.2076	15.6174	13.3494	9.63779
HanXRQChr01g0009351	10.5401	8.55404	9.83928	8.6113	12.0192	8.72315	10.838	10.9507	9.97545	7.8045	8.88389	6.74887	6.81261	7.97532	7.62311	7.4596	5.4382	6.99902	7.68759	3.20321	4.69452	3.57308	3.24529	3.03023	3.58363	3.16137
HanXRQChr01g0009361	6.06852	10.2833	2.6155	3.79333	5.17554	4.59862	6.42363	4.67623	4.86056	3.16082	9.05809	1.00764	1.04082	1.94908	1.82357	2.51762	1.83222	2.32555	2.2855	0.24024	0.21835	0.542968	0.830191	1.04893	0.543489	0.702527
HanXRQChr01g0009371	10.3146	8.60015	4.79509	8.32789	7.52805	6.06828	7.12383	7.25112	7.88428	7.00454	8.01292	6.44423	7.40398	5.60858	5.38102	8.99815	7.48483	6.12694	8.84189	4.96497	7.09637	5.21949	5.28304	7.07055	6.65774	5.42263
HanXRQChr01g0009381	13.7716	17.4078	12.3302	13.5383	22.9691	25.2213	22.985	25.3049	9.55157	13.4823	15.0387	8.13145	8.30287	9.0493	5.29133	10.2103	11.5781	11.6501	15.0058	6.72673	5.84086	11.3323	23.8114	7.14825	7.25218	13.326
HanXRQChr01g0009391	1.03334	2.14427	0	1.19904	14.2006	13.3692	13.3039	12.3713	2.26073	1.71699	0	2.9292	1.32467	13.6436	12.4062	0	0.506785	2.37028	0.415546	0	0.627756	12.5058	16.9435	0	1.13793	2.41493
HanXRQChr01g0009401	28.9711	29.0745	33.7525	42.5551	50.3653	38.5905	44.7827	62.8036	16.3337	35.6861	22.9936	23.0586	38.5338	20.6841	4.54397	22.8683	20.5638	25.5811	35.483	0.720721	1.06446	1.29612	1.05661	2.56404	2.49665	2.39298
HanXRQChr01g0009411	39.3984	36.2221	42.0972	36.4945	44.8903	43.5683	39.8813	38.8009	45.271	44.5247	36.4646	42.1336	41.609	39.439	46.1871	40.8413	48.3005	44.0066	43.3091	55.0951	53.987	56.5212	59.3964	51.4751	48.0648	46.7619
HanXRQChr01g0009441	23.3535	24.4862	26.5287	22.8908	4.06344	5.66531	4.29257	2.84126	26.9874	23.6476	29.7001	27.2532	28.0074	1.9093	3.37808	29.3955	33.4868	30.9477	29.6422	34.1141	44.6526	6.74331	6.717	37.6448	33.4076	29.6598
HanXRQChr01g0009451	141.699	164.44	142.981	200.872	485.367	450.285	387.549	457.413	362.31	336.042	294.214	726.909	800.363	1236.15	1136.02	876.247	1087.27	924.094	729.028	1509.59	1270.85	1699.96	1299.7	1011.24	1008.6	1139.5
HanXRQChr01g0009461	142.676	134.513	117.262	183.933	67.8167	69.8563	53.4896	70.7946	255.603	158.041	107.971	698.11	701.604	356.94	329.019	683.02	1129.14	833.733	512.483	2446.37	2052.19	1361.75	1045.36	1945.26	2632.92	2834.89
HanXRQChr01g0009471	629.961	622.162	475.897	649.772	686.678	759.507	702.276	732.837	1039.62	845.5	984.022	1585.14	1596.82	1180.49	1237.57	1526.93	1958.32	1821.85	1451.87	3784.43	2788.49	2534.01	2538.76	2636.89	3048.33	3675.93
HanXRQChr01g0009481	39.5675	37.0291	40.5403	36.4727	58.4494	52.5522	47.4618	54.1319	49.736	48.6805	49.0646	52.9599	52.8923	65.0754	71.717	72.1484	63.0168	58.0047	58.4072	60.3804	57.8354	103.584	78.0003	89.625	82.6783	72.6237
HanXRQChr01g0009501	5.39215	6.31754	6.10284	6.25682	6.41596	4.85936	5.90608	6.33363	6.95173	7.23867	5.69034	6.23333	7.73515	5.50913	7.02522	13.5438	12.8645	13.193	15.1443	8.32833	4.72182	2.92502	2.00001	28.593	18.0031	18.9024
HanXRQChr01g0009511	5.33579	5.39527	7.4106	5.88621	5.43218	4.78825	4.26212	4.70583	8.0821	6.61431	6.12582	7.89711	8.87058	12.1718	12.9443	8.81166	6.91957	7.13319	8.1724	11.8519	13.9198	9.23045	10.4151	9.2461	12.6701	11.9649
HanXRQChr01g0009521	70.1731	66.5186	31.8842	23.0434	33.1491	36.5756	54.0681	36.7883	35.4369	24.3891	64.626	9.18596	7.14378	9.34763	10.7321	23.3113	20.3299	30.0533	25.5099	2.002	3.63007	4.46635	6.90568	11.7713	4.11014	5.44458
HanXRQChr01g0009531	0.037576	0.530304	0	0.305211	2.39529	2.03856	1.12642	1.687	0.791254	0.682893	2.03226	0.257769	0.946196	2.2673	0.926731	1.58517	1.189	2.77277	1.45441	2.002	1.03716	2.29448	0.679248	3.37988	2.98919	1.90999
HanXRQChr01g0009541	51.0845	54.1602	59.4093	49.9673	40.1211	45.5358	51.3586	44.1579	46.1753	71.5477	58.5001	65.8015	58.3803	50.8551	59.7293	56.8329	56.4871	54.9859	51.4353	73.0331	59.746	56.8715	64.8681	65.0335	41.1693	55.8509
HanXRQChr01g0009561	0.638791	5.62584	4.0478	0.501418	0.256638	0.545197	2.77038	2.87085	2.09117	8.56544	2.67097	4.19461	2.60204	1.19331	0.32884	2.23788	1.09154	2.8175	3.71682	12.012	0.354819	2.96005	5.16983	1.51512	4.82346	3.79803
HanXRQChr01g0009591	16.7777	16.9697	14.1362	17.3752	13.4307	14.3648	13.2735	12.2529	17.4076	15.5114	14.2839	10.8966	12.7027	12.7088	11.1806	18.6024	15.1256	17.9783	14.6134	10.1702	11.7363	11.9278	12.151	15.9282	18.8862	17.9803
HanXRQChr01g0009621	1.99153	2.05205	2.55323	2.55069	1.81785	0.948168	1.61352	1.95336	6.30177	5.5607	3.62904	4.10088	5.98469	3.75894	3.49766	7.4596	6.31532	7.31208	5.33283	9.84986	9.66198	2.24193	3.24529	9.4015	13.2645	7.31067
HanXRQChr01g0009641	2.36729	2.28261	1.74367	1.83126	7.1431	7.53794	6.21052	5.68251	5.93441	6.39969	7.17098	2.76516	2.27087	6.36434	7.77258	6.73695	7.21194	8.60902	5.97924	2.72272	1.96515	8.59991	8.26418	5.78853	5.46886	6.12515
HanXRQChr01g0009651	1.03334	0.783928	1.12093	1.17724	1.24042	1.1141	1.43086	1.47982	1.29992	1.67797	1.10323	1.00764	1.34833	1.92919	2.12251	0.955762	0.89662	1.05097	0.969606	1.12112	1.47386	1.87411	2.49057	0.893531	1.32475	1.6685
HanXRQChr01g0009661	4.17093	4.26549	3.86098	6.23502	5.21831	4.74084	4.26212	4.64664	8.16687	7.14111	7.60647	6.11616	3.99768	7.99521	6.15828	5.78119	5.4187	5.25486	4.61717	8.88889	14.3565	10.3864	6.98116	6.33241	6.45393	8.584
HanXRQChr01g0009671	28.6892	26.6766	22.045	25.4851	27.2037	30.9577	31.6919	27.8206	26.4222	28.6035	35.2162	26.1753	24.128	27.2473	25.5	26.6914	27.4054	24.4183	27.8185	29.6296	26.4749	28.392	31.585	27.6218	28.1425	28.5182
HanXRQChr01g0009691	14.091	7.4012	9.15427	7.84827	46.5798	34.3948	40.3988	48.5085	2.59984	0.995073	0.580646	5.92869	8.56307	39.8567	33.5716	1.0257	2.3585	0.983888	1.50058	4.96497	5.95004	37.8151	42.0001	3.06908	2.0211	1.40505
HanXRQChr01g0009711	64.6119	65.6885	49.3209	51.864	63.9243	78.5558	52.3328	59.844	52.9293	53.812	67.2389	51.0618	45.3464	39.9164	41.2545	51.4246	58.6701	54.7399	57.2068	45.005	40.2037	36.2212	42.453	41.8405	42.2732	44.1055
HanXRQChr01g0009721	1893.34	1522.6	1432.67	2187.49	1302.91	1241.44	875.927	1194.9	3015.44	2270.62	2100.2	2135.31	2340.56	1104.77	1100.69	3872.7	3054.88	3442.67	2528.34	1680.64	1456.78	1132.12	760.569	1527.16	2693.04	2616.47
HanXRQChr01g0009741	16.3455	26.6074	9.27881	12.5354	17.9861	23.2064	24.0201	15.035	13.197	15.3749	20.4678	14.1539	15.8488	8.31342	9.92499	15.6419	19.0434	15.5633	17.4067	9.84986	10.9448	9.14287	6.75474	17.249	16.3386	18.573
HanXRQChr01g0009751	14.9177	15.2635	15.1326	15.5439	15.27	15.8581	12.9386	15.0646	10.032	12.0775	12.1355	11.998	11.4726	8.57197	6.78606	11.982	11.7925	12.7235	15.7215	8.96897	8.7067	7.46143	7.20757	7.49789	8.16932	9.81342
HanXRQChr01g0009761	12.0431	15.033	15.7553	11.5326	21.8784	19.3663	17.1398	23.47	5.53878	8.99468	11.0323	5.62406	5.53524	4.77326	1.13599	5.78119	7.7967	8.38541	17.2221	0.480481	0.764225	1.03339	0.56604	0.699285	0.424601	0.439079
HanXRQChr01g0009771	12.0431	13.1884	13.8248	15.1297	11.6343	13.0136	12.147	11.217	14.6099	14.3993	12.7162	13.943	14.1693	15.0954	19.9397	14.2432	15.5154	15.6304	13.5052	14.8949	17.2769	21.2108	21.6982	13.0922	14.7931	18.2437
HanXRQChr01g0009781	15.6316	19.3676	16.6894	20.0567	28.5082	20.0538	17.7791	21.487	18.7075	19.7649	27.4065	20.7153	21.1002	18.9538	14.9772	22.3089	22.1621	29.6955	23.8708	29.2292	22.0806	22.8222	20.5284	20.3181	22.5888	25.9935
HanXRQChr01g0009791	0.657579	0.714758	0.934109	1.65686	2.86579	4.62232	1.85707	2.66368	0.678218	1.9121	1.91613	3.09323	4.3525	3.75894	4.18524	1.79497	2.10511	2.25847	2.86265	16.7367	20.2793	13.3115	10.2264	10.9943	8.66186	4.87378
HanXRQChr01g0009801	0.0563639	0.0230567	0	0.0218008	10.7146	8.05943	11.0815	11.5722	10.3711	7.88254	10.2484	0.0234336	0	8.01509	8.57973	10.0238	9.70689	9.68235	10.2732	0	0.0272937	10.2463	10.5661	9.59574	12.4493	12.2503
HanXRQChr01g0009821	0.901823	0.783928	1.61912	1.48245	2.11727	3.86379	2.00929	2.4565	1.15862	3.55105	5.05162	5.50689	4.54174	5.98646	4.27492	3.70649	4.83395	5.72444	4.8942	11.3714	19.3513	13.8719	12.5661	20.7066	20.3808	12.2942
HanXRQChr01g0009861	4.41518	6.94007	4.11008	5.18858	0.727142	0.497788	0.761093	0.680718	3.92801	3.80469	4.8484	4.45238	2.86224	0.41766	0.538102	3.86967	2.74834	3.75666	3.41671	4.88489	4.03947	0.332787	0.641512	4.38996	3.37982	3.68826
HanXRQChr01g0009871	3.02486	3.41239	0.996383	1.52605	2.90857	4.17194	3.07482	2.75247	4.77578	3.72665	5.95163	1.33571	0.615027	0.616546	0.32884	10.0238	10.623	7.49096	9.71915	0.720721	1.03716	1.78654	0.56604	16.6663	13.859	14.0505
HanXRQChr01g0009921	0.601215	0.484191	0.31137	0.959233	1.83924	1.46966	1.33952	1.24305	7.99732	4.89732	2.00323	0.187469	0.473098	1.5712	0.777258	2.8906	3.68394	2.48208	2.14699	1.44144	0.8734	1.19103	0.37736	3.22448	3.07411	3.73217
HanXRQChr01g0009931	7.94732	9.22268	9.46564	8.5895	14.4573	17.4226	18.3576	16.8996	15.8251	15.2578	21.6	12.6776	12.7027	19.63	20.0891	16.6442	15.9442	12.3657	12.5356	13.6937	12.0365	17.5676	20.8303	10.8778	11.0396	15.6312
HanXRQChr01g0009941	1.99153	2.42095	4.11008	2.68149	5.30386	5.35715	5.0841	3.81794	4.69101	4.31198	6.88066	1.87469	1.49026	7.53777	7.32416	6.29404	8.43992	6.1493	5.72529	3.44345	2.64749	6.63822	5.58492	7.49789	5.40092	8.36446
HanXRQChr01g0009961	20.7607	20.9355	16.2535	19.5553	18.8201	16.5692	18.3576	18.6753	21.1943	15.8431	24.213	23.0118	22.7797	19.1726	20.0293	23.5677	24.3647	23.6804	26.0409	28.9089	25.0829	30.2661	27.2831	30.6131	32.5414	32.1845
HanXRQChr01g0009981	13.2079	16.0936	8.40698	8.93831	11.3562	13.9618	20.1842	11.217	10.5972	10.0873	19.9162	4.63985	3.66651	5.78757	6.36754	5.78119	6.04244	6.08222	8.35708	0.640641	0.791519	0.980845	1.92453	1.94246	1.25682	1.82218
HanXRQChr01g0010001	62.1506	27.8525	97.3964	57.4668	0.705755	0.379267	0.700206	0.207175	23.5681	24.7207	11.0613	17.3877	32.0997	1.11376	0.0597891	8.62517	15.5544	2.39264	17.6607	11.2112	26.2293	0.560483	0.75472	16.7051	17.1709	2.56861
HanXRQChr01g0010011	6.68852	6.04086	9.90155	6.88904	5.04722	4.66973	5.05366	6.51121	11.3601	13.5603	11.9904	8.06115	7.00185	10.2227	10.3734	10.8164	15.2036	10.1743	12.3279	3.68369	2.6202	4.7641	5.05662	10.8389	6.1652	11.1087
HanXRQChr01g0010021	145.325	236.493	113.276	102.202	75.1095	99.937	98.2115	71.0018	43.6603	47.2953	136.8	87.126	75.2226	49.7413	53.3618	42.4498	51.2438	41.9718	50.0502	68.5486	67.9887	28.8649	26.4152	40.8305	33.8662	30.8014
HanXRQChr01g0010031	2.12304	2.7668	2.98915	3.13931	2.41668	3.366	2.77038	2.98924	0.904291	1.42432	2.14839	3.23383	2.79128	1.47175	1.76378	1.2355	1.48137	1.92305	1.24664	4.48449	3.54819	1.61139	1.66038	1.39857	1.42666	1.31724
HanXRQChr01g0010041	12.3813	11.5975	10.3375	10.5952	12.618	11.378	11.5686	10.9507	12.8579	12.8774	10.1903	9.16253	9.69851	9.18852	9.65594	11.7256	11.4806	10.1967	10.1809	9.92994	10.6173	11.5074	11.8868	12.7425	15.0988	11.6575
HanXRQChr01g0010051	51.216	51.0475	36.0566	33.4424	38.9876	42.5016	45.0263	39.0673	36.3129	32.896	44.3324	30.6277	29.5213	25.7955	25.3805	30.1648	36.1962	29.7626	38.438	25.5456	26.3112	28.0767	31.4718	30.8462	29.8749	33.8091
HanXRQChr01g0010061	12.7946	15.2405	9.09199	13.4729	8.87541	7.46683	8.31114	8.58296	11.2754	10.0873	11.7291	17.4346	15.2811	8.85041	12.3166	13.2641	9.47299	13.9086	9.51138	21.7818	17.7955	17.0247	17.7736	11.0332	14.9799	20.1098
HanXRQChr01g0010071	83.5877	79.4073	84.0698	69.152	129.41	121.769	105.092	122.381	25.2919	44.7003	70.2873	19.8951	24.9796	21.1416	5.20165	37.8342	45.8056	46.3545	85.8794	2.8028	2.48373	1.78654	0.981135	5.47773	3.07411	3.68826
HanXRQChr01g0010081	46.9324	44.338	44.5258	43.6887	41.6609	56.0605	49.1362	55.6413	55.0769	62.0262	64.1905	59.6384	45.6539	48.8463	49.595	57.3457	59.9761	60.3526	61.0159	77.1172	68.0979	74.9996	75.2078	79.4854	72.284	77.6511
HanXRQChr01g0010121	2.36729	3.25099	2.05504	1.91847	2.09588	1.89634	1.15686	1.53901	2.00639	1.95112	3.83227	4.05401	5.20408	2.28719	4.15534	3.12371	2.5924	2.97402	3.13968	5.60561	4.53076	4.30871	3.73586	4.62305	5.09521	4.30297
HanXRQChr01g0010131	13.114	14.249	11.2716	16.1544	10.2441	11.7573	8.73735	12.4009	2.65635	0.93654	2.81614	12.0214	9.03617	7.77643	6.09849	2.96053	2.3585	1.90069	3.62448	3.28329	6.14109	3.57308	2.00001	0.505039	1.13793	2.72229
HanXRQChr01g0010141	237.405	220.745	307.758	273.033	163.778	149.265	166.74	140.257	202.052	238.33	114.387	192.975	159.741	155.648	181.52	109.237	88.3171	160.843	109.404	2.8028	1.55574	3.80077	1.01887	51.242	37.6026	46.6082
HanXRQChr01g0010151	51.1972	45.4678	45.1486	33.05	66.3624	84.8137	67.8895	65.6745	9.29724	14.5944	33.0098	4.33521	4.77829	6.82178	1.67409	14.8493	13.9951	17.6205	39.9155	0.16016	0	0.122606	0	0.427341	0.322697	0.241493
HanXRQChr01g0010171	0.976975	1.10672	1.4323	1.22084	1.21903	1.54077	1.24819	1.47982	0.791254	1.17067	2.17742	1.54662	1.53757	0.914874	1.22568	1.42199	1.77375	2.30319	1.61601	5.12513	5.2404	3.66065	5.13209	5.32234	3.2949	5.22504
HanXRQChr01g0010181	30.9814	28.5903	22.1695	37.1485	32.3792	30.697	28.7389	30.9875	35.2108	33.3447	28.8291	45.8595	40.1897	24.105	30.2533	36.8318	35.9233	37.7679	33.4745	33.5536	29.7775	39.2513	34.2265	29.7585	37.9763	48.167
HanXRQChr01g0010191	53.8463	55.7511	49.0096	47.1114	47.7347	56.7953	56.7471	48.9229	45.3276	44.6222	57.8034	49.3042	37.6822	48.8662	51.8072	43.289	44.3242	44.4986	42.4318	41.3213	46.9998	36.6766	45.4719	42.0348	39.9125	41.471
HanXRQChr01g0010251	0.751519	2.32873	1.1832	1.26444	1.41151	2.77339	1.00464	2.07175	1.52599	1.05361	17.5646	5.43659	5.15677	2.48607	3.58735	3.40344	3.76191	4.00263	3.00116	5.28529	6.49591	2.52217	1.09434	25.5239	17.6974	20.022
HanXRQChr01g0010261	30.399	27.4605	32.7561	28.8206	23.3755	27.805	26.0598	24.565	35.5782	35.8617	33.8517	47.7811	42.224	39.1805	46.5458	36.1091	40.1335	42.5308	37.1452	62.2223	51.1758	55.3652	50.5285	45.2593	44.5831	51.9211
HanXRQChr01g0010281	0.394548	0.853098	1.6814	1.74406	1.94617	2.46524	2.28328	1.92377	0.734736	0.956051	1.10323	0.820175	0.591372	1.5712	1.1061	1.35205	0.916112	0.82736	1.29281	0.400401	0.245644	1.66393	1.4717	0.971229	1.30777	0.526895
HanXRQChr01g0010331	3.98305	2.51318	4.11008	2.22368	2.65193	3.366	2.1615	1.12466	6.0757	4.78025	2.70001	3.58534	2.55473	3.42083	3.8564	3.05378	3.7814	4.22625	3.87842	1.52152	1.93786	3.31035	5.43398	2.99139	3.24395	4.03953
HanXRQChr01g0010371	5.84306	6.08697	4.67054	5.42839	5.28247	5.76012	4.96233	4.67623	5.05838	4.79977	3.9484	5.15539	5.70083	5.25058	6.0387	4.5457	6.15939	5.12069	4.91729	6.64665	7.75142	6.56816	5.84908	5.86622	6.04631	5.70803
HanXRQChr01g0010381	6.61337	6.0178	9.27881	9.76674	9.3673	8.50981	8.43291	8.287	10.6254	10.7702	10.1323	8.57669	8.65769	15.2943	12.7052	10.6766	7.5628	12.2092	7.15662	10.4905	13.1556	14.2923	15.9623	13.0145	14.6063	15.719
HanXRQChr01g0010391	46.4815	35.0923	32.8806	48.4195	34.9883	40.3446	33.275	34.8942	58.2985	62.4945	40.9356	47.6639	41.3014	20.9228	20.2386	44.0583	55.3565	36.0461	48.9189	24.5846	26.4749	26.2726	23.9623	32.7887	27.9217	29.7037
HanXRQChr01g0010401	32.8038	33.4553	34.2507	24.7221	31.3526	30.531	32.9401	29.0045	36.6803	29.2083	42.8517	33.2757	28.3859	37.6491	36.7703	26.0154	30.0173	30.2546	25.8562	32.993	31.1422	26.7105	28.7171	27.0002	29.1955	32.7992
HanXRQChr01g0010411	6.12488	7.72399	3.67416	8.91651	6.43734	8.86537	6.14963	5.23857	5.454	5.36559	5.45808	6.98321	5.53524	3.59983	5.23155	2.8906	4.91192	3.08583	4.75569	5.04505	3.19337	3.94089	3.47171	6.954	5.2141	5.88366
HanXRQChr01g0010421	41.6717	39.1964	45.6468	40.702	49.8734	40.7712	42.8648	40.1623	52.1663	51.0999	37.3936	37.5172	35.7899	33.1344	33.8107	38.1372	45.8641	36.8287	37.0759	26.026	24.0458	28.9524	26.6039	30.38	30.1806	28.2986
HanXRQChr01g0010431	33.8747	34.4928	23.0413	28.7552	30.0267	30.531	31.8441	26.1632	34.8152	36.0373	24.7355	30.7214	33.8502	28.0628	30.612	26.062	23.0782	22.8083	24.0555	22.1021	25.2467	38.4281	45.3209	24.3196	31.9979	32.2943
HanXRQChr01g0010441	14.2977	13.3037	15.1948	17.0264	11.2707	11.781	11.5686	11.4538	11.4732	11.2385	11.3226	13.6852	10.3135	4.85281	5.91912	6.71364	7.3289	5.83624	7.80302	11.2112	7.80601	2.66229	2.75473	3.88492	2.83633	3.97367
HanXRQChr01g0010451	23.391	18.7912	24.5359	20.9287	35.7796	27.4495	28.6475	30.9875	33.0349	33.2081	26.2452	30.0887	29.474	47.7922	40.0288	30.7942	33.6817	27.7725	31.8354	26.7468	29.8594	40.4423	43.2832	32.7498	36.125	31.6356
HanXRQChr01g0010461	1.24001	1.10672	0.0622739	11.1838	1.94617	4.43269	2.1615	2.04215	4.52145	2.16575	3.42581	2.90576	4.13961	1.17343	1.82357	6.29404	4.69751	5.56791	11.5891	4.64465	1.85597	4.37877	4.79247	43.8607	11.8039	8.8694
HanXRQChr01g0010501	23.8419	21.95	17.6235	20.9723	22.7125	19.556	19.7275	15.9229	0.197814	0.234135	0.406453	23.2695	29.5923	15.6125	16.3822	0.489536	0.292376	0.111805	0.138515	24.985	24.3733	26.9032	30.6039	0.738134	0.696345	0.922066
HanXRQChr01g0010511	13.9595	11.6897	11.0848	11.8814	12.8961	15.4077	13.4257	14.1175	15.3447	14.8481	12.3968	11.8808	13.4596	13.9419	13.6618	11.6323	12.4747	11.3594	11.1274	11.7718	10.0441	14.6251	15.3208	10.1396	12.8229	12.5796
HanXRQChr01g0010521	109.102	106.776	108.606	127.12	138.285	120.939	123.754	155.766	109.928	129.477	101.758	121.691	125.537	105.728	77.3671	123.573	114.456	120.437	126.534	84.2443	91.707	101.605	95.2833	77.4652	90.0663	96.5754
HanXRQChr01g0010541	79.6798	85.6787	101.818	72.4875	63.2827	63.0769	78.7275	73.3103	92.2376	110.609	76.7905	136.852	116.287	94.5105	111.835	77.9295	75.433	73.7916	77.153	112.272	129.372	127.667	157.019	73.6192	79.74	100.308
HanXRQChr01g0010551	2.78062	3.22794	2.92687	3.18291	2.43806	2.03856	2.13106	1.83498	2.45854	2.16575	1.68387	3.74937	3.07514	2.28719	2.7204	2.23788	2.31952	2.61625	1.89304	2.4024	2.26538	1.8566	1.50944	1.01008	1.34174	1.6685
HanXRQChr01g0010561	3.7576	4.86496	3.36279	4.68716	3.27214	5.0727	4.01857	4.1139	7.51691	5.09243	5.10969	7.05351	4.80194	5.44947	5.17176	5.15179	3.11868	3.82375	3.99385	2.96296	7.47849	8.38973	6.67927	5.86622	4.60267	7.46434
HanXRQChr01g0010571	68.8767	73.2511	73.6078	67.6478	87.7489	91.522	82.8374	79.2888	87.3771	80.3473	140.284	89.8209	77.7773	110.441	120.475	89.7017	79.5653	101.877	83.7555	117.718	114.197	112.85	119.321	102.834	96.0617	95.4119
HanXRQChr01g0010581	2.06668	1.95982	2.92687	2.33268	2.80163	2.53635	1.33952	1.92377	1.75206	0.273157	0.667743	6.702	8.25556	2.40652	3.8564	3.86967	2.39748	3.91319	1.36207	10.5706	8.32459	4.32623	6.33964	1.59282	6.08028	3.71022
HanXRQChr01g0010591	34.9269	30.7115	35.8075	27.9922	35.4161	39.8942	33.7012	40.8727	33.7979	56.1729	49.8775	61.7006	67.6293	39.8766	34.9467	48.3242	70.5601	48.0763	90.3581	80.961	93.8632	69.2196	85.7739	138.497	37.0252	41.5588
HanXRQChr01g0010601	6.16246	6.89395	6.72558	8.15348	11.2493	7.91721	8.15892	7.96144	17.4076	6.22409	2.29355	9.81867	10.621	17.6014	19.3418	10.0238	11.0713	10.219	8.08005	12.2523	9.19799	16.1839	7.16984	9.55689	10.7679	10.0549
HanXRQChr01g0010611	1.10849	1.56786	2.80233	0.828429	0.534663	0.853352	0.578431	0.73991	1.2434	1.61943	0.929034	0.796742	1.04082	1.53142	1.31536	1.46861	1.96867	2.10194	1.33898	0.640641	1.09175	0.788179	0.528304	1.08778	0.917138	1.33919
HanXRQChr01g0010621	0	0.13834	0	0	2.84441	3.60304	6.72806	1.98296	5.25619	3.33642	11.2065	0	0.685992	4.21638	3.61724	6.52715	6.02295	5.16541	9.60372	0	0.21835	3.62562	3.54718	4.19571	6.55584	6.56423
HanXRQChr01g0010631	13.9219	15.5863	15.5062	16.5468	18.2427	15.2655	22.7719	19.2377	18.7923	19.2576	21.1355	17.7861	14.051	20.4852	23.258	15.9216	16.6654	13.0142	15.7215	18.018	19.8971	16.1664	16.4906	11.4994	15.965	16.6631
HanXRQChr01g0010641	1.05213	1.40646	0.373643	1.00284	2.20281	1.46966	2.46594	2.04215	1.7238	1.95112	2.00323	1.19511	1.2064	2.0883	2.54104	1.18887	1.26696	2.45972	1.24664	0.320321	0.272937	2.57472	2.45284	2.33095	3.39681	2.17344
HanXRQChr01g0010651	3.53214	3.48156	2.30413	3.88054	3.07966	2.70228	2.10062	2.5157	18.7075	10.8873	4.58711	4.80388	4.44712	1.51153	1.61431	7.20318	8.7323	2.95166	6.07158	2.4024	3.52089	1.19103	0.867927	1.47627	1.66443	2.39298
HanXRQChr01g0010671	15.2746	15.471	7.84651	10.5952	22.798	23.5383	22.8024	22.0789	16.3337	15.2578	11.5258	9.30313	10.2189	11.5155	10.4033	7.76265	7.11449	6.28347	7.29513	8.80881	9.03423	8.09197	8.86795	5.43888	4.48378	5.90561
HanXRQChr01g0010681	64.6682	62.9679	63.208	62.3502	96.7098	78.1291	84.8162	110.779	52.4771	74.0061	53.1292	56.3577	61.6683	64.8964	41.2844	57.1359	54.0506	57.7363	73.4592	52.0521	52.4313	25.2042	23.3586	33.2937	29.4163	26.3667
HanXRQChr01g0010691	6.16246	5.71806	5.66693	5.36299	8.44768	10.9276	10.7466	9.70763	7.12129	7.90205	10.8871	4.35864	4.44712	7.99521	8.69931	5.52477	7.17296	8.89971	6.97193	3.60361	5.29499	7.05858	7.09436	6.56551	5.60473	6.1032
HanXRQChr01g0010701	3.08123	2.65152	1.12093	1.94027	2.92995	1.1378	2.89215	3.01883	3.16502	2.0877	2.38065	1.19511	1.11178	1.5712	1.04631	1.63179	1.38391	1.94541	2.26241	0	0.327525	0.648058	0.603776	0.93238	0.560473	1.71241
HanXRQChr01g0010711	4.0582	3.04348	1.4323	2.41988	2.95134	2.7971	2.19195	2.60448	2.59984	2.55597	1.48065	5.06165	3.6192	2.2673	3.76671	3.28689	5.16531	4.9418	3.78608	6.56657	4.31241	8.51233	8.83022	6.09932	8.49201	9.4402
HanXRQChr01g0010811	10.4837	17.0389	74.4796	38.4129	21.1299	9.5528	14.4303	22.4933	34.5326	43.9588	37.9162	16.4504	16.5821	155.29	114.825	28.4164	25.6121	30.7689	15.2367	24.985	31.5243	18.8988	21.2831	7.1094	5.62171	7.83756
HanXRQChr01g0010841	1.12728	1.15284	0.373643	4.38195	0.620209	1.06669	0.852424	0.976682	0.819513	2.0877	0.987099	1.87469	2.72031	0.795543	0.837047	2.91391	1.52036	1.47583	1.56984	0.560561	1.36469	2.10181	1.81133	9.67344	4.31394	2.01976
HanXRQChr01g0010881	0.901823	0.391964	0	2.28908	1.1121	1.84893	0.456656	0.917489	2.03465	1.93161	1.62581	0.703007	2.83859	0.715989	1.04631	3.33351	4.98989	3.35416	6.62564	1.28128	1.50116	1.73399	2.52831	18.6476	4.60267	3.64436
HanXRQChr01g0010901	0.507275	0.391964	0.871835	0.239808	3.61432	5.76012	3.34881	3.84753	4.01279	3.86323	1.9742	0.234336	0.520408	3.91805	2.7204	5.36159	5.28226	5.70208	7.31822	0.560561	0.136469	5.58731	4.8302	9.05186	6.72568	4.23711
HanXRQChr01g0010921	2.12304	1.82148	0.560465	14.6719	2.52361	2.03856	2.28328	1.30224	2.23247	0.526804	1.39355	1.52318	2.31818	0.0795543	0.508207	2.40106	1.38391	0.916805	1.93921	3.04304	0.327525	0.192666	0.18868	3.92377	2.56459	4.23711
HanXRQChr01g0010931	1.61577	2.00593	0.934109	13.8217	1.1121	1.42225	0.304437	1.30224	0.904291	0.956051	0.49355	2.48396	3.00417	0.397771	0	1.21219	1.52036	0.536666	2.9319	4.00401	4.61264	0.945815	1.69812	15.6562	4.41585	3.07355
HanXRQChr01g0010941	0.28182	0.806985	0.0622739	4.55636	0.577436	0.758535	0.426212	0.295964	2.91069	1.30725	2.17742	1.49975	1.34833	0.0994429	0.538102	1.79497	1.4229	1.14042	2.30859	1.92192	1.66492	0.648058	2.8302	10.1008	4.68759	3.51263
HanXRQChr01g0010981	4.80972	4.24243	3.54961	3.83693	8.85402	6.25791	6.30185	7.16233	8.30817	8.76055	9.6968	4.92105	5.01484	3.77883	3.25851	7.78596	7.7967	8.45249	6.14084	5.68569	2.97502	5.88507	2.86793	10.1396	9.06947	8.43032
HanXRQChr01g0010991	9.93884	8.18513	10.8357	12.8624	14.2434	13.7247	11.9339	13.2296	15.2034	14.9261	14.4	10.7091	9.36734	10.7398	8.31068	15.7817	11.5001	13.193	15.329	6.80681	9.90763	11.9628	9.58494	18.5311	17.3407	12.1625
HanXRQChr01g0011001	15.0116	19.3215	14.323	18.2908	11.399	9.76613	11.5686	9.1157	13.3383	15.2578	12.8904	26.6205	17.9541	18.2378	21.3746	13.3107	19.979	15.4068	13.0204	21.4615	20.716	27.7964	33.9246	14.4907	15.914	27.7278
HanXRQChr01g0011021	4.49033	4.17326	2.49096	2.52889	2.71609	2.13338	3.19659	2.66368	3.64542	3.25838	4.9355	1.47632	1.53757	1.35242	1.40504	3.35682	2.08562	2.59389	1.68527	2.002	2.12891	2.41708	2.8302	2.4475	2.15697	2.34907
HanXRQChr01g0011031	16.4207	14.0415	12.8284	14.8027	15.0989	14.1514	11.4773	13.5848	20.5444	15.0822	12.0194	17.5049	16.9842	15.0954	13.3928	22.5886	19.6087	16.5472	20.7311	13.5335	12.1184	13.8194	9.77362	18.6476	23.9135	16.9704
HanXRQChr01g0011041	4.75336	5.78723	3.48734	3.59713	4.74781	4.26676	4.29257	3.99552	3.22153	3.2974	4.44195	2.34336	3.26438	1.80986	1.88336	3.21695	2.1246	2.75041	2.74722	2.002	1.55574	2.46963	3.05661	2.75829	2.93824	2.54666
HanXRQChr01g0011051	8.11641	11.0442	4.35917	5.16678	11.2921	16.4744	12.2384	10.1812	0.734736	1.93161	8.15808	1.40601	1.65584	1.59109	0.508207	2.30781	2.02714	3.95791	4.94037	0	0.136469	0.0525453	0.075472	0.194246	0.101904	0.0658619
HanXRQChr01g0011061	6.42549	8.04679	9.96383	7.63027	8.7257	6.89793	7.21516	7.63588	5.14315	7.9801	10.771	7.38158	8.18459	5.72791	5.17176	6.55046	7.67975	8.2736	9.6268	9.84986	8.97964	5.97264	6.52832	6.13817	5.04426	6.76182
HanXRQChr01g0011081	1.12728	1.56786	2.6155	1.61326	2.65193	1.82522	2.31372	2.69327	1.04559	1.28774	1.53871	1.52318	2.22356	0.83532	0.508207	0.0699338	1.07205	0.715555	2.10081	0.640641	0.846106	0.96333	1.28302	0	0.203808	0
HanXRQChr01g0011091	4.17093	3.96575	7.28605	7.04165	4.10621	7.25349	4.26212	5.94888	6.55611	3.39496	3.39678	4.66328	7.2384	3.73905	0.538102	4.87205	2.31952	3.26472	5.74838	1.6016	0.600462	0.472907	0.679248	1.74821	1.97015	2.54666
HanXRQChr01g0011111	33.9311	35.9223	51.3137	39.5248	44.1845	49.1862	38.0547	36.4332	55.7834	94.9612	59.4872	63.4113	68.1497	77.108	75.693	65.7844	76.9339	94.0731	59.8616	137.177	116.926	148.843	145.246	128.396	139.83	132.141
HanXRQChr01g0011131	32.3529	32.1872	46.5809	32.5049	29.4706	23.8464	39.9422	26.3408	59.8245	44.7198	46.9453	32.104	28.3149	40.513	47.921	68.4652	54.4404	61.0905	54.6673	17.6176	15.8304	31.5622	22.4529	54.855	66.4245	50.0989
HanXRQChr01g0011151	9.28126	11.3208	11.9566	10.9004	9.15343	9.86095	8.46336	10.0628	12.1514	9.85318	10.1323	13.1462	9.39099	14.2999	20.6571	18.0429	21.246	13.126	17.3606	18.4184	16.6492	21.9114	21.1699	23.698	23.4719	27.3985
HanXRQChr01g0011161	8.26671	8.13902	8.71835	8.5459	10.0731	7.75128	7.58049	8.96772	9.89068	10.0483	5.22582	14.2945	16.2273	15.9506	15.9039	11.6556	11.4417	10.6439	9.83458	17.2172	13.6742	19.3367	12.1132	19.7354	18.5296	16.2679
HanXRQChr01g0011191	5.29821	4.98025	7.22377	7.04165	7.44251	6.47125	9.13312	9.38207	6.78218	5.46315	4.29678	7.00664	6.7653	6.74223	7.26437	4.56901	4.58056	4.5393	4.20163	5.44545	6.5505	8.72251	10.6038	5.36118	5.53679	6.52032
HanXRQChr01g0011201	13.9219	13.9954	14.5098	16.6776	13.6018	14.3648	13.4561	14.5022	13.197	13.7164	15.1258	15.8177	13.8854	11.8735	11.898	14.6162	14.3264	14.6242	15.0058	12.6527	16.2944	13.8895	15.2831	13.4418	14.5723	15.5873
HanXRQChr01g0011211	5.18548	6.89395	5.54238	5.25398	4.61949	4.95418	4.53612	3.93632	7.77125	13.4823	12.1065	6.93634	4.99118	4.23627	4.09555	7.29642	9.82384	8.85499	10.227	3.28329	3.90301	3.57308	5.32077	7.22594	6.53885	7.57411
HanXRQChr01g0011231	16.5522	16.7392	17.3121	20.1003	19.5259	16.19	16.1961	18.9713	34.0239	30.5741	19.9162	28.1672	30.9643	33.0946	27.3834	39.6758	43.3496	32.9379	32.528	20.9009	30.5417	34.6799	29.0944	40.9859	47.6232	39.1
HanXRQChr01g0011251	2.14183	1.12978	0.435917	2.31088	0.876847	0.545197	0.213106	0.207175	2.23247	1.28774	86.5454	1.61692	1.84508	0.616546	0.538102	2.77404	5.04836	3.6225	2.23933	2.72272	3.65736	2.73235	2.64152	5.40003	4.80648	3.24919
HanXRQChr01g0011281	2.53638	2.58235	1.74367	4.16395	3.87096	5.049	4.74922	6.27444	0.791254	0.273157	0	5.13195	3.92671	7.77643	6.78606	0.0699338	0.272884	0.536666	1.08504	3.36337	5.15852	6.81337	5.09436	0.0388492	0.237776	0.329309
HanXRQChr01g0011301	1.72849	1.12978	1.49457	0.457816	2.52361	3.69786	3.34881	0.947085	0.762995	2.79011	1.53871	1.21855	1.41929	0.97454	0.807153	2.0747	4.36615	2.77277	1.13121	1.76176	0.245644	1.36618	1.39623	1.28202	4.34791	0.658619
HanXRQChr01g0011321	15.8195	11.8973	17.8103	12.4482	2.3739	1.61189	0.700206	2.39731	14.0165	12.6433	10.3645	11.7637	13.3414	0.298329	0.298945	15.3854	13.7612	12.4328	16.4833	10.1702	13.1556	0.122606	0	12.5871	13.5533	11.0428
HanXRQChr01g0011331	52.2494	56.7195	58.8489	57.1398	67.5172	62.4606	63.4752	74.731	58.8071	58.6898	54.4356	52.374	71.0829	59.4271	47.7715	63.6864	68.9228	59.4358	72.3742	53.8939	54.5875	61.7056	56.9813	61.9256	72.4539	67.3767
HanXRQChr01g0011361	32.259	28.0139	25.6569	33.4206	32.422	29.9621	29.3173	31.5794	53.1836	33.9301	22.9065	23.996	19.1132	19.9085	23.0188	25.5958	24.4621	22.8978	20.2463	12.012	16.1306	14.2398	11.5095	14.1411	18.5635	14.797
HanXRQChr01g0011381	14.0722	12.7504	11.5207	11.0094	14.8422	12.7292	15.8003	16.9587	19.5835	16.1163	12.0484	14.5522	18.5691	12.0127	8.34058	16.2713	17.1137	13.8192	20.431	13.0531	16.7857	20.4226	21.9623	21.4059	25.7478	18.7706
HanXRQChr01g0011391	17.0595	23.5639	3.1137	8.15348	9.60255	24.0361	18.2358	8.287	1.18688	1.95112	15.6775	0.960777	1.04082	0.775654	0.567996	2.79735	1.13052	2.83986	4.96346	0.480481	1.28281	1.29612	2.22642	0.854682	1.30777	1.60264
HanXRQChr01g0011401	1.37152	1.3834	0.747287	1.41705	1.53983	1.20891	1.4613	1.47982	1.80858	1.40481	0.37742	1.12481	1.51391	1.51153	2.15241	1.2355	0.799161	1.58764	0.900349	0.880881	1.00987	1.96169	2.07548	0.815832	1.39269	1.64655
HanXRQChr01g0011411	4.45275	4.56523	4.60827	5.6464	4.72642	4.45639	4.41434	4.58745	7.00825	4.95586	4.32582	5.95213	6.31586	5.78757	5.79954	6.66702	7.34839	6.73069	4.64026	7.28729	6.57779	6.55064	3.92454	6.52666	7.7617	6.89354
HanXRQChr01g0011421	37.5384	49.595	30.8256	44.6916	94.8492	105.887	93.8276	98.7928	81.4144	57.0899	67.355	32.807	47.641	66.3682	60.5365	85.8321	67.8702	67.7541	84.2634	23.7037	32.5614	48.0439	37.1699	53.3011	62.8579	80.0661
HanXRQChr01g0011451	119.041	144.381	82.0147	73.316	106.334	103.018	101.469	95.5076	55.6421	67.3918	207.32	62.4505	53.1762	24.4828	21.0757	53.5227	56.4091	51.0056	75.4908	17.9379	23.3634	21.6837	26.1888	45.5701	14.878	17.8705
HanXRQChr01g0011461	17.2098	18.722	21.4845	19.6207	18.7988	17.9441	16.6527	18.1722	23.0311	21.5794	18.9581	30.323	27.5106	25.5966	25.7093	22.542	27.113	23.7698	26.2717	32.0321	32.5614	21.9989	19.5095	30.2246	24.9665	25.8178
HanXRQChr01g0011481	24.4995	24.5554	20.0522	26.6841	27.9736	25.5057	26.8818	28.3534	38.8845	34.8666	24.5904	27.2298	28.5515	31.5035	30.6419	34.5007	32.5902	26.8109	29.8269	21.7818	27.6213	32.4379	32.7171	33.7599	37.6026	32.7992
HanXRQChr01g0011491	77.6883	90.1286	56.3579	64.0942	62.4486	72.3215	73.7043	61.4422	78.3059	113.399	125.071	65.075	53.3181	62.6888	72.7035	107.022	86.7772	102.19	104.002	65.0251	55.8703	91.3412	125.359	84.4969	66.8661	80.3076
HanXRQChr01g0011501	23.3347	20.0132	19.1804	22.6074	21.1299	22.2583	16.8049	21.5758	25.7723	19.082	14.0516	12.0449	12.1586	21.2211	22.7199	24.5934	18.8875	24.9326	20.2463	9.36938	11.0813	19.4768	13.2076	18.1426	27.3613	26.3008
HanXRQChr01g0011511	16.8716	15.6324	13.2021	13.4511	12.4683	12.7292	12.6646	12.9928	13.4513	14.7115	19.1904	14.1304	14.8316	12.9276	12.2568	17.1804	14.3459	18.9175	18.0531	16.977	15.9941	13.4691	17.0567	16.0447	15.5064	15.3019
HanXRQChr01g0011551	15.951	11.4361	18.2463	18.8141	16.1254	16.5455	12.8473	16.1596	21.2508	19.043	12.8904	16.4972	16.4638	13.4447	14.0504	14.2432	13.9951	11.8067	13.9669	8.72873	9.1707	8.61742	7.62267	7.07055	7.89757	8.69377
HanXRQChr01g0011561	4.49033	5.48749	3.92326	3.94594	6.90785	5.83124	5.75386	5.83049	1.15862	2.00966	4.35485	1.35915	2.03432	1.19331	0.149473	1.72503	1.79324	2.25847	3.53214	0.0800801	0	0.192666	0.150944	0.427341	0.152856	0.131724
HanXRQChr01g0011571	0	0	0	0	6.90785	5.12011	7.76315	6.18565	10.0602	6.65333	8.85486	0	0	4.83292	8.72921	5.05854	6.58821	10.0849	2.53944	0	0	4.25617	5.32077	9.44035	10.4112	5.62021
HanXRQChr01g0011581	36.3923	30.5501	41.1008	28.2974	22.3703	26.7621	26.3643	21.0727	27.2135	23.4525	24.0388	26.1284	18.2143	26.0341	29.1173	26.0853	24.6765	27.2582	23.2705	27.2272	27.594	24.2409	28.4152	22.2217	26.6819	28.6499
HanXRQChr01g0011591	25.9274	23.5178	29.6424	30.6083	43.0083	33.5178	37.4762	35.0126	47.7861	58.1825	30.0194	33.3694	38.1317	49.4828	49.7744	46.4127	52.3743	35.3082	44.8327	48.2082	47.8186	62.2486	68.4153	49.6104	45.8739	42.1077
HanXRQChr01g0011601	19.9528	20.1285	31.3238	25.0055	32.7214	26.9754	25.6641	26.9327	31.9045	30.3595	20.642	30.5105	35.2694	40.8909	41.2246	38.7666	39.1589	31.2832	38.992	35.5556	33.5986	34.7324	28.2642	45.2593	38.7066	35.0605
HanXRQChr01g0011661	16.5522	12.1509	21.4845	16.1108	14.0296	16.2848	13.6692	14.4135	20.2618	29.423	29.9323	23.5273	23.7495	26.1734	19.4315	19.7913	27.2105	18.828	19.7384	32.0321	34.9087	25.9924	26.3774	19.1526	20.6356	22.4808
HanXRQChr01g0011671	15.5564	15.1944	25.8437	16.5468	18.9057	13.464	19.8493	15.2422	20.8269	18.8479	19.4517	16.8956	18.9712	29.455	27.4432	16.9007	20.3299	16.1894	20.2001	20.7408	27.9488	22.9448	25.8114	22.0663	20.245	16.0264
HanXRQChr01g0011681	48.0784	62.1148	66.6331	43.4271	45.5533	43.8528	61.2528	59.9032	68.6696	73.5379	87.9679	100.647	93.153	68.6752	90.2217	49.7462	57.4227	61.1129	53.3976	121.321	112.232	112.412	120.906	56.0205	53.4997	80.7247
HanXRQChr01g0011691	10.6528	9.22268	10.1506	10.3554	10.6505	8.4387	9.68111	13.4368	15.7686	10.7507	9.46454	9.06879	11.5199	7.85599	9.83531	12.3317	12.9425	12.4998	12.1432	10.01	11.2723	11.1046	6.1887	10.6835	12.4833	11.3721
HanXRQChr01g0011701	24.4995	27.3222	5.54238	8.85111	3.76403	7.98832	6.84984	3.78834	0.169554	0.0585337	1.0742	0.773308	1.18274	1.51153	0.896836	1.09563	0.643227	0.447222	0.854177	0.800801	0.900693	1.01587	0.943399	19.8519	0.730313	1.05379
HanXRQChr01g0011731	146.997	137.948	197.844	150.011	125.924	122.693	132.613	129.958	200.639	227.228	219.455	205.981	211.759	208.571	203.313	186.793	191.545	176.362	178.962	189.63	231.56	220.988	209.246	234.222	188.472	193.041
HanXRQChr01g0011741	0.883035	0.553361	0.934109	1.59146	1.21903	2.13338	2.1615	0.917489	1.49773	2.7706	4.61614	2.76516	3.71382	1.92919	1.04631	2.19126	1.32544	2.14666	2.40093	4.56457	5.18581	3.10017	2.15095	3.72952	3.32887	3.09551
HanXRQChr01g0011751	5.01639	4.19632	8.71835	17.3752	16.5318	21.5234	12.7559	15.2718	11.558	17.7162	12.7452	11.8574	15.3993	22.4542	17.5481	9.27788	11.2467	10.6215	10.2501	48.0481	77.9509	51.0565	28.8303	34.2261	20.177	12.887
HanXRQChr01g0011761	1.54061	2.02899	2.05504	1.96207	1.53983	1.7067	0.517543	1.09507	2.54332	2.18526	2.52581	2.08559	2.76762	2.82418	2.51114	1.77166	2.24155	1.87833	1.86995	3.76377	3.00231	2.29448	3.58492	2.05901	1.56253	1.97586
HanXRQChr01g0011781	58.6373	59.3941	58.7243	59.4943	54.3004	51.6989	58.0562	50.4027	71.439	59.4508	80.1582	80.6818	81.4201	68.0985	71.3882	82.3354	62.4126	86.2467	62.1933	104.024	84.556	103.882	89.7362	117.208	111.262	102.92
HanXRQChr01g0011791	17.4352	13.6496	16.378	19.3591	20.1889	19.7693	17.6878	18.7345	18.651	17.5796	13.0065	13.4977	15.2574	21.1416	14.2298	18.3693	15.301	13.4167	16.8527	11.6116	16.8675	18.9688	23.585	20.5512	24.5589	16.4655
HanXRQChr01g0011801	120.187	94.9244	121.87	93.5471	197.654	196.058	170.211	195.307	30.4068	66.0456	69.5615	14.7163	22.827	30.4892	2.15241	45.1539	46.2539	37.7008	105.433	0.24024	0.4367	0.210181	0.113208	2.40865	0.764281	0.373217
HanXRQChr01g0011811	64.7434	60.7544	61.0907	81.9055	82.9797	72.7245	73.552	70.2619	92.6333	60.719	65.3518	38.5717	47.1679	80.0316	67.741	60.7725	49.509	51.6094	55.7985	25.7858	33.7078	30.231	28.5661	36.0132	37.6366	36.0264
HanXRQChr01g0011821	11.4419	11.2978	11.147	11.9904	10.5008	10.9513	13.3648	11.3946	12.6883	12.5652	11.8162	11.5293	13.6962	15.0159	13.8412	13.1942	13.2154	11.1358	11.289	13.2132	15.885	15.8862	17.3208	15.3454	15.4894	15.7849
HanXRQChr01g0011831	93.3199	85.8632	97.085	107.696	96.3035	85.2877	89.5655	98.4673	118.434	111.819	83.0615	106.365	112.787	115.294	95.3935	96.1823	112.682	83.8764	103.702	102.663	123.04	115.915	144.038	121.792	123.049	107.047
HanXRQChr01g0012081	0.225456	0.599474	0.124548	0.392414	3.07966	1.61189	1.76574	1.92377	2.51506	2.32184	3.80323	0.210902	0.591372	1.69053	2.89977	2.12132	3.02122	1.96778	2.9319	0.0800801	0.327525	1.03339	0.56604	3.61297	1.5965	0.987928
HanXRQChr01g0012131	60.1027	51.4395	56.607	64.7919	72.7783	71.7289	70.7512	80.7982	59.0332	54.2217	47.0904	48.3903	43.4304	71.579	71.1789	47.2752	40.153	46.3993	47.049	26.6667	29.2316	32.4204	31.9246	22.5714	24.8646	28.5182
HanXRQChr01g0012171	8.88671	7.63177	7.72197	9.15632	9.11066	8.22536	7.18472	10.0332	11.9818	6.80942	4.6742	7.68621	7.80611	5.80746	6.5768	5.87444	8.10856	4.5393	7.13353	4.56457	4.96746	5.42968	4.52832	5.05039	5.46886	4.78596
HanXRQChr01g0012191	19.671	21.3736	18.4331	18.9231	18.2641	20.9545	16.8963	18.7937	19.4705	24.5061	23.2549	14.271	10.4555	16.1495	19.2222	11.8654	11.5976	17.8665	10.4348	12.0921	17.0313	9.89602	8.98116	7.49789	7.28615	7.44239
HanXRQChr01g0012201	12.231	12.7965	13.8248	27.2074	9.11066	13.5114	9.04179	8.40538	14.6947	16.4675	10.1613	18.4188	22.8979	14.638	16.1431	15.6652	16.568	15.2055	13.0204	36.8369	49.5654	26.3077	26.3774	37.101	31.8451	24.4348
HanXRQChr01g0012221	0.976975	0.991438	0.622739	3.79333	0.55605	0.829647	0.669762	1.18386	2.9672	6.04849	5.05162	3.4213	4.23423	0.934763	1.0762	3.38013	3.62546	4.06972	3.37054	7.20721	6.05921	4.15107	3.13209	3.26333	2.61554	1.55873
HanXRQChr01g0012261	24.8941	28.8209	34.7488	26.1609	33.3416	26.1932	30.4437	38.8601	8.33643	21.3453	21.2517	22.4025	29.8998	14.1607	3.04924	12.8445	12.923	16.6143	28.2571	0.24024	0.327525	0.910784	0.37736	1.86476	1.22285	0.878158
HanXRQChr01g0012361	2.16062	3.13571	4.11008	3.66253	3.87096	2.58376	4.96233	2.19014	4.43668	5.8924	4.00646	4.71015	3.66651	2.84407	4.99239	3.75311	5.96447	5.38902	4.84803	1.52152	4.83099	3.7132	4.07549	5.32234	5.316	3.92976
HanXRQChr01g0012371	10.0328	11.3439	10.9602	10.2028	11.0141	11.0225	9.83332	9.9444	14.7512	15.4334	11.4097	14.0367	13.3887	11.7939	13.8711	14.4996	15.7493	14.8478	15.606	11.0511	9.90763	11.3498	9.66041	15.0735	15.5404	16.9485
HanXRQChr01g0012401	22.4704	29.4204	8.28243	12.8842	37.5333	55.6101	54.7987	39.9848	8.19513	13.8335	73.5098	5.60062	7.4986	14.6181	4.45429	14.08	9.23909	12.7011	16.0908	9.12913	6.93261	7.91682	9.13211	7.57559	5.87647	5.5324
HanXRQChr01g0012421	4.67821	2.16733	2.67778	2.63789	3.61432	3.20007	1.70485	3.58117	0.508663	0.643871	0.551614	1.52318	1.04082	1.78997	0.269051	0.396291	1.44239	0.983888	1.22355	0.800801	0.382112	0.490422	0.415096	0.271944	1.06999	0.21954
HanXRQChr01g0012451	2.89335	2.65152	1.86822	3.22651	2.45945	2.58376	2.49639	2.57489	0	0	0	3.2807	3.16976	1.73031	2.78019	0	0	0	0	1.6016	1.99244	2.22442	1.13208	0	0	0
HanXRQChr01g0012481	14.3164	10.0297	16.7517	14.7373	15.0989	16.5692	16.1352	12.0753	9.35376	10.1068	9.20325	14.9038	18.3325	26.3325	26.2474	10.187	9.78485	9.79416	7.77994	26.2663	16.5127	21.6662	22.6793	11.8878	10.8868	12.2064
HanXRQChr01g0012491	1.4091	0.691701	3.86098	1.43885	5.90268	1.7067	3.07482	3.40359	0.565182	2.02917	0.0290323	0.0234336	0.946196	5.42958	2.09262	1.77166	1.34493	0	3.07042	0.16016	2.1835	3.60811	9.20758	5.16694	4.5687	0.790342
HanXRQChr01g0012511	0.563639	2.46707	0.871835	2.7251	1.92479	3.12896	1.97884	3.69955	5.17141	1.67797	2.29355	0.960777	3.24072	1.63086	2.48125	2.51762	3.00173	0.804999	2.21624	0.24024	5.43145	2.34702	4.22643	1.24317	1.93618	2.41493
HanXRQChr01g0012531	6.08731	6.96312	7.97106	5.01418	5.43218	4.85936	3.1357	6.74798	9.60809	9.67758	10.742	8.76416	7.35667	8.27365	6.81596	7.43629	8.55687	11.1358	6.46404	9.04905	9.88033	7.46143	8.83022	9.1684	10.5641	11.3721
HanXRQChr01g0012541	3.26911	3.73519	2.42868	2.50709	2.13865	2.48894	2.55727	2.04215	3.70194	3.16082	3.51291	1.66378	1.39564	1.43198	1.73388	2.56424	2.88478	3.3318	2.4471	1.44144	1.3101	1.03339	0.905663	2.2921	2.03808	2.08563
HanXRQChr01g0012551	17.3413	19.506	15.7553	14.6719	15.163	18.9871	17.9618	17.1067	15.4577	14.0286	26.5065	15.185	15.7778	16.1694	18.8635	15.875	15.4375	18.828	19.2767	19.1392	13.756	14.8528	14.5284	14.5684	13.6891	14.7311
HanXRQChr01g0012561	7.62792	10.1911	11.6452	10.8132	14.5856	11.9469	11.7513	14.1471	13.8752	11.3165	9.6968	6.74887	10.4555	8.77086	13.8412	11.4691	11.0518	11.3818	12.5356	7.84785	8.46106	14.2222	11.2076	11.2274	12.4153	7.96929
HanXRQChr01g0012581	4.69699	4.91108	3.23824	3.09571	3.78541	3.17636	2.58772	3.69955	5.53878	5.15097	2.70001	4.54611	3.38265	3.97771	9.77552	4.77881	3.0797	3.48833	3.39362	7.52753	4.50347	6.20034	6.67927	3.96261	3.54966	6.76182
HanXRQChr01g0012591	4.56548	5.34915	5.35556	4.09854	8.76847	7.06385	8.37203	9.53005	2.00639	2.79011	3.28065	2.10902	2.8859	5.84724	3.58735	2.44768	3.35258	2.97402	5.47135	0.400401	0.327525	0.893269	0.37736	0.776983	0.662377	0.658619
HanXRQChr01g0012611	8.99944	5.18776	8.53153	6.34402	8.78986	10.5958	10.7771	10.5955	12.4057	9.65806	10.1032	9.11566	8.58673	15.2148	8.789	12.2617	10.9739	9.95068	12.9281	8.00801	12.0365	14.8528	13.9623	14.413	14.4704	10.2305
HanXRQChr01g0012621	23.2783	23.172	29.0196	25.9865	28.1233	31.977	27.0645	28.2942	32.2719	35.0227	30.6581	46.8671	45.3701	50.2186	52.0165	41.6572	44.0708	41.9047	39.4999	95.3754	88.3498	105.143	122.491	87.6049	97.7431	109.901
HanXRQChr01g0012631	1.10849	2.44401	0.996383	1.11184	1.56122	1.1141	1.55263	1.06547	3.36283	3.27789	1.16129	6.6317	6.90723	5.70802	9.74562	3.84636	7.60178	7.84874	5.24049	18.2583	17.6591	31.8074	36.3775	30.1858	40.7107	47.7498
HanXRQChr01g0012661	20.5728	19.944	16.9385	24.0244	18.8201	16.1663	17.018	20.1848	31.9328	21.2282	19.6549	30.159	31.2008	21.3603	19.4912	32.4726	32.7851	25.0668	30.1963	33.0731	31.7153	36.3438	33.5095	37.4894	46.2985	44.7422
HanXRQChr01g0012681	1.69092	0.645588	0.685013	0.588621	1.56122	1.58818	2.07017	1.98296	2.3455	0.897517	0.174194	0.726441	0.756957	0.755766	0.508207	0.256424	0.565261	0.245972	1.61601	0	0.463994	1.69896	2.49057	1.24317	1.73237	1.14161
HanXRQChr01g0012731	3.32547	2.55929	5.85375	4.55636	4.4484	4.07712	4.32301	4.79462	12.7166	10.5556	7.43228	14.8803	15.8488	15.6523	11.1806	11.0262	11.1883	17.9783	9.81149	32.5926	28.8495	45.5567	44.0379	28.321	25.0854	27.157
HanXRQChr01g0012741	8.7552	7.28592	18.869	5.45019	5.34663	8.69945	7.45871	3.96592	4.9736	3.98029	9.66776	3.51504	3.26438	4.09705	5.08207	5.19841	4.98989	8.76555	4.4094	8.56857	8.10624	3.60811	0.905663	1.74821	1.40967	1.80022
HanXRQChr01g0012751	200.411	197.665	215.405	186.963	180.074	193.023	177.487	167.545	210.898	226.857	257.662	291.748	264.509	213.205	248.454	248.288	276.256	286.222	257.477	385.185	348.432	281.117	264.303	326.683	239.169	290.561
HanXRQChr01g0012781	85.5792	104.724	79.0879	70.1548	82.3595	93.2761	90.9659	81.3014	101.789	105.517	105.823	158.2	129.132	96.8176	119.728	111.638	94.3595	118.983	90.3119	179.299	161.006	192.333	229.925	124.084	124.68	159.495
HanXRQChr01g0012891	16.571	18.3992	14.7589	15.5003	16.0399	16.9722	15.435	15.4789	22.3529	16.9358	20.2646	18.6766	18.3089	22.7724	21.4643	20.8869	22.1816	20.5722	20.0616	20.6607	23.0632	22.9973	16.9435	24.2807	24.8137	21.9759
HanXRQChr01g0012901	0.582427	1.10672	1.6814	1.15544	0.363571	1.77782	0.608875	1.6278	1.04559	0.546315	1.82904	0.913909	2.81493	0.83532	1.49473	0.815894	1.94917	2.1243	2.56253	2.56256	2.89314	1.76902	2.18869	1.63166	2.78538	3.9078
HanXRQChr01g0012911	45.3166	54.1832	52.8083	38.958	34.1757	41.6957	41.2817	43.122	53.3531	55.607	65.2647	77.4245	71.4378	45.8233	60.5365	43.5454	49.0607	64.154	47.603	121.562	98.6123	76.9087	76.6795	49.0276	44.5491	64.2153
HanXRQChr01g0012921	10.0516	13.6957	8.78062	10.0502	10.18	11.141	9.74199	12.4601	9.6646	9.07273	14.0807	12.5604	12.7973	11.6746	10.1044	12.285	13.04	12.8576	13.0666	18.0981	18.7508	14.6076	14.7925	12.8979	15.4215	15.9386
HanXRQChr01g0012981	17.0407	14.249	8.28243	10.7042	11.5915	17.707	14.613	8.67175	8.90161	6.5948	33.1549	7.03007	3.76113	5.42958	4.3646	9.90729	10.5255	10.0401	11.9354	3.28329	5.73169	4.30871	4.07549	7.0317	2.83633	4.30297
HanXRQChr01g0012991	27.3929	22.2958	25.5323	25.6595	25.9632	26.3117	27.1558	28.2054	24.7267	23.7647	26.913	15.7708	13.6725	20.7637	19.6407	19.4649	19.2773	18.5821	16.6911	13.0531	18.3687	18.636	17.8114	15.1512	17.7143	19.078
HanXRQChr01g0013001	2.89335	3.48156	2.24186	2.41988	3.31491	4.10083	4.04902	3.49238	5.99092	2.20477	4.73227	2.48396	1.79777	1.88941	2.03283	3.54331	4.03479	2.83986	3.02425	2.4024	1.44657	1.96169	2.22642	4.27341	2.66649	1.93195
HanXRQChr01g0013011	7.28974	5.87946	6.28967	7.04165	0.876847	0.971873	1.06553	0.591928	5.70833	3.41447	5.92259	5.17882	3.38265	0.238663	0.388629	5.99099	4.9509	6.90958	4.77877	4.08409	2.45644	0.280241	0.415096	6.68206	5.65568	5.92757
HanXRQChr01g0013031	6.21882	5.14164	7.97106	6.64923	9.21759	8.01202	9.86377	8.07982	8.5625	7.57036	7.02582	6.2099	4.70732	7.89576	9.83531	12.5881	11.6561	12.0079	9.04966	5.68569	11.2996	9.24796	11.3963	12.626	10.632	10.9989
HanXRQChr01g0013041	0.0563639	0.299737	0.435917	0.28341	4.08483	2.98673	4.32301	3.2852	2.99546	3.35593	2.52581	0.445238	0.236549	3.3015	3.19872	2.54093	2.61189	2.75041	3.87842	0	0.0818812	3.99344	5.6604	2.91369	4.48378	4.01757
HanXRQChr01g0013051	0.695155	0.968381	0.373643	1.15544	1.45428	1.06669	2.80082	1.09507	1.29992	1.15116	1.24839	0.703007	1.53757	1.65075	1.34525	1.09563	1.53985	2.16903	1.13121	0	0.818812	1.80405	1.16982	0.46619	1.54555	2.5247
HanXRQChr01g0013081	5.937	6.13308	4.60827	5.03598	4.81197	6.25791	5.32765	3.64036	5.79311	5.48266	6.88066	6.53797	7.00185	5.92679	6.18817	8.62517	7.21194	7.64749	6.83342	6.48649	6.46862	7.7767	5.84908	8.66336	9.95264	8.18882
HanXRQChr01g0013091	33.7432	31.8182	29.9538	29.2566	27.0112	29.1799	26.486	23.9731	38.0085	30.5741	41.313	25.3083	28.6697	20.4455	21.7034	38.8599	39.4513	34.9057	42.4087	27.0671	26.1474	37.167	32.1511	44.9485	54.8754	43.2712
HanXRQChr01g0013111	43.1184	41.2484	39.2948	44.1901	42.9869	37.5238	37.6589	38.1498	69.6586	45.8514	31.8194	56.9202	45.9615	34.9641	48.3096	42.3566	44.831	38.6847	37.1682	31.6317	29.0678	21.2633	16.1887	24.98	22.7586	27.3985
HanXRQChr01g0013161	3.1188	1.12978	2.80233	2.26728	4.21314	3.27118	6.24096	3.04843	1.01733	1.97064	0.783873	1.17168	2.12894	3.89816	2.09262	1.77166	1.03306	0.223611	1.36207	1.04104	1.17363	3.73071	7.92455	3.22448	1.56253	0.856204
HanXRQChr01g0013211	0.131516	0.299737	0.31137	0.218008	1.09071	0.616309	0.821981	0.8287	0.847772	0.760938	0.783873	1.80439	1.4666	4.13682	8.90857	1.42199	2.90427	2.19139	1.66218	10.4104	11.2996	25.7822	33.736	6.7986	9.15439	10.2525
HanXRQChr01g0013221	4.41518	3.9427	6.78786	3.61893	3.67848	3.9349	2.83127	3.10762	5.73659	4.97537	5.98066	4.47581	5.48793	8.59186	6.33764	6.50384	6.49075	6.32819	6.3717	4.96497	8.27	6.14779	6.1887	10.7612	8.28821	9.35238
HanXRQChr01g0013231	7.4964	5.69501	6.60104	6.08241	6.39457	6.37643	7.06295	5.41614	8.22339	8.11668	8.85486	6.2099	5.72448	5.52902	6.51701	6.55046	7.11449	8.34069	7.38748	5.12513	5.48604	6.18282	5.54719	5.94392	6.01235	7.46434
HanXRQChr01g0013241	4.79093	8.11596	6.47649	6.01701	5.11138	6.32902	5.78431	6.92556	2.99546	4.21443	4.87743	9.30313	7.16743	8.39298	8.37047	3.45007	5.94498	3.22	4.10928	7.04705	6.1138	7.67161	8.11323	3.49642	2.93824	5.44458
HanXRQChr01g0013251	21.4371	17.2695	19.2426	21.1903	16.0185	16.6167	14.7348	17.7283	18.0576	17.287	12.4549	16.6613	13.7198	13.0469	15.9936	16.9007	15.3595	16.346	15.4675	19.2192	14.2746	15.133	17.6982	12.1209	12.1436	14.5555
HanXRQChr01g0013261	7.25216	8.96906	12.268	11.0966	12.618	12.4684	8.9809	11.5722	12.1797	23.1794	10.8871	13.1462	10.6684	11.4558	15.3359	14.453	13.7222	15.7198	14.8673	17.1371	19.324	35.7658	25.2831	22.6879	18.2578	22.1076
HanXRQChr01g0013281	3.17517	2.83597	5.7292	4.44736	3.59294	2.63117	2.86171	3.3148	1.97814	3.55105	4.35485	4.47581	3.02783	2.58551	2.69051	1.37536	3.21614	2.30319	3.43979	6.40641	6.00462	1.89163	1.66038	2.91369	2.123	1.84413
HanXRQChr01g0013301	5.42973	4.81885	5.41783	5.38479	4.19176	4.45639	3.8968	3.93632	6.55611	5.44364	8.39034	6.4911	7.42764	7.17977	7.92205	6.66702	6.74414	6.90958	6.5333	9.2893	9.44363	7.11112	5.88681	7.53674	6.28409	6.47642
HanXRQChr01g0013311	69.027	63.4982	61.9003	64.0506	54.5142	64.1436	58.9999	52.5632	58.5811	69.4795	77.7486	100.014	92.8928	46.1614	60.1777	79.4681	110.616	90.2046	95.3446	105.305	85.2929	89.9224	73.6229	94.015	63.3674	92.4701
HanXRQChr01g0013321	5.56124	5.67195	7.09923	6.03881	5.5605	5.97346	5.87564	5.50493	6.6974	6.49724	6.90969	7.49874	6.97819	6.70245	5.59028	5.71126	6.88058	5.03124	7.27205	6.88689	8.07895	8.44227	10.3774	5.71083	5.55378	6.56423
HanXRQChr01g0013331	188.331	182.379	204.445	218.073	322.894	218.671	265.317	354.979	131.207	222.662	118.191	123.331	162.888	208.194	161.759	143.714	155.856	114.466	204.633	49.4094	66.8697	58.588	45.1322	93.7819	61.9577	52.2285
HanXRQChr01g0013431	54.4664	66.1958	56.1711	55.6137	52.8889	45.7491	48.984	44.7794	88.4227	68.9332	64.655	94.1327	86.6479	56.0062	64.7815	97.0914	109.7	93.8271	103.494	108.428	95.5827	65.2087	48.1511	126.182	79.0607	85.5765
HanXRQChr01g0013441	15.8758	17.7306	25.6569	17.397	17.0451	16.2137	17.1398	16.5444	20.9965	20.8965	17.3323	33.0179	28.0547	35.8193	38.0558	23.0315	26.5088	25.6258	22.3009	48.1282	48.8831	41.5283	43.17	32.5944	28.2444	37.8706
HanXRQChr01g0013451	17.3225	12.8887	8.8429	12.797	14.3717	17.8493	13.7301	16.3964	12.6601	7.14111	12.4549	7.28784	7.38033	10.004	7.41385	10.6999	9.16112	12.7682	12.3971	9.60962	8.57023	9.24796	8.22644	11.6936	9.40915	7.11308
HanXRQChr01g0013481	6.48185	5.34915	3.61189	7.28145	0.235252	0.474084	0	0.118386	7.40388	8.97517	7.51937	4.03057	7.21474	0.0198886	0	8.32212	8.86874	7.51333	7.08736	6.64665	8.87047	0	0.339624	8.19717	7.20123	5.33481
HanXRQChr01g0013491	0.901823	1.08366	1.24548	0.654023	2.3739	2.56005	2.58772	1.98296	0.762995	1.07312	1.13226	0.867042	0.354823	3.08273	1.70399	0.74596	1.09154	1.00625	1.50058	1.04104	1.25551	1.76902	1.05661	1.01008	1.2738	0.592757
HanXRQChr01g0013501	26.8292	31.7491	18.7444	36.5599	32.1226	24.8894	26.76	41.9973	15.4577	21.1502	12.8613	25.9644	29.8525	17.9196	8.72921	17.7865	13.4688	24.8432	22.7396	6.00601	5.92274	4.36126	3.01888	9.75114	5.19711	6.05929
HanXRQChr01g0013531	40.319	50.9553	23.5395	29.3874	39.3084	61.3465	35.4061	32.8224	10.0037	8.21423	28.2194	7.89711	7.52226	7.25933	7.50353	12.6813	9.57045	15.9435	18.6072	6.72673	7.09637	8.75754	11.5095	7.73098	5.2141	6.21297
HanXRQChr01g0013541	2.48001	3.9427	2.6155	3.46632	2.92995	2.96303	3.86635	2.75247	3.36283	3.08278	3.01936	3.81967	3.71382	4.19649	6.0088	3.84636	5.37972	4.11444	3.90151	2.32232	2.72937	5.67489	5.92455	3.49642	4.7895	4.61033
HanXRQChr01g0013551	0.883035	1.7062	1.4323	1.26444	1.47567	1.28003	1.03509	1.39103	1.44121	1.3853	1.68387	2.43709	1.65584	1.37231	1.49473	1.77166	1.32544	1.63236	1.84687	1.52152	2.15621	1.29612	2.07548	1.28202	1.5965	2.37103
HanXRQChr01g0013561	1.82243	1.86759	0.249096	0.981034	3.72125	2.8208	4.35345	2.93005	2.17595	2.2633	3.62904	0.0234336	0.756957	4.33571	2.33177	1.56185	0.877128	1.7218	2.51636	0.320321	0.846106	2.81993	1.58491	3.37988	1.97015	2.61252
HanXRQChr01g0013581	0.732731	1.17589	0.871835	0.719425	2.63054	2.8208	3.74458	1.89417	5.28445	4.29247	1.56775	0.164035	0.993505	3.40095	6.69638	3.7298	2.5924	4.27097	2.1239	1.68168	2.10162	3.31035	2.4151	2.87484	5.6387	4.03953
HanXRQChr01g0013611	29.3092	22.9875	34.0016	32.4395	23.8032	17.5174	21.3715	37.1731	7.17781	16.5846	9.29034	16.7316	21.5969	12.7685	4.33471	11.0495	11.5001	14.0204	19.5999	3.84385	3.00231	0.99836	0.943399	1.24317	1.80031	1.33919
HanXRQChr01g0013621	1.27758	1.12978	2.74005	2.26728	1.96756	1.75411	1.85707	1.53901	11.3884	5.11195	3.30969	3.60877	6.31586	5.62847	4.57387	3.84636	3.66445	5.27722	3.78608	22.4224	27.5121	11.087	15.8868	8.58567	9.71486	13.7651
HanXRQChr01g0013701	22.6019	20.2899	23.1659	21.6918	18.9698	18.2522	20.2451	20.3327	28.146	26.0475	26.8549	26.2222	29.1665	29.3356	29.8049	28.8127	28.1071	25.268	25.0251	27.1472	31.0603	30.5463	29.4341	31.7009	31.3016	31.1088
HanXRQChr01g0013711	40.7699	40.8795	44.4636	40.375	29.2354	32.3088	32.1181	30.5435	46.7405	45.0319	41.1678	49.6792	41.6563	33.6316	41.0452	40.5383	47.6963	40.6748	38.1148	49.97	39.4668	32.8058	37.3586	35.0031	35.3607	43.4688
HanXRQChr01g0013751	4.07699	3.7813	3.61189	5.7554	7.4639	6.2105	5.8452	3.49238	31.961	33.774	4.15162	3.09323	2.05798	1.80986	2.86988	13.9868	11.851	9.41402	5.33283	2.48248	1.61033	3.78326	2.30189	9.0907	6.74266	5.33481
HanXRQChr01g0013761	117.049	118.166	112.965	104.556	85.9096	89.7204	93.1578	89.7659	135.361	177.065	163.191	171.838	162.769	114.717	122.926	150.567	200.882	141.702	191.059	146.547	136.223	115.004	104	155.63	120.179	132.975
HanXRQChr01g0013781	25.7207	23.2642	21.6713	22.4766	27.8666	28.1132	26.6992	31.1946	19.1031	15.7846	20.1775	14.0836	14.737	16.7263	11.7486	18.2993	16.9383	15.9435	22.0701	8.64865	9.5801	12.2956	13.2453	16.8217	16.5934	11.4161
HanXRQChr01g0013811	0.789095	1.7062	5.41783	1.63506	0.128319	1.23262	0.334881	1.36144	1.15862	1.36579	1.13226	2.22619	3.26438	0.894986	0.866942	1.60848	1.11103	0.491944	0.66949	0.800801	1.50116	0.192666	0	0.427341	1.46063	1.29528
HanXRQChr01g0013821	1.78486	2.30567	1.30775	2.70329	2.63054	2.84451	2.46594	2.39731	1.41295	1.65846	2.11936	1.21855	1.39564	0.636434	0.926731	1.35205	0.916112	1.2075	1.89304	1.6016	1.3101	0.630543	0.943399	0.815832	0.407617	0.395171
HanXRQChr01g0013841	29.0838	28.7978	24.8473	27.9268	32.9352	27.1887	26.3338	26.9031	35.7477	26.1841	23.5742	32.1509	31.4374	21.9968	27.2937	32.3793	31.3817	31.0148	36.7065	28.5886	29.7775	29.6005	21.2454	36.4017	37.8234	29.0451
HanXRQChr01g0013851	22.6019	17.8459	14.6966	22.433	15.7405	16.4744	17.1398	15.8045	20.9965	22.4574	18.2904	27.3938	30.16	19.3914	21.554	25.0363	22.4935	20.9076	22.3471	27.7077	36.7647	37.5523	34.7548	32.1283	36.8553	30.3184
HanXRQChr01g0013871	10.7843	11.2747	10.1506	8.82931	10.8644	10.3824	12.2993	12.3417	12.3775	10.6141	9.40647	8.45952	11.1888	11.9133	8.43026	10.9563	11.7535	9.19041	10.3886	8.88889	10.9175	11.1571	11.9623	12.8979	13.2815	10.8013
HanXRQChr01g0013881	2.01031	2.53624	3.79871	3.27011	2.75886	2.86821	3.25748	3.37399	7.00825	7.39476	6.6484	6.86604	8.49211	9.64596	9.95488	11.8654	11.8705	11.1805	8.44943	5.76577	6.74155	5.74495	4.90568	8.39142	8.67884	10.8233
HanXRQChr01g0013891	8.2855	10.7444	15.7553	13.5383	10.8644	7.94091	9.25489	8.46458	15.7686	15.1212	13.3839	18.3954	12.2532	19.9085	28.7287	13.9868	8.82976	19.7896	8.35708	20.3404	15.8304	15.6235	12.1887	12.1986	14.1307	14.9287
HanXRQChr01g0013901	5.82427	7.51648	5.35556	7.93548	7.12171	9.12612	7.36738	7.22153	6.72566	5.93142	7.20002	6.23333	6.032	4.41526	3.40798	8.76503	9.6874	6.48472	8.05697	2.4024	2.92043	1.71648	0.490568	10.4893	8.45805	5.86171
HanXRQChr01g0013911	10.2958	11.2286	8.03334	9.85394	11.784	12.0654	11.2642	11.7794	13.1122	11.4726	12.3387	10.9669	12.4661	7.79632	7.50353	15.4787	11.9679	11.4936	14.5903	12.6527	11.3269	12.208	7.6604	17.7929	15.914	14.5335
HanXRQChr01g0013921	0.995763	0.876155	0.622739	1.74406	0.705755	1.1141	0.761093	0.651121	0.989068	3.16082	1.27742	2.24962	1.75046	2.88384	5.38102	1.74834	1.71527	3.01875	0.369374	0.960962	1.33739	1.96169	1.92453	1.94246	1.68142	1.90999
HanXRQChr01g0013931	2.12304	3.80436	2.05504	2.7469	0.384957	1.01928	1.40041	0.769507	2.11943	0.975562	0.638711	4.14774	2.17625	3.67939	2.78019	1.32874	1.75426	3.57777	1.66218	2.16216	3.0569	1.29612	3.05661	1.98131	2.22491	3.18332
HanXRQChr01g0013961	1.82243	1.93676	4.85737	2.8341	2.30974	0.663718	0.791537	2.10135	0.6217	0.409736	0.783873	1.75752	1.11178	2.24741	1.31536	1.42199	1.09154	1.99014	0.461717	0.400401	0.764225	1.48878	0.830191	2.25325	1.46063	0.263447
HanXRQChr01g0013971	19.314	19.5982	23.2282	17.9202	16.1468	23.2538	19.0578	19.9776	23.455	19.082	21.2517	14.646	19.7755	23.5282	18.8934	18.9987	18.7316	16.1	15.9754	14.014	16.9494	21.1407	23.3586	22.2994	21.4169	21.9979
HanXRQChr01g0013981	5.27942	5.46444	4.67054	5.23218	7.82747	7.44312	7.82404	6.77758	6.13222	6.26311	7.31615	5.62406	5.77179	8.1742	10.2538	8.25219	7.73822	6.9543	6.87959	5.52553	6.0865	7.46143	8.22644	7.73098	8.13535	6.87159
HanXRQChr01g0013991	26.1904	21.95	29.0819	30.3467	26.7118	24.1072	28.7998	24.8314	39.0258	34.7495	20.5839	27.2767	26.5408	25.517	28.2503	28.3698	31.1283	25.514	25.9947	24.985	23.3634	20.3175	18.4906	27.8937	21.6377	23.3371
HanXRQChr01g0014011	10.2019	8.34653	10.0261	12.0558	8.83263	11.3306	8.21981	8.99731	13.5644	14.77	15.1549	15.0209	12.4898	10.7001	11.5094	12.1685	16.3731	13.3719	11.9816	15.4555	16.7584	16.254	10.5283	13.7138	11.685	11.3282
HanXRQChr01g0014021	125.072	134.951	161.04	114.846	104.666	117.597	125.215	126.436	154.266	181.084	186.388	218.284	224.083	188.484	193.477	137.956	162.171	167.328	143.663	253.374	310.221	292.537	313.586	175.598	185.381	220.132
HanXRQChr01g0014031	2.06668	1.45257	0.498191	1.15544	2.05311	0.782239	0.4871	0.355157	2.31724	1.26823	0.580646	1.85125	1.37198	1.13365	1.52462	3.40344	4.44412	2.95166	3.13968	1.04104	0.8734	1.52381	0.452832	1.78706	2.0211	2.87597
HanXRQChr01g0014041	9.28126	7.72399	8.90517	9.17812	11.0141	10.8802	9.55933	9.58924	8.81683	8.11668	8.07099	9.11566	7.61688	9.90451	10.3734	8.53192	7.73822	6.93194	11.0812	6.16617	7.3966	9.44063	10.0378	8.74106	11.0566	8.29859
HanXRQChr01g0014061	2.57395	3.9427	4.23463	5.21038	2.43806	2.60746	3.74458	2.72287	4.43668	3.04375	2.8742	4.92105	3.78478	3.97771	2.95956	2.77404	3.50851	3.6225	2.10081	5.68569	5.81357	3.41544	3.50945	3.18563	2.64951	3.20528
HanXRQChr01g0014151	107.993	106.868	114.148	108.917	124.47	111.125	117.3	122.884	123.747	120.931	136.713	122.183	120.735	136.217	129.085	128.818	122.135	126.966	121.316	122.763	127.871	107.105	102.453	134.69	121.911	121.735
HanXRQChr01g0014161	62.4888	65.5502	87.8062	66.0563	56.6315	49.1388	56.8993	53.4511	81.3014	99.3512	58.5001	75.0109	82.5792	88.5041	95.5729	78.0694	95.3731	77.8837	79.0229	85.6057	99.3219	107.508	133.51	93.1991	101.48	114.248
HanXRQChr01g0014181	36.956	37.0521	34.6866	34.6196	37.4264	39.6808	38.146	38.061	30.6611	29.3449	47.4679	27.2767	25.358	34.7056	31.3893	25.8289	25.2418	26.6321	25.3714	29.3894	28.4947	28.7072	34.1511	20.4347	20.6865	24.6762
HanXRQChr01g0014191	42.4984	42.9777	39.8553	35.7968	49.6809	34.1341	44.6914	46.5552	53.0705	55.1388	36.9581	24.3709	21.0765	24.1646	26.4567	27.8803	25.3782	26.0283	27.3106	8.24825	7.8606	12.9436	17.8869	14.9958	13.3664	13.348
HanXRQChr01g0014201	1.31516	1.45257	2.49096	2.22368	0	0	0	0	3.81498	3.76567	1.59678	2.60113	3.64285	0	0	2.77404	3.91784	4.69583	2.9319	13.4535	10.3443	0	0	7.22594	9.17138	9.19871
HanXRQChr01g0014211	38.0081	42.1476	26.7778	31.0225	44.2701	38.4245	41.5861	33.3552	52.0532	29.7742	16.5775	29.4091	25.429	25.517	37.428	30.0016	48.6319	26.9451	41.947	22.4224	20.1974	20.6678	15.0944	30.9628	16.8142	18.5511
HanXRQChr01g0014221	8.94308	10.8366	9.27881	7.84827	9.96612	5.76012	10.6553	8.19821	14.7512	10.9068	5.69034	6.0693	4.16326	4.39537	7.95195	8.39205	7.09499	9.03388	7.87228	2.88288	2.72937	4.57144	5.32077	6.60436	7.06536	8.21078
HanXRQChr01g0014231	82.855	94.0483	102.005	81.8183	32.5289	28.6821	31.1135	26.696	128.296	124.306	122.255	119.089	111.154	30.1312	42.7791	129.914	140.574	136.022	115.891	184.024	163.408	43.9804	44.6417	176.492	163.471	175.346
HanXRQChr01g0014241	6.70731	5.81029	5.29328	4.70896	6.28764	4.4801	4.68833	4.76502	4.9736	4.35101	3.91936	4.40551	4.96753	4.51471	3.31829	4.91868	4.38564	4.15916	5.35592	4.08409	4.09406	6.88343	8.83022	4.38996	5.67267	5.48849
HanXRQChr01g0014261	53.3954	56.5811	51.5628	52.6052	56.8026	56.0842	54.4334	58.0386	61.8874	56.6606	69.3582	57.5763	55.9438	56.9609	59.1015	60.1197	67.6948	63.1924	62.7474	54.8549	49.62	56.0483	46.4907	65.1112	60.8877	66.9157
HanXRQChr01g0014311	47.8342	33.4322	54.7388	43.2309	66.2982	62.0339	66.4282	68.6341	10.795	30.0473	23.2839	9.53746	14.0274	21.2012	6.87575	17.7399	18.985	14.3782	38.8304	1.28128	0.927987	0.875754	0.415096	2.68059	1.05301	0.702527
HanXRQChr01g0014351	2.01031	2.12122	1.37003	1.78766	2.18142	2.18079	2.19195	2.24933	2.06291	2.12673	1.16129	1.71065	2.60204	2.06841	2.86988	1.67841	1.61781	1.45347	1.8007	1.6016	1.63762	3.04762	4.18869	2.09785	2.8703	2.4808
HanXRQChr01g0014371	18.0365	22.9184	16.2535	15.1515	16.8312	16.9248	17.3834	18.7937	24.8397	24.5061	28.1323	23.457	21.0529	22.1758	23.6167	21.493	21.5774	21.6903	22.2086	29.7097	28.0034	32.4379	33.6605	23.9699	25.0175	30.4062
HanXRQChr01g0014401	8.4358	9.89132	9.27881	9.22172	10.3725	6.94533	9.16356	9.1157	11.1341	6.88747	9.58067	9.67807	8.39749	9.86473	12.8547	8.29881	7.5433	9.25749	7.06427	6.08609	7.09637	5.6924	4.94341	5.82737	5.48584	4.98355
HanXRQChr01g0014411	8.00368	10.3294	7.90879	7.08525	7.63499	10.7854	10.7771	9.61884	8.33643	8.48739	10.7129	14.7866	10.0533	10.8194	10.7321	6.8302	5.6721	7.58041	4.59409	15.4555	14.3292	9.35305	12.2642	5.43888	5.07822	7.13503
HanXRQChr01g0014421	52.6627	52.2465	56.2333	52.6488	42.5592	46.4128	49.1971	42.7076	45.0167	50.5731	64.8872	80.799	79.2675	64.1605	72.5541	49.2567	58.0074	49.2615	56.0986	79.92	76.9684	70.0253	64.3776	49.3773	54.281	64.5227
HanXRQChr01g0014461	3.02486	2.78986	7.72197	2.22368	2.41668	30.1043	4.41434	3.75875	7.54517	16.3309	1.65484	1.92155	6.71799	2.00875	3.01935	1.21219	4.73649	5.41138	2.17007	6.88689	10.3989	1.45375	0.415096	0.776983	7.3371	2.74424
HanXRQChr01g0014491	2.44244	2.12122	5.79147	5.01418	5.15415	5.049	3.98813	4.58745	2.93894	6.73138	5.45808	5.60062	5.06215	9.16863	9.71573	3.14702	4.38564	3.95791	4.29397	11.6917	18.7508	22.4018	44.5285	7.53674	7.79567	11.6575
HanXRQChr01g0014501	3.81396	4.24243	9.59018	2.59429	4.19176	3.20007	5.02322	5.17937	0.508663	1.42432	1.68387	2.64799	2.95686	3.6595	1.28547	1.21219	1.67629	1.81125	1.9623	0	0.0545875	0	0	0.271944	0.118888	0
HanXRQChr01g0014511	2.78062	2.02899	6.22739	6.06061	3.3363	4.00601	3.07482	2.66368	7.34736	11.8043	6.24195	12.6541	8.46845	19.451	18.4449	4.73219	10.5645	9.97304	8.12622	46.8469	52.9499	51.6345	91.6607	17.3267	23.7776	40.1318
HanXRQChr01g0014521	14.448	7.88539	16.3158	17.8112	7.99856	9.81354	22.7719	10.4475	26.9309	48.5245	11.6129	41.8992	44.7077	50.2783	56.7996	27.484	87.7908	65.5851	33.1744	258.178	367.756	333.837	696.153	265.573	445.746	663.778
HanXRQChr01g0014531	9.58187	7.93151	19.3672	19.0539	17.815	25.2687	19.3622	21.3982	34.4196	47.6269	58.9356	33.5803	30.5858	64.7373	44.7521	27.9269	35.8258	40.3841	28.3956	171.532	183.005	99.5557	102.944	56.7198	51.8353	84.6325
HanXRQChr01g0014581	11.1413	13.6265	9.15427	12.0994	12.1262	10.738	11.6295	10.8915	12.3492	11.1799	11.0903	11.1309	13.2704	10.6802	12.4361	11.6323	10.5255	10.219	10.9658	7.20721	9.03423	11.3323	13.8868	10.567	10.9887	12.9089
HanXRQChr01g0014591	1.46546	1.17589	2.36641	1.37345	3.35768	1.35114	0.0304437	1.30224	0	0	0	2.13246	3.28803	1.65075	2.7503	0	0	0	0	3.76377	2.75667	2.2069	1.09434	0	0	0
HanXRQChr01g0014601	4.54669	4.08104	5.54238	6.64923	7.22864	5.49938	5.63209	8.05023	1.44121	2.71206	2.11936	3.60877	4.84925	2.82418	0.567996	2.02808	1.63731	1.49819	2.88573	0.16016	0	0	0.075472	0.194246	0.0339681	0.0439079
HanXRQChr01g0014631	27.3365	25.8235	35.3093	29.649	25.45	22.9931	24.9639	28.9749	31.3111	34.0666	22.0936	47.7811	46.955	52.9633	49.8342	28.3465	23.6435	24.463	21.1928	50.1302	58.2721	52.0198	71.0191	22.416	32.7112	33.853
HanXRQChr01g0014641	52.2494	44.5686	36.1811	43.9503	34.9242	38.4008	43.9607	40.9318	37.6976	33.1301	27.5226	43.4458	39.0779	26.2529	30.9707	25.5491	27.7757	21.4219	28.3494	25.946	22.9813	22.2792	17.3585	16.744	16.967	18.8145
HanXRQChr01g0014661	69.8161	77.4475	60.5302	59.7995	54.7709	52.3626	65.18	58.8377	62.0569	57.9484	52.1421	100.108	90.2198	75.2385	93.9884	79.5147	78.3763	85.0839	65.9794	136.697	120.748	146.794	139.812	100.037	105.929	121.186
HanXRQChr01g0014671	7.74065	7.4012	8.15788	8.5459	11.8054	9.05501	8.85913	10.1516	1.97814	2.53646	3.89033	3.46817	4.16326	2.66507	0.627785	2.77404	2.78732	2.28083	4.571	0.560561	0.354819	0.297756	0.150944	0.388492	0.25476	0.395171
HanXRQChr01g0014691	53.696	55.0133	58.4752	52.7142	49.2532	50.8692	51.9979	45.8153	45.158	41.4029	58.5872	41.993	42.91	43.9736	40.8359	40.7714	41.42	41.8152	44.3479	42.6827	46.2356	35.7308	34.3775	39.5096	42.1544	36.9046
HanXRQChr01g0014701	25.2135	26.1694	22.6677	24.0462	13.4735	14.5307	14.4303	13.9103	10.5689	9.28735	13.9065	24.863	21.6206	8.96975	9.62604	9.51099	12.1434	12.4104	11.6353	16.7367	14.8478	8.59991	10.151	9.2461	7.94853	10.5379
HanXRQChr01g0014711	119.623	114.43	193.236	119.381	57.0378	47.4321	57.4778	69.522	44.2537	77.1865	103.384	119.933	110.61	91.9648	73.5107	35.4098	53.7387	52.884	63.0475	66.5466	77.9782	16.5167	21.0944	28.7872	25.0345	27.8596
HanXRQChr01g0014721	42.7239	35.5073	43.3426	29.5182	35.0739	36.5519	36.2889	32.2009	36.4825	44.3881	30.9775	42.4616	40.8757	50.2982	41.6431	37.4845	40.036	39.8027	36.4295	49.4094	46.8906	48.5168	61.4719	44.2492	45.9248	40.5929
HanXRQChr01g0014741	9.31884	10.7675	7.78424	8.15348	10.0731	9.83725	8.28069	10.9507	10.3146	10.5751	13.2678	8.69386	8.65769	9.26807	8.84879	11.609	11.4222	10.0849	11.4737	7.92793	12.2276	10.0186	11.9623	12.6648	13.9269	12.5357
HanXRQChr01g0014771	67.8058	67.2795	99.3269	70.3293	78.5955	73.7201	78.9101	77.7498	78.4472	100.678	114.562	79.182	66.8014	101.293	102.748	76.2978	76.8364	71.2201	74.4057	88.3284	104.126	68.6066	77.7738	82.7876	62.773	64.4568
HanXRQChr01g0014801	0.883035	0.806985	0.934109	0.305211	0.598823	0.734831	0.608875	0.710314	0.508663	0.643871	0.87097	4.94448	6.5051	4.75337	3.8265	2.56424	4.69751	3.17527	3.18585	13.0531	14.7932	1.10345	0.301888	4.54535	4.19506	4.06148
HanXRQChr01g0014811	3.26911	5.07247	4.35917	4.14214	3.57155	3.55563	3.8968	3.87713	1.15862	0.93654	1.30645	5.22569	6.59971	4.1766	4.99239	2.54093	1.20849	1.54292	0.761833	4.96497	6.5232	4.1861	4.26417	1.47627	1.37571	2.04172
HanXRQChr01g0014821	82.7235	73.9659	76.161	81.5348	100.452	81.2817	96.6588	97.9346	94.1592	91.5467	58.7034	58.4902	67.2509	96.8573	70.7604	73.3372	78.7856	53.2417	72.5127	44.0441	54.4237	67.2754	85.3588	75.9501	68.3947	56.246
HanXRQChr01g0014831	12.3061	14.1338	12.7662	12.9061	11.4846	11.8521	14.3694	11.0691	3.16502	1.36579	1.56775	10.2873	10.692	16.5274	18.8336	2.84397	3.09919	3.17527	3.41671	14.975	12.8281	13.0838	13.7736	4.8173	3.60061	4.56642
HanXRQChr01g0014841	1.44667	1.98288	2.92687	1.59146	4.98306	3.91119	4.68833	5.12018	5.28445	4.39003	4.6742	0.632707	1.4666	4.27604	3.91619	3.42676	3.66445	3.35416	3.30128	0.560561	1.33739	2.32951	3.84907	2.4475	4.12712	3.22723
HanXRQChr01g0014861	41.3711	42.309	38.2362	40.9418	47.4139	48.6884	48.8622	46.5848	55.1052	54.2413	53.3324	35.5722	36.7834	45.6045	43.9151	47.6948	47.2675	47.4055	43.286	34.3544	34.936	39.0762	44.453	38.6161	44.7699	43.2493
HanXRQChr01g0014871	5.33579	5.1647	5.41783	4.97057	5.43218	6.732	6.39318	5.97848	7.68647	8.70201	9.26131	7.26441	7.33302	11.7144	12.4361	8.25219	9.23909	11.516	9.28052	12.5726	12.4732	12.9436	11.5095	14.8792	12.1096	11.7893
HanXRQChr01g0014901	25.3074	26.423	26.4041	19.8169	41.2546	42.1461	37.872	41.9973	6.44307	11.4726	19.3355	3.32757	6.57606	7.31899	2.15241	11.306	11.695	11.5607	24.1478	0.480481	0.682344	0.648058	0.716984	1.94246	0.96809	1.3831
HanXRQChr01g0014931	93.9775	84.4798	87.0589	92.8276	76.0291	61.2517	70.6295	67.7462	114.647	116.716	76.0357	86.8683	96.8431	54.9521	50.6115	84.8763	91.9425	69.3417	95.2984	45.8058	56.7164	41.5458	52.7172	82.0883	81.5233	78.7269
HanXRQChr01g0014941	159.998	156.094	143.853	129.584	130.885	150.166	152.554	141.441	131.885	147.251	148.413	151.615	145.454	124.662	129.952	117.396	125.02	124.775	118.5	142.783	141.245	140.366	182.453	108.234	109.564	136.4
HanXRQChr01g0014951	36.8244	36.591	31.3238	32.2433	35.3519	34.2763	35.3756	35.1605	26.8179	29.462	29.4968	26.4096	26.6118	32.8161	32.9139	22.0525	24.735	21.2654	25.5099	25.6256	30.3779	30.3361	33.9246	22.3771	19.192	20.8563
HanXRQChr01g0014971	9.16853	11.5745	10.7734	11.7942	9.1962	7.65646	9.9551	8.19821	13.4513	6.98502	11.2065	3.4213	2.1526	3.46061	4.33471	3.12371	3.80089	2.34791	3.13968	1.44144	1.99244	0.980845	0.226416	1.12663	1.23983	0.856204
HanXRQChr01g0014981	22.9213	19.3907	16.3158	17.506	19.6756	12.7766	16.6223	19.0601	18.1141	19.882	16.7807	5.53032	8.72866	5.21081	2.1823	18.346	17.4061	20.9971	21.1697	0.24024	0.791519	0.437877	0.830191	14.413	15.3196	14.6213
HanXRQChr01g0014991	55.6124	61.1694	50.6287	49.9891	53.1027	53.8086	52.6677	52.8592	50.6685	49.0708	50.3421	49.4448	48.5635	52.1279	57.4274	39.4893	42.6479	40.1158	42.3395	65.6657	64.577	61.2152	65.7738	47.5514	43.3432	50.8014
HanXRQChr01g0015001	73.3671	72.3289	76.4724	70.2203	66.341	69.2637	67.5851	61.7677	75.9887	66.8065	80.3905	86.0481	81.704	86.2766	79.7885	66.7868	69.0398	64.6683	64.5481	102.663	106.719	94.599	94.5664	78.048	74.5939	69.5721
HanXRQChr01g0015011	106.321	115.307	101.569	96.9044	79.9214	96.3813	93.1883	95.0341	104.106	136.676	113.72	176.056	148.955	104.713	125.288	94.3873	106.483	112.991	108.134	192.993	197.061	192.508	221.661	85.1574	92.2742	138.398
HanXRQChr01g0015021	12.4752	14.4796	12.8284	14.6719	13.8371	13.3218	14.1563	12.9336	17.775	16.5846	19.1904	14.2242	12.3005	17.6014	17.4883	14.756	15.9442	17.0391	14.4518	17.4575	14.9024	14.2923	13.1699	16.3555	14.1307	14.3579
HanXRQChr01g0015031	0.338184	0.253624	0.622739	0.545019	0.684369	1.01928	0.639318	0.73991	3.67368	4.3315	1.04516	0.609273	0.141929	1.45187	0.717469	1.58517	1.87121	1.78889	0.877263	1.12112	1.20092	1.76902	5.32077	1.94246	3.34585	4.12734
HanXRQChr01g0015051	1.57819	2.09816	4.67054	4.36015	0.812688	5.76012	1.00464	1.86457	1.69554	1.24872	0.0290323	3.2807	4.37615	4.91248	5.59028	0.55947	0.584752	0.335416	0.415546	11.5315	11.0813	9.07281	7.50946	0.738134	0.917138	2.06367
HanXRQChr01g0015061	0.826671	2.37484	0.809561	1.72226	1.66815	1.18521	0.852424	0.73991	1.46947	1.07312	0.232259	1.19511	0.875231	3.54017	6.81596	1.30543	1.34493	1.87833	0.692576	1.52152	1.52845	1.38369	1.3585	1.08778	1.23983	1.84413
HanXRQChr01g0015071	5.12912	6.98618	6.97468	5.51559	0	0.355563	0	0.0591928	7.3191	7.23867	7.17098	6.9129	5.86641	0.0397771	0	8.29881	8.01111	6.30583	4.98655	5.84585	7.3966	0	0.452832	5.63313	3.85537	5.09332
HanXRQChr01g0015081	9.05581	6.94007	10.3997	3.64073	6.15932	4.00601	7.33694	6.51121	6.10396	22.3599	11.4097	0.726441	1.44295	1.71042	0.538102	4.89536	5.00938	5.3443	13.3898	0.24024	0.0545875	0.140121	0.264152	2.60289	2.64951	0.570803
HanXRQChr01g0015091	6.74488	8.99211	7.59742	4.79617	4.2773	5.35715	0.974199	6.71839	6.10396	17.7552	8.33228	1.00764	0.307514	0.83532	0.209262	5.87444	14.5603	11.6054	17.2221	0.0800801	0.0272937	0.315272	0	2.05901	2.32681	1.31724
HanXRQChr01g0015101	7.42125	6.47893	6.04057	7.04165	8.66154	8.91278	7.76315	7.01435	8.7038	7.18014	5.13872	6.72544	6.64702	6.90133	6.69638	5.96768	5.4187	3.55541	4.17854	6.80681	5.29499	6.25288	6.30191	2.75829	4.26299	4.32493
HanXRQChr01g0015111	536.134	455.9	559.095	446.894	502.327	629.11	533.009	495.296	147.117	150.958	382.211	236.515	214.739	352.008	312.727	157.491	138.333	206.013	166.287	84.6447	87.9131	91.8141	59.5474	55.8651	56.8795	64.9617
HanXRQChr01g0015121	9.16853	8.16207	5.85375	8.28429	8.23381	9.41057	8.25025	8.67175	10.3993	9.15077	7.69357	9.60777	10.1006	7.81621	10.3136	10.1171	10.1942	10.1967	9.09583	10.1702	7.3966	8.88015	8.75475	11.2274	10.0206	10.6257
HanXRQChr01g0015131	26.7541	25.616	20.1767	24.6349	21.301	20.7886	25.2683	21.5462	23.9354	23.1794	26.7388	22.8009	25.9494	20.6046	21.9127	28.0201	24.6765	24.5972	22.6703	20.8208	31.0057	22.0165	26.8303	25.0966	24.8646	29.9232
HanXRQChr01g0015151	62.3573	70.9455	80.0843	55.7663	47.1573	55.776	58.8782	56.7955	65.6458	72.6404	89.3615	122.019	115.294	91.2687	97.7851	60.0731	64.4007	73.2773	57.7608	158.799	178.61	120.924	160.755	79.33	70.229	93.3482
HanXRQChr01g0015181	17.548	16.255	16.1289	17.615	18.1358	18.2285	18.0531	18.5866	16.6163	18.3406	13.3258	14.9975	18.2616	16.5672	14.6483	18.2294	18.4977	16.7037	16.9912	13.6937	18.5325	18.6886	20.5661	20.7455	23.387	18.2657
HanXRQChr01g0015201	5.16669	6.82478	3.61189	4.31655	4.87613	6.7794	4.47523	5.09058	7.23432	6.61431	5.08066	6.11616	4.6127	3.50039	4.66355	5.61801	4.79497	4.89708	5.19432	7.36737	6.0865	6.07773	7.35852	4.6619	4.33093	5.75194
HanXRQChr01g0015211	0.826671	1.12978	1.12093	0.87203	0.98378	0.711126	1.03509	1.09507	0.960809	1.59992	1.65484	2.24962	3.02783	1.33253	2.06272	1.72503	2.55342	1.69944	3.32436	2.8028	3.0569	2.27696	2.71699	7.76983	2.5476	2.70034
HanXRQChr01g0015231	0.732731	1.40646	2.8646	2.11467	6.73675	4.74084	7.09339	5.68251	0.989068	0.838983	4.23872	1.85125	2.43645	8.29353	3.88629	2.30781	0.818653	0.760277	2.74722	2.88288	1.39198	4.4138	5.35851	2.68059	1.23983	1.25138
HanXRQChr01g0015241	22.9777	26.6074	26.4041	22.8036	24.8084	25.9087	25.7554	25.0682	26.0831	25.2866	31.0356	29.7372	30.4675	31.7024	32.4954	28.7894	30.2902	30.6123	30.8196	36.9169	32.8071	32.8408	30.7926	31.8563	28.9578	34.1164
HanXRQChr01g0015251	69.4216	64.651	48.6982	55.7663	51.5843	59.8057	57.7822	52.1193	59.5701	45.5197	51.4453	65.8718	68.4099	58.1542	55.8729	63.8962	54.5574	59.7041	54.4596	74.1542	63.9219	75.3499	65.3964	90.0524	92.1384	90.8016
HanXRQChr01g0015261	0.770307	0.737814	1.12093	0.87203	7.80608	8.91278	5.17543	6.09686	12.0101	8.89713	4.38388	0.234336	0.520408	7.67699	6.90564	7.71603	6.72465	8.00527	7.91845	0.24024	0.272937	7.65409	7.6604	10.8001	11.1585	9.1548
HanXRQChr01g0015271	13.1892	14.0646	12.4548	11.0748	2.07449	3.24748	2.95304	2.36771	2.65635	4.31198	3.45485	15.4662	14.8316	2.7844	2.69051	2.40106	2.70935	2.9293	2.65487	24.3444	16.6219	3.41544	5.6604	3.37988	2.59856	4.30297
HanXRQChr01g0015291	9.58187	11.3208	6.41421	7.84827	12.1262	10.3113	9.16356	9.85561	9.35376	13.0725	16.7226	11.0841	9.81678	11.1376	9.53636	12.3317	9.99926	13.3048	13.5283	17.3774	13.4012	12.2606	10.6415	13.2476	10.4452	11.7893
HanXRQChr01g0015301	6.14367	8.32347	7.84651	9.28712	7.74192	9.14983	9.43756	10.2108	15.8816	11.5702	11.8742	11.295	11.1178	11.1177	11.9279	19.7213	14.19	18.3361	16.5064	14.1742	12.637	17.5676	11.1698	22.2217	21.7226	23.0736
HanXRQChr01g0015341	14.0534	13.6265	19.4295	13.9525	7.35696	6.35273	8.79824	6.98476	11.5014	13.5603	14.6033	12.3026	11.5909	5.07159	5.85933	8.08901	10.0577	9.79416	9.04966	14.6547	15.7758	7.18118	10.3019	8.97416	9.18836	10.6038
HanXRQChr01g0015361	9.65702	9.4763	7.78424	8.13168	9.38868	10.1691	10.6857	10.0924	7.74299	8.81908	11.7871	10.217	8.77596	8.75097	9.92499	7.13325	7.60178	7.91582	7.64142	10.01	10.3989	8.81009	9.66041	5.43888	6.13123	7.53021
HanXRQChr01g0015371	10.5964	8.73849	13.1398	11.9032	3.65709	2.18079	1.88751	4.02511	18.1988	15.9407	3.8613	5.60062	7.40398	2.06841	2.66061	16.6909	13.8196	8.58666	9.11892	2.16216	3.00231	1.36618	0.301888	8.43027	10.3433	8.10101
HanXRQChr01g0015381	3.21274	5.1647	7.09923	4.77437	6.62982	6.44755	6.88028	6.98476	2.3455	3.23887	2.7871	4.59298	3.66651	5.82735	14.2896	2.49431	3.17715	3.22	3.55522	2.96296	4.85829	3.10017	1.69812	3.72952	1.52856	1.42701
HanXRQChr01g0015401	37.839	42.6088	26.4041	38.7836	37.8328	42.3831	39.4551	42.4117	25.631	28.3693	35.042	23.7616	25.4527	22.5338	18.0862	23.3579	24.5596	23.3003	26.4795	18.4184	23.4726	26.3777	30.3397	20.7843	19.8034	19.1438
HanXRQChr01g0015421	97.5848	98.8671	85.253	95.2911	1.68954	3.53193	1.61352	1.18386	36.0303	32.896	56.0324	72.7378	77.044	1.96897	3.8265	37.7176	34.208	39.4897	40.2848	57.4175	51.012	1.83908	2.49057	29.7973	34.7154	35.7191
HanXRQChr01g0015441	3.77638	2.46707	3.73643	4.46916	5.51772	3.24748	3.8968	5.91928	4.69101	3.43398	5.05162	2.9995	2.50742	1.75019	1.40504	4.73219	3.33309	7.13319	4.38631	1.04104	2.34726	1.10345	0.75472	4.15686	3.54966	5.66412
HanXRQChr01g0015511	3.34426	3.80436	5.66693	2.46349	3.46462	3.65045	4.56656	4.46906	4.12583	4.07785	9.6968	8.15488	7.14378	7.41844	4.15534	3.82305	8.28399	9.50346	8.31091	46.5266	52.6496	55.5929	65.4342	24.2419	25.9686	37.9145
HanXRQChr01g0015521	51.7797	51.5548	60.3434	54.8943	43.7996	43.758	42.2255	54.783	38.0932	55.3339	53.0711	58.6777	57.3395	49.8408	42.3307	39.2795	43.8174	45.1247	51.4122	61.1011	62.7756	28.0066	31.9246	26.0289	27.0895	27.9254
HanXRQChr01g0015531	11.6861	10.6522	8.71835	12.252	13.4521	10.8328	11.0206	11.3058	14.2708	15.1212	23.5162	9.95927	10.0297	12.7486	11.4496	15.5253	17.0553	14.5571	15.5368	7.60761	10.317	10.8594	11.5849	14.1411	13.2136	17.0582
HanXRQChr01g0015551	18.4686	18.307	9.09199	16.0672	7.18587	13.8907	14.8261	7.31032	6.75392	4.64368	12.3968	11.9511	7.0255	17.8003	17.3986	7.15656	10.2137	7.37916	8.28782	4.96497	2.94772	28.1467	40.6794	4.89499	9.56201	10.4501
HanXRQChr01g0015561	8.83035	9.75298	6.53876	7.08525	3.59294	2.74969	3.86635	3.25561	10.2298	7.41427	8.41937	9.5609	8.87058	2.58551	2.60083	10.1171	8.57637	9.03388	7.36439	3.20321	5.37687	2.9075	3.50945	7.53674	11.0057	7.42044
HanXRQChr01g0015571	4.00184	5.78723	4.35917	5.05778	1.81785	2.41783	1.52219	2.66368	2.79765	3.16082	9.20325	3.86654	3.76113	1.75019	0.149473	3.54331	3.85936	3.66722	6.09467	6.56657	2.81126	0.595513	0.075472	2.56404	5.85949	4.4347
HanXRQChr01g0015581	2.31092	7.42426	3.61189	4.12034	1.36874	2.44153	1.09597	1.50942	2.14769	1.13165	2.43872	3.67907	2.673	0.755766	0.747364	2.98384	3.21614	1.96778	2.53944	4.72473	2.12891	0.350302	0.452832	4.62305	1.88523	3.49068
HanXRQChr01g0015591	16.6649	7.33203	13.2643	14.8027	4.19176	7.79869	1.9484	2.98924	51.7424	71.2551	44.6227	144.163	116.429	9.94429	14.5885	62.9171	105.353	55.612	71.1045	175.215	144.247	15.7636	12.9434	53.3399	24.1173	45.7081
HanXRQChr01g0015601	2.25456	1.33729	0.498191	0.959233	1.2618	2.01486	0.761093	0.680718	2.3455	1.59992	1.21936	8.90476	9.53292	1.2132	0.538102	17.0638	6.17888	13.1707	7.08736	36.2763	19.1056	2.39957	0.981135	70.3947	87.162	67.5962
HanXRQChr01g0015611	3.21274	2.51318	2.17959	1.15544	1.77508	3.57934	1.82662	2.81166	1.97814	3.18033	1.94517	2.60113	1.25371	4.23627	4.54397	2.8906	3.37207	2.03486	2.49327	8.96897	20.3065	21.1057	28.8303	7.65329	8.10138	10.955
HanXRQChr01g0015621	3.2879	3.80436	2.74005	5.01418	4.34146	3.22377	1.9484	3.37399	0.876031	1.81455	1.21936	1.47632	2.8859	1.17343	1.34525	1.79497	1.87121	1.74416	3.13968	0.960962	0.191056	0.350302	0.075472	0.621587	0.25476	0.175632
HanXRQChr01g0015641	15.2746	22.0422	18.5576	22.8472	18.2855	19.6271	18.4793	21.4278	29.1916	20.5453	58.0356	28.7764	27.1558	39.1208	29.2369	34.9203	20.5248	33.6982	23.2013	63.0231	79.1246	62.5288	111.397	32.4391	29.6032	41.5149
HanXRQChr01g0015651	4.71578	4.56523	4.2969	5.10138	4.87613	5.28604	5.63209	4.88341	5.25619	6.10702	6.35808	3.65564	3.90306	5.46936	6.06859	4.73219	3.87886	3.48833	4.17854	4.32433	4.69452	6.30543	6.94342	4.15686	5.70663	4.41274
HanXRQChr01g0015661	31.8268	28.5903	32.0711	28.6462	31.4596	31.8822	32.0268	29.2709	34.6174	43.6271	42.5033	26.644	27.2977	36.0381	35.1261	34.0811	37.5606	34.6373	38.8535	35.1552	33.544	35.5381	38.7926	41.1024	35.3268	30.7136
HanXRQChr01g0015671	11.2916	12.6581	9.34109	12.9279	14.7781	15.55	14.2477	12.1937	13.8469	14.4383	13.2097	11.7168	12.5371	8.75097	8.63952	13.1009	13.8976	13.3048	13.3205	8.88889	6.14109	8.74003	10.5661	11.6547	9.62994	10.6477
HanXRQChr01g0015681	2.32971	4.79579	2.80233	3.64073	1.98895	2.2519	3.47059	2.4565	1.97814	1.32676	2.84517	0.468671	0.898886	1.13365	0.896836	2.84397	1.55934	1.36403	1.45441	0.560561	1.14634	0.455392	0.792455	0.233095	0.866186	0.72448
HanXRQChr01g0015691	3.79517	5.64889	3.98553	3.37912	5.64604	3.366	6.18008	3.40359	4.69101	2.98522	7.69357	0.796742	1.32467	2.82418	4.75323	2.21457	1.85172	3.30944	2.6087	0.320321	0.573169	1.26109	1.66038	1.04893	1.71539	0.570803
HanXRQChr01g0015701	2.66789	1.36035	2.49096	0.959233	1.68954	1.89634	1.33952	2.27892	0.904291	0.682893	1.27742	0.98421	1.70315	0.994429	0.239156	0.792583	3.09919	2.415	1.8007	1.6016	2.97502	0.770664	0.301888	1.90361	1.61348	0.72448
HanXRQChr01g0015711	8.41701	6.38671	8.65607	10.9004	17.1306	11.6862	10.564	11.7498	11.1906	4.35101	15.1839	4.61641	4.47077	3.56005	0.837047	4.94199	6.10092	10.1743	7.08736	0.400401	0.818812	0.157636	0.716984	0.582737	0.662377	0.417125
HanXRQChr01g0015721	16.1389	13.4651	12.0189	16.416	12.7891	15.1707	13.6997	15.9229	14.6665	15.687	12.1936	17.0596	16.8423	12.669	11.629	18.649	17.4061	15.8987	18.4456	13.3734	12.5278	16.254	15.7736	17.6764	20.9243	18.1779
HanXRQChr01g0015731	17.9613	23.1489	16.0044	24.5041	21.857	18.6789	13.3039	21.339	2.99546	2.47793	2.64194	15.4662	29.8761	21.4995	23.4074	1.8649	9.23909	6.17166	2.56253	14.7347	14.0563	27.9366	23.6982	5.36118	4.26299	1.27333
HanXRQChr01g0015741	30.7371	36.0146	82.1393	42.9475	53.8085	34.6319	51.6935	40.9614	79.4928	74.9232	38.4098	67.8402	85.7963	84.427	138.89	51.1216	52.9591	57.6469	63.7862	10.2503	21.5893	4.53641	1.16982	23.9311	26.3592	22.1296
HanXRQChr01g0015761	53.6773	50.7017	43.1558	52.2128	44.9972	41.7431	38.7853	41.3166	49.5947	51.7243	39.1646	41.8992	51.2128	54.7334	54.7967	46.8323	45.7861	59.078	41.9239	50.5306	63.5398	50.6711	62.4908	63.5572	66.4755	59.1
HanXRQChr01g0015771	5.80549	4.17326	3.79871	5.6682	3.72125	4.4801	5.8452	5.47534	4.40842	4.17541	7.49034	5.34285	5.91372	7.75654	5.79954	4.07947	5.96447	4.27097	5.10198	9.12913	11.5998	4.95677	6.67927	6.72091	6.69171	5.99343
HanXRQChr01g0015781	3.83275	3.04348	3.05142	3.55352	0.876847	0.165929	0.913312	0.147982	57.1399	34.3593	55.0743	2.48396	2.31818	0.0397771	0.149473	43.4056	43.9149	40.9208	51.1583	1.6016	2.23809	0.245211	0.150944	45.5312	48.6253	41.1417
HanXRQChr01g0015821	247.25	249.174	209.552	196.599	207.235	207.246	184.519	177.786	206.009	230.916	355.791	201.693	196.123	145.107	155.661	258.569	300.894	285.439	288.435	101.462	105.436	163.206	141.925	144.169	131.507	163.425
HanXRQChr01g0015861	45.373	43.1852	36.4302	50.9484	33.5554	36.4808	37.5371	33.3256	54.3705	44.7198	54.813	33.3694	38.9123	28.1622	20.5973	53.2895	41.9267	44.0737	43.9093	26.6667	18.5597	27.3235	25.0944	36.7125	42.2393	34.2043
HanXRQChr01g0015871	3.04365	4.6344	2.6155	7.25965	3.44323	3.62674	1.73529	10.0628	3.30631	1.24872	0.725808	0.585839	1.11178	3.10262	3.37808	1.8649	1.03306	0.424861	1.89304	0	0.627756	0.105091	1.96227	0	0.628409	0
HanXRQChr01g0015881	7.38368	5.39527	8.65607	6.58383	13.6446	4.78825	6.14963	9.26368	1.78032	7.35574	2.40968	3.2104	3.64285	3.28161	3.16882	1.91152	3.0797	2.05722	5.44826	1.84184	0.4367	0.718118	0.18868	1.43742	0.492537	0.439079
HanXRQChr01g0015891	5.84306	8.53098	6.85013	4.73077	11.3135	4.4801	7.48916	8.70135	3.75846	9.20931	4.79033	1.19511	2.69666	4.09705	2.39156	4.00954	6.31532	4.20388	9.18817	0.0800801	0.409406	0.648058	1.16982	1.24317	3.04014	1.40505
HanXRQChr01g0015921	0.526063	0.184454	0.498191	0	0.449117	1.65929	2.95304	0.976682	4.12583	4.52661	4.35485	0.117168	0.544063	0.218774	1.70399	2.72742	4.79497	3.75666	10.6657	0.24024	1.50116	0.858239	0.641512	1.94246	4.75553	3.00769
HanXRQChr01g0015931	0.037576	0.0922268	0.124548	0	2.6947	1.92004	4.44478	3.2852	3.24979	4.76074	3.83227	0.0468671	0	4.27604	2.63072	5.43152	6.58821	4.18152	11.9585	0	0.0545875	3.17023	5.96228	4.89499	8.1863	5.97148
HanXRQChr01g0015941	14.2413	25.4546	23.6018	18.8141	14.0723	8.36759	15.8612	15.1238	18.7923	13.7554	25.0259	20.809	15.3993	22.2354	25.0217	14.2665	10.4476	16.0105	10.3886	13.8539	10.6446	15.7461	7.5472	20.0073	11.2095	11.921
HanXRQChr01g0015951	4.34002	2.60541	2.05504	3.27011	3.35768	3.53193	3.16615	2.57489	4.26712	4.05834	4.44195	4.05401	3.95037	3.32139	2.83998	4.52238	7.15347	3.80138	7.43365	4.40441	6.16839	5.60483	4.67926	6.06047	4.9933	5.26895
HanXRQChr01g0015961	5.41094	5.64889	2.67778	3.37912	4.32008	7.20608	4.07946	4.64664	6.24526	3.6486	5.7484	9.8421	7.21474	6.56323	5.65007	7.94914	8.71281	8.11707	10.2732	12.0921	10.59	7.46143	4.18869	11.8878	6.75964	6.93745
HanXRQChr01g0015971	14.8237	14.0646	16.9385	14.3013	10.5008	11.5202	10.3204	11.0691	13.2252	12.7018	7.92582	7.45188	6.2922	12.4105	16.3523	7.4596	6.80262	8.20652	6.00232	4.72473	5.32228	10.1763	6.22644	3.34103	3.193	4.10539
HanXRQChr01g0015991	10.6716	11.4131	7.09923	8.02268	10.18	5.45197	8.15892	6.03767	2.99546	2.34135	6.70647	8.13145	9.24906	6.0859	5.14186	3.91629	4.03479	3.10819	4.52483	7.04705	5.15852	1.61139	1.01887	3.88492	2.97221	1.62459
HanXRQChr01g0016001	29.2341	26.2155	24.0377	31.2405	29.1071	26.2169	26.9731	26.696	19.9509	19.7649	13.6742	22.2619	27.6999	19.8289	14.8277	21.796	21.8502	17.6876	21.0543	21.3814	23.3361	23.5753	27.0567	24.8635	25.7138	22.6565
HanXRQChr01g0016011	12.0055	11.7128	7.90879	12.1866	9.60255	10.2402	10.7162	8.07982	12.1514	9.56051	11.9323	9.9827	9.01251	8.29353	9.05805	11.236	12.1434	10.465	10.4117	10.8909	13.0464	9.86099	8.71701	11.7713	12.7041	11.2624
HanXRQChr01g0016031	5.76791	5.81029	4.35917	3.77153	7.84885	11.2121	5.11455	4.67623	4.86056	4.11687	3.9484	11.3184	8.65769	10.879	19.2222	12.9611	15.5739	10.7557	12.628	9.04905	12.9372	10.0186	4.67926	25.0966	25.1533	13.7212
HanXRQChr01g0016041	19.314	17.7306	18.9935	17.9638	21.579	20.9308	21.3106	18.3202	22.7486	19.5893	17.4194	18.7234	23.2054	26.8297	23.7662	23.4278	20.7392	19.1187	19.8077	20.6607	22.3809	25.3618	27.8869	27.7383	28.4143	22.5906
HanXRQChr01g0016051	9.07459	11.6206	11.5207	5.7772	17.9219	24.6287	24.5681	14.3247	6.72566	5.75582	73.1324	1.10138	0.993505	3.24184	0.777258	13.4273	6.72465	19.2082	21.9547	0.320321	0.409406	0.367817	0.981135	1.55397	1.12095	1.3831
HanXRQChr01g0016071	26.942	28.89	28.2724	24.7875	29.9839	31.4081	30.6568	24.861	25.8005	20.4868	52.4324	21.6761	20.6507	24.0453	27.0845	27.8336	26.5478	27.7501	25.1405	31.7918	44.2977	28.2343	22.302	23.5426	24.7627	22.0637
HanXRQChr01g0016081	21.4371	19.5521	18.869	21.7354	21.1727	20.7175	19.8493	21.339	25.2354	23.0818	21.2226	19.6842	21.0055	21.6189	20.9561	23.3579	21.7138	19.5436	22.6934	20.7408	24.619	25.0291	29.9246	24.1253	26.0705	23.4468
HanXRQChr01g0016091	18.6189	18.7451	17.1876	19.1411	19.1409	17.0196	19.4231	17.7579	23.9637	25.189	19.8871	18.8875	23.3474	25.3778	20.3283	23.5677	23.9943	18.269	24.4479	21.7017	24.3187	26.6755	27.4341	31.5455	32.915	26.4106
HanXRQChr01g0016131	10.5776	13.3959	14.6344	10.0065	7.10032	6.09198	8.79824	5.74171	12.434	14.5749	16.8387	5.95213	5.32235	2.7844	6.24796	8.55523	9.18061	10.0401	9.69606	0.24024	0.245644	1.20854	1.3585	2.75829	1.51158	2.45884
HanXRQChr01g0016141	44.3772	42.1015	51.5005	46.4138	46.259	47.0766	45.5438	50.9354	31.6784	38.203	36.813	54.8346	63.0166	49.4231	42.8688	36.1325	45.0454	35.6659	46.4718	50.7708	60.5921	46.6602	41.9247	38.3053	38.6726	40.6807
HanXRQChr01g0016151	9.71339	7.05535	8.40698	10.2682	6.41596	7.3009	5.81475	6.77758	7.57343	6.12653	3.65807	11.4122	9.32003	4.59426	6.69638	3.96291	5.65261	3.28708	3.87842	7.20721	5.95004	3.67817	3.3585	1.63166	1.35872	1.36115
HanXRQChr01g0016161	2.59274	1.82148	2.49096	3.20471	1.64676	2.06227	1.97884	2.16054	2.37376	2.22428	2.72904	2.71829	2.673	2.36674	2.95956	2.72742	2.67037	2.63861	2.26241	4.16417	3.08419	2.15436	2.18869	2.48635	2.47967	2.83206
HanXRQChr01g0016171	55.65	54.8288	52.3724	47.6129	1.17626	1.49337	1.73529	1.18386	1.66729	0.975562	1.19033	38.4779	48.3269	2.80429	4.33471	2.23788	2.30003	2.32555	0.94652	40.7608	41.8959	0.542968	2.03774	3.14678	1.10396	3.0516
HanXRQChr01g0016181	4.73457	3.04348	3.86098	3.92414	5.79575	4.93048	6.91073	4.20269	8.05384	7.9801	8.76776	3.32757	3.83209	5.96657	3.91619	5.15179	4.19072	8.34069	6.39478	2.16216	4.14865	5.00931	4.94341	6.8763	7.48996	5.46653
HanXRQChr01g0016191	9.13096	9.24574	12.953	9.37433	8.96095	7.39571	8.21981	8.05023	10.9928	6.90698	9.05809	8.06115	9.84043	6.70245	7.02522	7.80927	7.23144	9.05624	7.45673	5.04505	4.96746	4.22114	3.20756	6.91515	7.15028	6.58619
HanXRQChr01g0016201	2.36729	2.7668	1.05866	1.46065	1.24042	3.34229	2.13106	2.4861	2.3455	1.93161	1.33549	2.50739	2.83859	1.13365	1.79367	2.77404	1.38391	1.78889	0.94652	1.04104	3.54819	2.41708	0.943399	2.2144	3.39681	2.7662
HanXRQChr01g0016211	3.70123	2.97431	1.99277	3.85873	4.17037	3.3897	3.86635	6.83677	2.28899	1.9121	2.81614	3.96027	4.68367	8.92997	13.7814	4.56901	4.717	7.55805	4.87112	7.68769	8.10624	23.5928	22.5661	13.5195	10.8018	14.9726
HanXRQChr01g0016231	109.515	121.44	101.008	97.711	105.992	134.024	125.063	114.39	106.65	127.233	154.423	135.61	124.685	104.415	124.899	99.7256	117.106	119.923	117.853	189.069	163.135	164.256	206.718	116.392	97.4544	132.536
HanXRQChr01g0016251	8.4358	8.89989	7.78424	8.6985	0.384957	0.213338	0.0608875	0.295964	5.73659	2.71206	6.06776	12.1386	10.621	0.735877	0.298945	7.04	3.99581	4.40513	4.7326	14.014	14.7113	1.24357	1.4717	7.69213	4.61966	4.7201
HanXRQChr01g0016261	1.31516	0.945325	1.6814	0.893831	1.28319	1.42225	1.36997	2.10135	1.8651	3.08278	0.929034	4.94448	6.64702	4.67381	3.76671	4.5457	4.07377	5.23249	4.61717	15.2953	19.3513	17.6902	24.2642	10.8389	7.94853	12.4479
HanXRQChr01g0016281	7.12064	6.20225	9.46564	7.56486	4.79058	3.69786	2.86171	6.06727	3.70194	4.6827	6.6484	11.998	13.98	5.15114	6.27785	6.10755	6.17888	7.02138	6.74107	20.4204	14.0836	9.0553	9.92456	10.1785	6.92948	5.5763
HanXRQChr01g0016291	13.6025	11.8742	15.693	17.724	18.3496	15.7159	14.6739	15.5677	28.1178	16.565	10.3645	18.9109	16.7713	20.6642	19.7304	26.6914	32.5317	22.0928	24.0555	24.024	23.1997	17.3399	14.868	25.5627	26.7838	25.9715
HanXRQChr01g0016301	16.1952	13.5112	23.2282	18.4216	14.6712	11.9232	11.3251	11.3354	25.1506	16.2529	8.04195	36.8844	39.5273	27.4661	30.1337	28.2999	26.1384	27.4818	25.3021	50.2903	41.4319	26.8681	18.6416	32.5944	31.5054	25.9276
HanXRQChr01g0016371	18.694	17.6153	23.6018	17.07	8.66154	7.44312	8.55469	11.7794	18.1423	47.6855	35.7678	86.3293	80.403	17.4025	23.4672	33.1952	49.3921	47.808	44.6711	158.959	117.117	79.0981	109.887	131.504	29.3654	38.6609
HanXRQChr01g0016411	14.0722	12.5659	13.3889	11.4672	39.394	30.1755	35.7409	34.9534	19.3575	24.9549	36.5517	12.1855	12.9865	26.1535	18.2357	12.285	12.3773	15.0714	17.8915	3.04304	3.38442	3.62562	3.54718	8.81876	6.69171	4.76401
HanXRQChr01g0016421	7.68428	3.43545	2.30413	8.4587	11.1424	8.22536	6.88028	11.0099	5.11489	2.92669	1.19033	2.10902	1.30102	8.81064	6.21807	0.606093	0.721194	0.357777	0.184687	0	0	0.210181	0	0	0.0339681	0
HanXRQChr01g0016451	13.9219	16.9697	12.0189	10.4426	11.6984	15.9292	12.969	9.23408	1.18688	2.71206	11.9033	2.8589	3.78478	1.11376	0.0298945	2.72742	2.55342	3.66722	6.97193	0	0.109175	0.0175151	0.150944	0.310793	0.322697	0.461033
HanXRQChr01g0016461	5.317	8.46181	2.36641	3.33552	4.36285	4.02972	4.62745	3.22601	1.7238	2.28282	6.03872	2.06215	2.60204	1.17343	1.58441	2.00477	2.37799	1.94541	3.13968	1.76176	1.28281	2.06678	1.92453	2.40865	0.662377	0.900112
HanXRQChr01g0016471	5.91821	10.7214	6.16512	7.30326	6.88646	6.2105	5.51031	5.62332	7.06477	9.63855	3.36775	8.52982	9.32003	14.3595	21.1055	10.0938	8.47891	6.37291	3.99385	6.16617	7.50578	10.3689	8.90569	11.7713	10.2244	9.90123
HanXRQChr01g0016481	8.06004	6.36365	9.46564	11.4454	6.54427	3.55563	3.8968	4.40987	9.26898	7.14111	4.12259	8.55325	8.16094	8.98963	11.2702	5.52477	5.59413	4.96416	3.763	9.76978	9.55281	9.89602	10.7925	5.47773	7.89757	9.92319
HanXRQChr01g0016491	54.6354	61.4922	39.2948	53.8915	34.1543	31.4792	34.645	33.2368	34.9282	34.8276	47.0033	71.6364	67.4164	38.8424	42.6894	42.4498	40.6988	45.5272	40.9081	60.4605	44.0794	47.0805	40.7926	40.6751	41.9336	51.6137
HanXRQChr01g0016501	55.6876	49.8255	46.2072	66.3397	45.9169	44.2321	42.6517	41.435	59.7397	46.2026	37.684	71.6599	78.6762	40.2346	41.9719	56.32	53.2319	47.2713	46.8643	84.7248	80.9259	51.4593	46.1511	50.3485	53.1091	51.2186
HanXRQChr01g0016531	0.356972	0.760871	0.498191	0.28341	1.02655	1.09039	1.18731	1.09507	1.32818	1.69748	1.71291	0.632707	0.591372	1.15354	1.1061	1.91152	1.69578	1.65472	2.03156	1.28128	1.03716	1.01587	2.22642	1.74821	1.46063	1.9539
HanXRQChr01g0016581	0.864247	3.73519	0.373643	0.28341	1.79647	3.31859	3.83591	1.59821	0.254332	0.46827	63.4356	1.07794	1.15909	1.33253	1.25557	0.256424	0.44831	0.939166	0.438631	2.48248	3.79383	2.80241	4.18869	0.738134	1.46063	1.84413
HanXRQChr01g0016591	2.21698	1.84454	2.6155	1.80946	2.09588	2.2519	1.61352	2.07175	2.3455	2.47793	3.51291	2.57769	3.21707	2.0883	1.94315	2.12132	2.92376	3.22	2.51636	4.96497	4.50347	3.03011	2.03774	3.34103	3.12506	3.35895
HanXRQChr01g0016601	10.9534	10.3294	11.2716	14.6501	13.281	10.9276	15.6176	11.2762	21.3073	16.2919	14.5742	11.4122	9.74582	9.16863	11.1208	12.2384	16.2561	11.8961	12.3971	10.971	15.3118	11.7176	15.6604	10.7224	11.6171	13.809
HanXRQChr01g0016621	5.56124	5.44138	3.1137	8.5241	7.50667	5.6179	6.75851	4.85381	9.86242	3.96078	3.74517	5.62406	7.66418	4.99203	5.67996	10.3036	6.70516	7.08846	5.58678	3.36337	5.75898	5.5698	4.717	9.78999	10.4961	7.79365
HanXRQChr01g0016691	0.526063	1.7062	1.05866	0.981034	2.90857	1.82522	1.36997	2.24933	3.27805	4.11687	2.81614	1.24198	1.63219	0.83532	1.52462	4.5457	3.46953	6.41763	3.83225	0.400401	1.63762	1.41872	3.3585	5.36118	4.92537	3.31505
HanXRQChr01g0016711	28.2759	25.2471	20.7372	30.2377	31.759	29.5117	32.9401	26.6072	28.4004	29.6961	22.442	18.8875	21.1711	32.4184	24.3641	21.5862	19.979	16.659	21.9547	16.016	21.371	25.9924	31.0944	20.9785	24.423	20.1976
HanXRQChr01g0016731	7.94732	7.42426	7.09923	9.15632	4.61949	6.02087	5.05366	4.40987	5.51052	4.35101	4.15162	5.64749	5.22773	4.37549	4.96249	3.47338	5.30175	2.79514	4.68643	4.56457	6.87802	3.31035	3.13209	5.05039	3.05713	3.22723
HanXRQChr01g0016741	6.7261	7.63177	9.09199	8.28429	7.05755	6.51866	7.27605	7.87265	7.48866	6.55578	5.42904	8.64699	9.72216	10.2824	9.05805	6.45722	5.49667	6.61888	6.39478	11.7718	10.8629	10.0186	8.75475	8.70221	6.72568	4.82987
HanXRQChr01g0016751	53.4894	47.2432	55.7974	49.0299	8.66154	9.76613	8.85913	11.9865	4.94534	4.99488	5.28388	52.7724	63.3951	10.7001	15.2163	6.6204	4.36615	5.56791	5.77147	70.0701	75.6855	10.1412	11.2831	5.90507	9.29026	4.52251
HanXRQChr01g0016761	17.3977	15.7247	18.6199	16.307	10.1372	9.86095	10.3509	10.5955	15.7686	11.1799	9.00002	13.0759	12.2059	8.98963	12.2568	10.3502	9.21959	6.79777	5.65604	5.60561	5.95004	3.81829	2.07548	3.41873	4.48378	4.12734
HanXRQChr01g0016781	357.366	367.339	414.869	288.816	378.156	370.995	380.699	455.874	618.252	596.888	477.408	762.997	631.775	573.666	538.7	509.095	446.497	563.88	389.389	460.461	419.341	462.206	383.209	265.767	239.679	296.51
HanXRQChr01g0016831	6.35034	4.3116	3.92326	3.66253	3.76403	4.71714	6.60629	3.3444	9.01465	5.34608	8.97099	5.55376	7.40398	5.21081	5.14186	8.20556	6.29583	10.3755	6.14084	7.52753	6.5232	8.96772	5.96228	5.32234	6.69171	7.2009
HanXRQChr01g0016841	8.79277	5.81029	6.04057	7.28145	7.18587	4.33787	6.48451	7.66547	29.2764	19.8624	19.771	9.9124	12.7263	6.38423	8.69931	21.5862	24.813	24.2618	23.917	12.012	4.50347	9.61578	5.2453	23.426	27.9048	23.8859
HanXRQChr01g0016851	34.0626	24.2326	40.6026	32.8101	46.259	44.9906	39.3029	43.1516	61.4635	59.4898	41.5162	38.5014	37.5403	49.6817	44.0945	42.2167	49.9768	45.9968	38.5072	13.6937	16.4035	30.0384	23.8869	37.0233	49.1348	37.7608
HanXRQChr01g0016861	8.88671	8.43875	14.8212	11.7942	9.08927	6.1868	8.12848	11.1283	18.8771	16.8967	11.9904	15.6068	14.7133	20.8233	21.255	14.9425	15.6324	15.4068	13.5283	19.0591	20.9889	18.1106	21.6605	16.0836	16.6443	17.629
HanXRQChr01g0016891	14.7674	9.36102	9.59018	14.4539	14.1151	17.5174	9.89421	15.5085	27.2983	16.9162	7.6355	24.6756	22.5195	22.7128	23.4672	21.2132	16.9773	24.0829	12.7203	35.1552	46.6723	59.0433	50.3021	25.7181	29.8409	26.213
HanXRQChr01g0016901	5.65518	8.23124	4.35917	3.92414	3.57155	3.29489	5.11455	3.07803	1.41295	1.26823	3.22259	2.22619	1.56122	1.05409	1.19578	1.11894	1.09154	1.2075	1.01578	0.16016	0.272937	0.210181	0.075472	0.543888	0.390633	0.373217
HanXRQChr01g0016921	1.14607	1.75231	0.622739	1.76586	2.3739	2.03856	1.88751	2.27892	0.423886	0.546315	1.04516	1.52318	2.24721	2.38663	2.86988	1.30543	1.22798	0.380138	0.715662	1.44144	0.955281	3.66065	3.39624	0.815832	1.01904	1.07574
HanXRQChr01g0016931	3.88911	4.61134	7.72197	4.75257	4.1276	5.049	6.69762	3.90673	7.85602	6.5948	3.07743	10.0296	12.4425	3.18217	3.10903	7.20318	7.23144	6.68597	7.61833	21.7017	17.004	4.62398	5.09436	14.2965	17.5615	12.5138
HanXRQChr01g0016941	5.54245	5.67195	7.53514	6.21322	1.09071	1.63559	1.58307	1.03587	14.1295	12.2726	8.50647	7.54561	7.19109	2.28719	1.85346	12.0053	13.079	9.74943	11.843	6.56657	6.1138	2.13684	2.03774	13.2476	12.8399	10.7135
HanXRQChr01g0016951	19.1637	10.583	24.3491	21.3211	10.8216	7.63276	9.31578	8.49417	18.5662	25.0719	9.40647	13.8492	17.1735	7.95543	5.94901	12.7979	23.4486	14.7136	21.1467	17.9379	35.2089	9.80845	14.1887	32.9052	21.5867	13.9627
HanXRQChr01g0016971	3.02486	4.6344	3.54961	2.7905	1.41151	1.23262	2.70949	0.443946	1.18688	1.28774	0.812905	5.55376	5.01484	1.96897	2.86988	1.18887	1.69578	1.58764	1.06195	9.44946	5.62251	3.11768	2.07548	1.32087	0.458569	1.69045
HanXRQChr01g0016981	8.32307	8.18513	16.2535	12.143	2.18142	1.18521	2.37461	1.12466	7.20607	5.24852	2.43872	7.31128	13.7198	3.36117	1.76378	1.11894	3.91784	0.939166	3.13968	8.56857	17.9866	2.18939	2.11321	4.15686	3.193	4.4347
HanXRQChr01g0016991	0.920611	1.61397	4.35917	1.50425	1.2618	0.734831	0.669762	0.503139	1.04559	1.7365	0.464517	2.90576	2.93321	4.11693	1.55452	0.699338	0.916112	1.09569	1.01578	0.16016	3.65736	2.08429	2.4151	1.63166	0.781265	0.987928
HanXRQChr01g0017021	22.6583	19.8057	15.0703	17.8112	1.21903	1.51707	1.40041	1.50942	16.1359	12.175	17.4194	17.294	16.5348	0.676211	0.65768	19.3017	16.0417	16.0553	17.0374	10.8108	13.2375	0.665573	0.641512	15.8893	21.5018	16.2459
HanXRQChr01g0017031	6.8764	5.3261	5.41783	7.19425	9.96612	10.2402	8.67646	9.76682	8.64728	7.45329	8.50647	7.77995	7.68784	14.8965	13.3031	10.2103	8.57637	10.1967	7.98771	11.2913	8.76129	16.6218	16.0378	10.0619	11.4642	10.8233
HanXRQChr01g0017041	13.6401	11.8281	18.869	15.5657	13.9012	12.3025	14.2781	14.2951	13.5644	15.3553	13.2097	10.8029	9.74582	29.7334	25.2908	16.7142	15.4764	13.7297	13.5976	10.2503	9.96222	13.942	10.3019	12.9368	15.8121	14.8189
HanXRQChr01g0017061	6.76367	8.87683	4.11008	8.00088	4.87613	4.43269	5.72342	4.08431	8.53424	6.28262	7.7226	5.999	8.04266	3.89816	4.48418	5.75788	6.88058	9.14568	4.7326	3.68369	6.90532	3.27532	3.24529	3.84607	4.55172	4.32493
HanXRQChr01g0017071	3.73881	4.54217	9.46564	3.88054	4.34146	3.01043	3.74458	5.38655	2.79765	3.49251	12.1936	14.107	14.9972	18.4765	22.6302	4.87205	3.5475	6.28347	5.28666	15.1351	13.8379	7.21621	4.26417	3.34103	2.0211	3.337
HanXRQChr01g0017091	4.8473	3.57379	2.17959	3.00851	7.63499	5.26233	11.3555	11.6906	7.26258	5.46315	4.79033	4.66328	6.64702	10.5211	8.13132	6.66702	5.04836	6.50708	5.65604	2.16216	5.10393	7.21621	8.00003	8.77991	7.7617	6.89354
HanXRQChr01g0017131	29.1589	29.282	22.4186	27.4472	28.551	28.6584	28.2213	26.7256	34.137	30.5936	26.8549	27.7922	25.9731	28.1622	26.0381	27.9269	27.4249	27.683	25.1174	26.4264	25.2467	31.93	30.7548	28.6707	30.9789	31.4381
HanXRQChr01g0017141	33.0856	27.668	30.5142	31.5893	15.9116	16.9959	13.2735	16.8404	38.178	27.8621	16.8968	24.1834	19.8228	20.3062	25.6196	36.3423	26.5867	36.3368	24.4479	24.8248	26.5841	20.2124	19.2831	23.8534	36.2439	40.6368
HanXRQChr01g0017151	1.27758	0.945325	0.996383	1.63506	0.791301	0.90076	0.700206	1.6278	1.32818	0.62436	1.16129	1.89812	2.22356	3.93794	2.27199	1.16556	0.292376	0.961527	0.438631	2.16216	3.43901	2.06678	3.50945	1.24317	0.560473	0.570803
HanXRQChr01g0017161	12.9637	16.8314	12.4548	9.98475	13.666	13.0847	15.1001	14.8278	14.4404	17.3455	13.5581	11.6465	8.75231	18.3572	29.207	10.2336	11.851	11.6948	8.91114	8.24825	7.09637	16.9021	14.0378	12.3152	8.67884	10.4281
HanXRQChr01g0017181	22.5456	30.504	19.4917	17.8984	24.8084	46.5314	44.2956	20.5991	18.1141	22.0087	96.3002	27.2532	21.5969	6.2649	8.34058	29.1391	17.1332	35.8672	24.8635	53.2533	45.1438	19.8096	18.9435	12.0044	8.98455	14.9506
HanXRQChr01g0017191	3.06244	4.74968	3.54961	3.92414	4.2773	3.9349	3.8968	6.74798	6.52785	5.3851	4.81937	5.24912	3.80844	6.36434	4.57387	2.21457	2.00765	2.30319	1.82378	10.2503	9.38905	8.56488	13.3208	2.60289	1.22285	2.06367
HanXRQChr01g0017231	2.0291	2.3979	1.86822	1.43885	2.18142	1.28003	2.00929	1.33184	1.63903	0.702405	1.50968	1.07794	0.827921	2.12808	3.97597	1.04901	1.36442	1.49819	1.6391	1.6016	0.8734	2.22442	1.09434	3.92377	3.48173	2.61252
HanXRQChr01g0017251	18.6001	21.0738	20.1767	21.67	5.90268	4.97788	4.07946	4.20269	45.0732	38.964	33.4743	27.1595	20.5798	6.04613	6.30775	35.8993	34.4419	31.7751	37.2144	26.5065	24.619	6.30543	6.90568	25.2131	25.1873	22.0857
HanXRQChr01g0017271	86.0865	73.1359	102.254	82.4287	92.069	85.9752	91.7574	94.2646	109.871	115.155	86.5454	117.473	112.455	145.107	131.267	99.2127	89.3112	90.4059	91.0276	106.106	128.035	142.993	174.378	110.137	125.478	113.524
HanXRQChr01g0017281	27.1111	29.3742	36.9907	44.6698	11.0568	17.4226	15.9525	12.1345	46.0058	42.2418	46.6259	27.9094	30.9643	16.3882	16.5018	32.1929	26.5672	37.6113	26.7334	57.4175	66.1873	40.2321	30.5661	46.5024	40.2182	35.8069
HanXRQChr01g0017291	316.427	310.735	242.37	237.367	374.243	274.637	303.676	330.207	387.743	353.758	255.746	133.899	116.146	89.3395	101.372	120.846	83.2687	156.282	90.4273	11.6917	9.47093	11.9978	8.67927	29.1757	24.2362	28.8914
HanXRQChr01g0017301	8.60489	7.95456	8.03334	8.26249	1.49706	1.683	2.80082	2.4861	12.9709	8.37032	7.66453	9.7015	10.1479	2.14797	2.7204	9.58093	8.51789	10.8675	8.28782	10.7307	11.0813	3.67817	4.60379	10.3727	11.2944	12.1186
HanXRQChr01g0017331	0.488487	1.26812	1.1832	0.588621	5.21831	5.21493	5.26677	3.99552	1.21514	1.75601	2.09033	1.07794	1.51391	2.14797	2.63072	1.28212	1.01357	1.99014	0.715662	3.12313	2.48373	4.02847	2.90567	2.02016	1.44364	1.00988
HanXRQChr01g0017341	0.488487	0.945325	3.1137	1.59146	2.01033	1.75411	1.03509	3.81794	5.36922	4.35101	4.50001	12.4432	11.5199	16.607	14.5287	3.3102	3.97632	5.09833	2.58562	52.5326	95.2279	55.5053	80.9814	19.0361	10.9887	17.3436
HanXRQChr01g0017361	10.2394	10.8597	11.832	11.598	11.6343	10.1217	12.4515	10.6547	11.6145	9.58002	15.6484	14.1304	11.8274	13.9618	18.0862	11.6556	8.57637	12.1197	10.8734	16.016	15.6666	10.3689	13.8114	8.62451	13.0777	12.9528
HanXRQChr01g0017391	1.78486	2.16733	1.80594	1.89667	1.36874	1.32744	1.12642	0.976682	0.791254	1.09263	1.19033	1.28885	1.49026	0.914874	0.98652	0.769272	0.740686	0.603749	1.15429	1.2012	1.28281	0.700603	0.339624	0.582737	0.543489	0.636665
HanXRQChr01g0017411	64.4803	64.6049	63.0835	77.9595	92.6464	83.1307	77.0531	98.9408	46.1188	50.3585	55.655	66.9966	65.9735	73.4883	55.9327	58.2082	52.7836	57.4904	57.8532	63.1031	67.1972	53.7713	43.9624	63.9069	54.9264	57.0583
HanXRQChr01g0017421	1.20243	1.31423	2.24186	1.15544	0.705755	0.711126	0.365325	1.30224	1.66729	1.26823	2.14839	1.85125	2.74397	0.795543	1.40504	0.885828	0.877128	1.83361	1.22355	1.68168	2.59291	1.22606	2.56605	0.93238	1.73237	1.51482
HanXRQChr01g0017441	1.95395	3.59685	3.36279	3.00851	5.75297	3.05784	3.74458	5.09058	2.4868	2.39988	2.55484	2.9995	2.86224	2.14797	2.51114	3.96291	5.80854	4.80763	5.49444	2.16216	6.19568	3.18775	5.43398	4.19571	3.22697	5.07136
HanXRQChr01g0017451	52.8882	65.481	61.153	45.0622	47.3498	55.9182	63.9927	62.9516	37.5846	63.1579	69.155	77.5651	64.909	66.9052	75.7827	37.1115	45.7666	46.3098	40.1925	117.878	137.724	118.682	208.831	55.9816	53.9413	78.6391
HanXRQChr01g0017461	14.8237	15.9552	15.5685	13.3639	19.312	18.6789	19.3622	20.4807	20.9965	21.7355	17.2452	32.0806	32.2416	38.6236	38.1155	25.9221	30.8554	25.4246	31.2352	42.7628	41.5138	36.9743	39.2077	43.8607	34.1379	30.4721
HanXRQChr01g0017481	118.176	94.8092	106.551	110.857	88.7113	92.802	87.3431	91.8673	109.221	162.568	121.5	114.754	115.176	101.153	111.865	119.727	145.545	96.4657	136.853	101.141	105.245	127.948	133.585	128.474	112.061	116.685
HanXRQChr01g0017491	1.39031	1.75231	2.74005	1.70046	2.26697	2.77339	1.88751	1.50942	1.89336	1.87308	1.91613	1.10138	2.01067	1.75019	2.15241	2.2845	1.13052	1.29694	1.10812	1.2012	1.3101	1.43624	0.679248	0.349642	0.543489	2.65643
HanXRQChr01g0017521	27.6183	27.23	28.5215	22.9126	24.2095	25.8376	23.7461	25.2161	30.7741	33.4032	35.942	36.8141	32.0287	33.6515	39.1021	30.5144	36.7614	36.2473	33.7054	43.6437	40.9406	40.1446	33.9624	40.2477	31.7771	36.707
HanXRQChr01g0017531	5.07275	5.92557	7.97106	5.42839	0	0	0	0	6.8387	7.2972	5.92259	10.8732	11.4726	0	0	6.45722	7.62127	8.07235	7.77994	6.00601	12.6916	0	0	6.91515	7.40504	8.69377
HanXRQChr01g0017591	362.232	358.117	368.724	309.157	307.431	336.932	368.186	323.282	224.462	299.634	330.243	322.868	264.343	295.385	395.714	179.986	245.518	189.018	225.872	199.079	192.83	205.382	205.284	142.576	121.215	160.637
HanXRQChr01g0017601	7.68428	7.5626	5.60465	5.05778	7.4639	8.62833	6.69762	9.23408	7.14955	6.22409	8.39034	7.82681	6.5051	5.33014	6.18817	5.19841	4.58056	6.32819	4.96346	4.96497	5.37687	6.86591	3.47171	4.23456	2.46268	3.22723
HanXRQChr01g0017621	276.991	295.195	286.958	266.253	188.351	219.382	228.876	216.024	249.895	277.294	239.517	469.539	398.609	254.216	332.965	270.481	250.215	323.095	233.767	515.796	386.507	436.528	433.662	242.341	274.377	375.896
HanXRQChr01g0017671	1.99153	2.58235	3.48734	2.50709	3.10105	4.07712	3.80547	2.60448	5.17141	2.71206	3.30969	2.60113	3.12245	3.4805	3.8564	3.77642	3.17715	2.90694	3.20893	3.20321	3.84842	2.06678	3.05661	3.76837	4.5687	3.02965
HanXRQChr01g0017691	28.9899	15.2405	15.8798	41.0726	47.1787	37.3578	32.8183	53.4807	45.3841	53.2267	13.5581	18.2548	19.3497	25.1193	19.3119	19.4416	13.9171	17.2404	7.87228	5.44545	6.00462	4.55392	1.73585	2.5252	5.77457	5.02746
HanXRQChr01g0017711	22.3013	22.9875	18.8067	26.2481	25.8777	20.4567	20.8844	28.7677	11.1623	17.2674	11.1194	12.3729	13.6725	13.9021	8.84879	11.5857	8.84925	11.9632	14.5672	6.24625	6.22297	7.07609	8.49059	6.09932	4.87442	5.35676
HanXRQChr01g0017721	22.3953	29.5817	2.55323	6.82364	27.1823	40.0364	37.5371	18.4386	1.15862	1.19019	18.4646	1.66378	1.23005	4.05727	4.42439	3.9396	1.1695	3.04111	7.3413	0.24024	0.545875	2.18939	2.07548	0.738134	0.577457	0.21954
HanXRQChr01g0017731	6.36913	7.90845	3.48734	4.14214	3.93512	4.62232	4.26212	4.1435	2.91069	3.78518	7.51937	6.51453	5.2987	3.4805	1.82357	3.82305	2.98224	4.76291	3.99385	3.84385	3.84842	1.61139	1.39623	4.5842	3.82141	3.81999
HanXRQChr01g0017741	56.3076	49.1338	50.1305	54.2403	16.8312	23.1353	20.4277	20.3919	43.8298	55.3924	49.442	69.1993	48.0667	18.0389	25.231	33.9878	33.019	35.3082	42.0394	51.6517	44.5434	24.9765	27.0567	35.2362	21.6207	29.3744
HanXRQChr01g0017761	13.8655	15.84	15.7553	17.3534	25.7494	24.6287	22.6197	26.9623	14.4121	13.1701	15.0387	11.834	15.6359	13.0469	11.5094	16.9007	14.5798	14.4229	17.0605	13.4535	12.7735	9.7559	7.81135	15.7339	15.0309	11.9649
HanXRQChr01g0017771	23.0153	18.3531	22.3563	21.6046	22.0067	23.965	25.0247	25.9857	19.4705	27.2182	21.1355	11.7637	10.621	9.38741	9.65594	10.0938	11.5976	9.34693	10.9889	10.3303	8.40647	6.4981	5.6604	5.47773	4.39886	5.66412
HanXRQChr01g0017801	11.2352	12.3123	11.8943	12.6008	13.5591	12.3973	12.4819	12.7857	15.2599	14.9261	14.0807	9.74837	10.1953	14.1408	12.4361	11.7489	10.9154	10.778	10.5272	7.44745	8.35189	11.3848	13.1321	9.55689	9.7828	10.6696
HanXRQChr01g0017811	28.9711	31.4032	31.137	31.0879	3.65709	3.22377	3.19659	2.04215	36.539	31.2765	33.1549	29.5966	28.8826	2.9634	6.69638	38.6734	33.6817	35.5094	33.613	24.1041	14.684	5.27204	2.03774	31.5455	30.4863	27.8596
HanXRQChr01g0017821	0.18788	0.115284	0	0.0436015	1.17626	0.497788	0.213106	0.917489	2.82591	1.95112	1.91613	0	0.331168	1.98886	1.28547	2.12132	2.90427	2.59389	3.16276	0.400401	0	1.12097	0.905663	3.61297	2.39475	3.02965
HanXRQChr01g0017831	20.7795	20.9124	21.1109	18.6615	17.7508	19.4137	21.3411	17.817	17.0685	20.838	24.0968	22.918	24.4592	19.1726	20.7767	15.9449	17.1332	18.9846	17.7992	28.989	27.9761	25.8523	26.2642	15.967	16.2367	20.8782
HanXRQChr01g0017841	10.2394	9.86827	8.40698	10.072	9.77364	9.45798	10.016	11.6906	10.145	11.1604	10.5097	12.0683	11.9221	12.3508	11.8382	11.3526	10.4086	10.8675	9.97309	11.6917	11.1631	12.9261	12.7925	10.567	11.4133	10.955
HanXRQChr01g0017851	84.3956	82.6352	99.0155	90.9746	68.5438	71.4682	81.7719	82.1301	81.8666	88.3079	106.026	71.8473	69.2142	88.6633	97.3665	79.235	74.9263	76.0053	79.8078	88.2483	110.622	103.339	124.604	104.815	106.694	100.747
HanXRQChr01g0017871	7.47762	5.0033	6.04057	4.75257	17.8577	16.4507	14.6739	16.6628	1.01733	1.97064	1.30645	2.9995	6.12662	15.1153	10.1343	1.30543	1.28645	1.00625	1.93921	2.56256	3.68466	2.41708	1.05661	1.04893	1.54555	0.21954
HanXRQChr01g0017881	1.50304	2.3979	0.560465	0.610421	0.534663	0.782239	0.639318	0.236771	0.93255	0.62436	1.59678	1.66378	1.32467	0.656323	0.298945	1.00238	1.189	1.00625	1.01578	3.12313	3.73924	2.39957	2.71699	2.25325	2.03808	2.83206
HanXRQChr01g0017901	6.83882	6.40976	5.41783	4.88337	4.89751	4.02972	6.72806	4.55785	6.49959	9.05322	12.9484	9.20939	7.90073	6.90133	9.11784	9.3245	9.64841	9.01152	9.71915	18.1782	18.5325	9.45815	9.43399	18.803	13.9099	15.28
HanXRQChr01g0017931	1.01455	0.622531	1.4323	1.11184	0.791301	0.829647	1.15686	0.858296	3.67368	3.55105	3.8613	2.17932	1.25371	0.994429	1.67409	4.87205	3.80089	4.33805	3.85534	1.12112	1.00987	1.26109	1.01887	3.65182	5.89346	4.54447
HanXRQChr01g0017961	3.13759	3.43545	2.11731	1.35165	2.07449	1.65929	1.79618	2.01256	2.76939	2.86815	3.16452	2.62456	3.50092	3.3015	3.52756	2.47099	2.90427	2.23611	1.89304	3.84385	3.71195	7.18118	5.54719	6.83745	4.0422	7.42044
HanXRQChr01g0017971	1.99153	3.36628	2.05504	1.89667	16.5532	15.5026	21.9195	21.5758	11.3319	11.1019	9.08712	1.49975	1.58488	7.89576	8.07153	7.27311	9.62892	10.9793	10.7118	1.44144	2.1835	8.72251	9.84909	6.06047	7.42202	8.64986
HanXRQChr01g0017991	171.046	181.572	198.529	141.116	93.9724	77.1098	106.492	98.3489	112.556	123.096	137.062	152.201	119.197	75.0993	89.0558	83.1046	85.2179	83.2056	86.9414	86.4865	77.7872	59.0433	54.7549	62.7026	45.755	69.3745
HanXRQChr01g0018011	11.3855	11.7359	11.4584	11.1402	13.3238	14.1514	15.9525	12.9928	14.8925	15.1407	14.9516	10.3811	12.7736	15.0954	18.2058	16.924	15.262	12.9918	14.6595	10.1702	12.5551	21.0882	18.7548	15.3454	16.7972	17.8047
HanXRQChr01g0018021	44.3772	54.8749	53.431	38.6091	30.4116	35.0585	40.7946	30.0996	34.5043	36.2324	54.8711	38.9466	37.9424	40.6324	34.857	28.7661	31.0309	27.7277	32.0663	31.952	42.742	39.4965	39.1699	39.3154	30.9619	30.2525
HanXRQChr01g0018031	18.2056	19.4368	13.0152	15.6747	28.7649	27.1413	22.2544	28.9749	10.3993	12.6433	11.4097	5.55376	6.95454	8.83053	3.79661	13.2408	14.3459	11.2476	24.2171	4.72473	5.29499	6.72579	7.32078	9.4792	10.0376	7.57411
HanXRQChr01g0018041	0.0563639	0.0922268	0.31137	0.28341	0.171092	0.165929	0.24355	0.0295964	0.423886	0.604849	0.261291	1.73408	2.64935	0.914874	1.40504	1.32874	1.63731	1.76653	1.40824	4.56457	6.27756	3.50302	10.4906	4.8173	6.74266	9.33043
HanXRQChr01g0018051	13.0389	15.7016	4.546	4.66536	8.42629	20.4567	15.4654	7.84305	1.75206	2.12673	18.3484	0.398371	0.473098	0.0397771	0.0298945	3.1004	1.69578	3.01875	7.13353	0	0.0818812	0.0175151	0	0.893531	0.186824	0
HanXRQChr01g0018061	146.283	124.668	197.346	161.696	134.97	113.78	123.51	123.239	185.323	182.079	106.287	170.643	209.393	198.349	150.041	169.753	212.051	143.178	190.689	191.952	231.014	134.884	143.699	249.645	219.043	162.613
HanXRQChr01g0018081	175.48	194.276	180.47	130.238	143.461	168.821	150.483	137.357	86.3032	129.691	155.904	173.737	137.435	130.012	149.861	77.0903	87.3035	97.7627	107.095	280.04	288.386	195.521	332.341	102.95	101.972	137.871
HanXRQChr01g0018091	30.2111	29.2128	33.1297	25.3761	28.8504	29.9384	27.7951	25.1866	20.0922	25.8914	32.6614	29.9481	27.6053	24.6022	28.1009	22.1224	24.2087	22.7412	23.3167	22.4224	25.6834	23.1549	24.0378	21.6001	18.8693	21.5149
HanXRQChr01g0018121	17.9801	19.5751	12.7662	17.9856	13.7515	10.3587	15.0088	16.0709	11.3036	11.4531	13.8484	23.5507	16.2273	16.8456	17.7873	10.8864	11.5781	10.1743	12.6972	19.5396	18.6416	17.0597	15.6227	12.4706	11.0566	12.5577
HanXRQChr01g0018141	3.23153	2.83597	3.42507	3.46632	4.38424	1.61189	3.22704	2.39731	0.395627	0.585337	0.812905	6.16303	8.01901	7.51788	8.13132	1.30543	0.409327	1.16278	0.808005	6.72673	7.58766	6.67325	6.79248	1.86476	0.594441	0.241493
HanXRQChr01g0018191	19.7462	11.2056	15.2571	21.9752	5.21831	9.5765	4.23168	6.33363	22.8333	35.1593	31.5872	37.9858	35.7189	8.79075	12.3166	27.0411	48.9243	28.175	40.2848	45.8058	37.6108	20.8079	17.8869	41.2967	22.3	25.1153
HanXRQChr01g0018221	4.92245	5.57972	6.35194	3.66253	3.03689	1.56448	2.46594	2.30852	0.876031	2.22428	1.74194	1.68722	1.44295	1.45187	0.956625	2.37775	2.31952	1.67708	2.65487	0.24024	0.818812	0.105091	0.037736	0.155397	0.186824	0.175632
HanXRQChr01g0018231	9.26247	7.65482	5.9783	5.23218	6.1807	6.89793	7.12383	5.29776	1.38469	3.9998	3.45485	4.85075	3.50092	3.42083	0.837047	3.19364	2.51443	1.40875	6.94884	0	0.627756	0.0700603	0.641512	0.427341	1.00206	2.04172
HanXRQChr01g0018241	45.5421	38.1588	43.4672	42.5769	40.6344	42.4779	41.5861	51.8529	47.56	50.4756	43.142	48.5075	47.4281	65.5726	63.0476	44.3613	45.0649	38.7294	42.1548	57.0171	63.7036	48.7094	55.17	48.0176	50.5615	45.9935
HanXRQChr01g0018251	134.296	153.212	110.163	122.455	121.732	142.984	136.297	115.722	76.3278	71.9575	112.094	99.7333	90.4563	65.2544	79.4896	61.1454	72.8991	67.4634	75.2137	75.7558	78.2785	56.7664	72.6795	45.5312	36.4307	46.6961
HanXRQChr01g0018261	50.7651	47.2662	48.885	42.5987	51.9906	53.3582	57.1429	53.9839	54.1444	47.3343	60.7356	23.5507	17.41	20.4057	24.3641	35.573	41.7903	41.1668	59.2845	11.2112	16.6219	11.9803	25.0567	7.0317	6.09727	10.2086
HanXRQChr01g0018271	16.2516	14.8716	11.7075	15.5439	40.7199	39.8942	35.1321	30.07	33.2327	27.1206	28.0162	12.0449	12.9156	23.3293	27.2339	41.2376	40.153	28.1079	44.0247	7.84785	7.64225	23.8731	26.3774	35.0419	43.1904	25.8837
HanXRQChr01g0018301	19.8213	17.9381	22.2941	19.1629	19.2051	17.067	19.0882	19.9184	25.8853	24.3695	21.6	19.7545	20.7926	25.6761	25.3805	27.0877	26.4503	23.4791	22.4164	30.7508	28.6857	33.1385	39.5096	22.0275	28.8559	28.7158
HanXRQChr01g0018321	7.21458	7.21675	6.66331	5.21038	21.4079	14.4596	12.6646	10.5363	1.44121	7.1216	7.75163	3.37443	2.79128	11.3962	7.47364	5.12848	15.2231	9.16805	17.2682	0	5.54063	0.472907	0	1.35972	2.71744	2.08563
HanXRQChr01g0018341	6.80125	8.02373	6.04057	6.45303	5.08999	6.32902	6.14963	5.83049	5.93441	5.30706	7.14195	7.35814	6.57606	5.84724	6.99532	6.2008	6.33482	7.0661	6.3717	6.80681	6.25027	6.91846	7.58493	6.25472	7.03139	7.63998
HanXRQChr01g0018371	8.56732	10.168	14.3853	9.87574	7.44251	7.01645	8.92001	8.13902	8.0821	7.21916	4.8484	13.6618	13.365	12.3707	14.5586	6.8302	6.99754	7.31208	5.8869	20.1001	18.9964	13.2064	16.9435	10.1396	9.12042	11.6356
HanXRQChr01g0018381	6.80125	0.737814	2.05504	2.8777	8.21242	0.90076	5.38854	2.90045	0.169554	1.30725	0.116129	1.52318	2.17625	2.6054	1.46483	1.81828	0	0.223611	1.61601	0	5.29499	9.61578	6.15096	0	4.3649	0.702527
HanXRQChr01g0018391	63.09	57.9876	69.4354	69.261	62.2989	61.5598	66.3673	66.0592	45.4406	52.5438	46.1033	46.6094	48.8947	54.1367	45.9479	38.6268	38.3403	36.0014	42.6858	28.989	44.8709	55.8031	71.1323	30.7685	28.0067	32.0528
HanXRQChr01g0018401	11.1225	14.3413	14.1362	11.9686	18.0716	15.4788	17.2312	14.1471	13.2818	16.7211	15.4162	10.92	11.449	17.5815	18.2955	10.4668	12.0069	10.5992	10.1116	15.2953	23.9639	22.1391	31.7737	12.6648	11.7699	11.6136
HanXRQChr01g0018411	54.0718	57.7109	90.6085	62.808	64.8012	57.3879	64.4189	72.748	59.0332	83.1374	98.8551	97.015	84.3297	111.515	106.484	63.5232	74.8678	80.2539	71.6354	164.405	181.121	80.7445	86.7927	101.474	87.3998	81.4711
HanXRQChr01g0018461	9.03702	15.5402	2.42868	3.42272	2.67331	3.15266	4.14035	3.04843	20.8269	19.921	102.978	0.703007	0.827921	2.00875	0.956625	16.7608	23.8189	17.8889	22.3471	7.76777	5.75898	0.437877	1.16982	9.55689	5.19711	5.92757
HanXRQChr01g0018471	6.59458	6.73256	4.85737	4.81797	5.58188	5.59419	6.39318	5.74171	9.04291	7.72645	8.85486	9.25626	8.2319	5.0517	6.84585	13.1942	12.2603	11.7396	11.8661	13.5335	10.3443	12.8561	11.2831	16.2778	14.2836	18.6389
HanXRQChr01g0018481	2.68668	1.06061	1.55685	1.15544	4.1276	3.57934	3.98813	3.16682	5.34097	2.71206	2.32259	1.33571	0.922541	1.71042	2.54104	1.67841	1.83222	1.63236	1.43132	0.640641	0.736931	1.41872	1.13208	1.24317	1.29079	1.0977
HanXRQChr01g0018501	16.4019	20.2899	29.6424	38.7618	28.2302	20.9071	23.3503	21.7238	30.1807	25.8134	32.342	22.4025	25.6182	23.5282	18.9232	18.9054	17.4061	19.3423	17.476	45.1652	74.3209	44.5584	44.8303	37.1398	37.3818	30.8673
HanXRQChr01g0018511	36.3172	36.3835	30.016	35.9277	27.1609	29.3932	30.5046	27.8798	44.7341	34.3398	39.6001	50.5228	53.1525	44.8885	47.4127	46.7857	42.9013	51.6317	35.8985	61.5015	53.1955	49.5327	43.6605	46.8909	51.9541	57.234
HanXRQChr01g0018521	0.751519	1.40646	0.622739	0.937433	0.769915	1.09039	1.03509	1.15426	0.565182	1.2097	0.958067	1.24198	1.11178	1.3922	1.28547	0.955762	2.33901	1.3193	1.68527	0.480481	0.65505	0.96333	0.867927	1.04893	0.900154	1.18551
HanXRQChr01g0018601	4.94124	3.80436	5.7292	6.21322	10.3938	9.60021	8.95046	10.5067	16.8707	14.0481	7.51937	12.9119	13.0102	17.7804	17.4883	15.0591	14.8917	14.1322	14.6826	19.3794	17.4953	22.1391	17.6604	15.6562	16.8821	17.2339
HanXRQChr01g0018611	39.0038	46.3209	40.3535	31.4367	17.5797	24.4153	22.8328	27.9686	37.8389	37.7347	45.2614	76.2763	59.4921	31.0461	40.2381	36.5521	33.1165	34.4137	32.7127	92.5726	88.3771	52.6503	62.5285	36.829	38.6387	50.6697
HanXRQChr01g0018641	0.263032	0.438077	0.124548	0.305211	0.91962	0.474084	0.547987	0.73991	1.38469	0.799961	0.929034	1.92155	1.70315	1.55131	1.1061	1.49192	1.79324	2.95166	2.1239	3.76377	3.46631	2.99508	2.98114	6.29356	6.01235	4.74205
HanXRQChr01g0018651	0.413336	0.230567	0	0.85023	0.620209	0.426676	2.00929	0.799103	1.97814	2.47793	1.24839	1.19511	1.49026	2.0883	2.27199	2.19126	1.85172	2.21375	2.05464	1.68168	2.15621	4.58895	3.84907	4.77845	8.66186	4.23711
HanXRQChr01g0018661	5.01639	5.71806	7.53514	5.7554	4.61949	4.29046	4.71878	4.9722	7.57343	7.37525	8.15808	7.31128	5.93738	5.54891	5.4707	6.10755	6.19837	7.44624	5.42518	10.7307	7.8606	5.5698	5.43398	4.97269	5.68965	7.11308
HanXRQChr01g0018671	3.15638	4.40383	0.685013	3.07391	1.9034	0.805943	1.33952	1.80538	2.20421	2.0877	1.68387	3.7025	3.31168	1.37231	2.36167	2.26119	1.87121	3.48833	3.18585	5.68569	3.38442	1.13848	1.05661	3.49642	2.4457	2.12953
HanXRQChr01g0018681	15.2746	16.0705	21.7336	17.615	14.4145	13.2744	14.4912	15.6565	18.8771	22.477	19.4517	22.6368	22.2356	27.5855	29.6554	20.1876	22.2596	21.7126	22.3933	31.7918	35.0452	31.0367	38.6794	23.8922	27.5141	31.7674
HanXRQChr01g0018691	13.4898	15.6324	16.5649	13.4729	14.5856	12.8714	15.6785	14.2063	17.9445	17.7747	19.2194	21.5823	16.795	21.5393	24.2445	16.5044	14.7163	16.346	13.6207	22.7428	23.1997	24.4861	23.6605	15.5008	16.8312	17.5412
HanXRQChr01g0018701	7.57156	8.30041	7.1615	9.57053	7.16448	7.65646	7.21516	8.49417	5.68007	6.57529	11.3807	11.834	12.3005	14.5385	18.3851	9.9306	9.35604	9.65999	10.0193	32.0321	30.6236	19.6169	25.434	11.2274	13.7401	19.2317
HanXRQChr01g0018711	11.7049	14.9869	3.98553	5.799	9.32452	12.6818	10.0769	9.61884	6.49959	6.69236	12.7742	3.53847	3.57189	2.42641	2.54104	4.42914	4.38564	5.16541	4.47866	1.68168	0.682344	0.542968	0.56604	1.51512	1.85126	1.42701
HanXRQChr01g0018721	1.12728	0.991438	1.30775	2.41988	1.24042	2.60746	1.24819	2.13094	1.61077	3.04375	1.01613	5.17882	5.5589	19.5107	17.6079	22.4021	32.4732	9.99541	6.30244	0.800801	0.709637	6.72579	2.4151	4.04031	2.61554	3.64436
HanXRQChr01g0018731	1.37152	0.645588	1.99277	1.24264	4.08483	3.46081	3.04437	4.02511	8.59076	9.44344	5.6613	0.468671	0.165584	2.30707	0.627785	7.43629	7.01703	5.63499	6.5333	0.16016	0.627756	1.20854	1.92453	20.8232	22.4019	18.8584
HanXRQChr01g0018761	15.8007	16.9928	19.1181	14.5847	28.7221	30.697	30.6568	34.0063	18.5662	21.8721	35.6517	10.0296	10.3372	19.0334	11.9279	22.9383	18.5561	22.1822	29.6884	3.36337	3.46631	8.35469	9.28305	8.77991	6.98044	6.16906
HanXRQChr01g0018791	4.50912	4.12715	7.97106	5.14498	6.00961	5.6416	5.0841	4.40987	4.43668	5.07292	2.55484	6.11616	4.21057	6.40412	5.38102	2.33113	3.11868	2.34791	2.17007	5.60561	3.46631	5.70992	3.73586	2.48635	3.51569	3.68826
HanXRQChr01g0018821	3.60729	3.50462	4.98191	5.34119	2.28836	1.84893	1.85707	2.39731	0	0	0.0290323	8.45952	9.10713	5.92679	7.62311	0	0	0	0	10.6507	10.2624	9.07281	7.39625	0	0	0
HanXRQChr01g0018861	1.82243	1.59091	1.55685	1.70046	6.69398	5.21493	5.17543	6.27444	5.36922	3.98029	1.71291	0.960777	2.34183	7.91565	7.44374	2.84397	3.83987	2.77277	3.23202	2.16216	1.91056	10.2638	9.9623	3.57412	4.77251	2.41493
HanXRQChr01g0018881	11.5734	7.65482	4.79509	4.88337	6.99339	6.56607	6.57585	5.94888	6.47133	6.92649	19.771	4.68671	5.18042	7.17977	3.79661	10.56	12.3773	12.4775	15.606	2.56256	3.41172	0.577998	0.18868	4.5065	3.65157	3.42482
HanXRQChr01g0018891	3.02486	1.72925	5.16874	3.27011	24.2737	22.0449	17.3225	21.5758	3.33457	4.76074	1.74194	2.7886	3.45361	44.0134	43.945	3.61325	4.73649	4.40513	3.78608	4.80481	7.61495	57.502	68.2644	6.72091	5.18013	5.35676
HanXRQChr01g0018901	62.4325	43.0238	70.4318	87.3993	87.0004	93.1101	60.8266	89.9139	73.954	70.7673	20.5259	68.5198	83.9985	160.123	149.293	92.4058	69.8779	75.6923	60.5773	22.6627	23.6091	82.0582	75.472	41.2578	73.6428	72.7334
HanXRQChr01g0018941	50.2954	44.1305	38.9835	48.1797	0.256638	0.118521	0.4871	0.503139	35.2108	40.2712	33.6194	40.587	49.2968	0.218774	0.0298945	45.5036	47.5599	34.5255	48.8728	57.4175	45.99	0.560483	0.603776	56.9529	51.8183	40.7465
HanXRQChr01g0018951	3.55093	3.7813	1.6814	3.40092	10.2014	9.67132	10.1073	10.4179	5.19967	4.21443	2.35162	4.00714	3.38265	13.7231	12.4959	4.9653	3.7814	2.97402	3.69374	3.28329	3.19337	13.7669	11.3585	4.54535	3.95728	3.95171
HanXRQChr01g0018961	8.11641	9.31491	9.34109	10.29	8.70431	7.98832	9.31578	8.02063	6.33003	5.5607	6.6484	6.9129	8.705	12.5895	11.6888	7.62278	6.04244	6.93194	6.18701	8.32833	7.94248	10.8418	9.39626	5.94392	7.09932	6.49837
HanXRQChr01g0018971	9.73217	11.2517	9.21654	7.69567	11.5701	11.4017	14.3694	9.79641	8.11036	9.32637	11.1194	9.7015	11.1415	9.12885	8.49005	8.04239	8.22552	9.0786	8.56486	10.1702	13.0191	13.399	20.4529	8.31372	10.9547	11.7015
HanXRQChr01g0018981	37.125	32.0719	25.7191	35.4916	8.31936	10.0743	10.6249	7.57668	2.40202	1.34628	24.5033	12.0917	14.8316	5.44947	3.01935	13.031	6.29583	18.4479	11.6584	39.2393	34.4447	12.2255	11.0189	56.2147	41.2033	38.4633
HanXRQChr01g0019001	20.8922	20.8202	19.6786	15.4349	17.3017	14.8862	19.3318	19.504	23.0877	19.7064	25.7226	21.9338	16.2273	17.0644	21.9426	19.6281	19.2383	21.6008	20.8004	16.4965	14.6567	13.6793	18.0001	19.308	21.5697	22.393
HanXRQChr01g0019011	16.7777	14.1338	13.8871	14.9553	16.7456	15.4551	16.3483	16.9883	13.6774	13.2872	14.6323	12.2792	13.2231	15.8313	12.8547	11.5391	12.0459	10.4426	12.0739	8.40841	13.2102	13.8544	16.1887	10.8001	13.9948	10.8892
HanXRQChr01g0019021	12.757	13.004	29.331	16.5032	10.736	13.1795	10.9293	13.3184	12.321	16.9358	12.8613	32.643	34.4415	43.0588	43.5265	14.1033	17.718	18.269	15.3521	57.7378	82.0996	51.3893	73.9248	32.0894	35.1739	42.1955
HanXRQChr01g0019031	1.84122	3.66602	1.93049	1.32985	1.68954	1.16151	2.03973	0.947085	2.28899	4.72172	5.16775	1.38258	1.49026	1.98886	5.65007	1.95815	3.93733	1.47583	3.94768	2.002	1.96515	2.31199	4.67926	4.27341	0.271744	0.592757
HanXRQChr01g0019081	19.314	17.3617	13.7003	20.1003	29.1498	36.8363	37.5067	24.2691	21.166	17.5211	20.613	16.8487	22.1173	29.2561	34.3488	18.1595	20.5248	21.9809	24.9327	22.4224	22.1898	36.3613	37.3209	22.9599	21.247	24.0176
HanXRQChr01g0019101	4.28366	3.13571	2.42868	3.50992	3.14382	4.12453	4.14035	3.69955	7.9408	6.78991	6.61937	6.2802	3.95037	3.93794	5.20165	7.10993	7.75771	5.09833	5.12506	3.52353	4.69452	4.58895	2.79246	5.82737	6.31806	5.13723
HanXRQChr01g0019111	11.8364	10.3525	12.2057	16.3942	14.6712	12.8477	17.0789	16.9587	13.4796	12.3896	11.4097	6.46767	6.59971	6.38423	6.72627	6.22411	7.15347	7.42388	5.93307	7.12713	6.38674	8.09197	8.67927	4.7396	5.92743	8.14492
HanXRQChr01g0019121	23.748	21.3505	17.499	25.3325	16.1682	18.7263	17.5051	17.1659	27.5526	28.9157	25.8968	21.4886	22.4485	14.7573	14.738	30.0016	29.413	24.6419	24.8404	19.2192	16.6765	12.8736	12.9057	22.2217	23.8456	23.8859
HanXRQChr01g0019131	3.56972	4.05798	2.80233	3.33552	3.55016	2.98673	2.83127	2.93005	4.52145	3.49251	2.75807	4.85075	5.79545	4.51471	5.88923	4.00954	3.64496	4.69583	2.81648	8.80881	7.75142	6.2704	6.30191	3.76837	4.77251	6.16906
HanXRQChr01g0019141	111.92	93.5872	78.9011	103.357	108.344	115.416	106.797	114.39	121.458	102.922	72.8421	107.373	102.378	77.4063	74.1684	91.7065	78.7466	68.2237	98.6921	75.996	67.7704	92.2169	87.8871	90.9459	63.3165	63.7982
HanXRQChr01g0019161	0.676367	1.91371	0.809561	2.52889	1.15487	1.18521	0.395768	0.41435	1.69554	1.01458	0.37742	2.20276	2.03432	0.457437	0.866942	0.489536	1.34493	2.66097	2.10081	1.28128	1.3101	1.40121	1.4717	0.815832	1.39269	1.05379
HanXRQChr01g0019201	0.657579	0.161397	0.498191	2.33268	4.21314	3.03414	1.4613	4.02511	1.7238	1.28774	2.00323	2.46053	1.63219	5.42958	7.50353	0.489536	1.11103	1.00625	0.554061	5.60561	5.37687	3.53805	8.03776	2.2921	1.98713	5.0055
HanXRQChr01g0019211	0.713943	1.08366	3.23824	2.7469	8.87541	8.39129	6.21052	7.63588	4.60623	3.49251	3.48388	4.87418	2.12894	10.1233	15.605	2.61086	2.90427	2.86222	1.70835	1.12112	1.06446	11.4724	24.9812	3.30218	3.02316	3.77608
HanXRQChr01g0019231	32.3905	31.1265	53.3687	92.9366	26.6904	27.4021	22.5588	29.0341	41.4278	40.9541	48.0775	62.1693	64.1284	66.7858	81.3132	13.8236	20.6418	24.8655	21.1236	69.99	50.2751	34.5047	39.3964	21.0174	16.7802	20.2855
HanXRQChr01g0019271	1.76607	2.35178	1.80594	1.61326	7.4639	8.86537	9.04179	7.01435	1.69554	1.87308	2.70001	0.749874	0.685992	1.86953	0.837047	2.58755	3.0602	2.415	2.30859	1.68168	0.65505	0.577998	0.452832	3.41873	2.85332	3.337
HanXRQChr01g0019291	4.35881	3.75824	4.85737	3.98954	7.82747	3.91119	6.51496	4.79462	7.85602	5.32657	3.74517	4.49925	6.05565	6.92122	4.69344	7.10993	6.31532	3.80138	7.08736	4.32433	4.50347	6.44555	8.03776	7.45904	9.4601	7.83756
HanXRQChr01g0019301	17.6983	13.5343	16.6271	15.6747	19.2479	18.11	16.6832	17.9058	20.9682	22.1257	16.5484	12.4198	15.494	20.0676	16.6513	16.4811	17.2112	13.2378	15.7215	12.7327	17.2769	18.4959	18.4906	18.5699	19.141	14.5335
HanXRQChr01g0019311	34.4947	36.614	34.6243	34.2272	39.394	40.8898	41.647	45.6081	28.8525	34.7495	41.2549	34.9395	37.6349	34.5266	34.289	34.0344	37.2487	37.4325	37.8146	36.9169	30.105	30.9316	29.3963	36.324	30.9279	36.7509
HanXRQChr01g0019321	14.8613	16.9467	12.0189	12.7316	13.5804	14.4596	14.7652	14.3839	11.5014	11.5507	10.9162	11.0372	11.1651	12.1121	9.89509	11.0728	11.1493	13.5285	11.7276	11.3714	15.2845	14.485	14.6793	10.1785	10.7339	11.7234
HanXRQChr01g0019331	6.78246	5.3261	4.2969	4.38195	3.37907	4.83566	6.18008	3.13722	0.452145	0.78045	0.551614	5.92869	2.31818	1.82975	3.70692	0.466225	0.701703	1.16278	0.623318	1.28128	0.354819	1.78654	1.28302	1.35972	1.30777	1.07574
HanXRQChr01g0019341	6.57579	8.76155	5.4801	6.69283	6.05238	5.66531	7.76315	6.21525	5.454	4.01932	5.69034	7.05351	5.74814	4.95225	6.39743	3.7298	3.19665	5.38902	3.09351	12.0921	10.3989	8.59991	11.3963	5.59428	5.89346	7.7717
HanXRQChr01g0019351	62.4512	54.9441	61.2775	62.6118	67.7097	66.9644	67.3111	66.6511	68.8956	69.0503	64.9743	59.779	67.6766	85.4214	74.1385	70.4699	72.2949	59.5252	71.9586	56.937	74.3754	73.8436	79.8493	79.33	84.9032	73.414
HanXRQChr01g0019361	41.8033	44.2228	49.3209	46.2176	43.7782	51.2722	44.7523	48.4789	49.9903	62.0458	56.1485	66.0592	64.6725	53.2417	46.2768	52.1939	62.6465	59.9724	57.0452	68.0681	60.3465	39.3038	32.7171	43.3168	37.5007	38.3755
HanXRQChr01g0019371	29.9668	29.8815	33.2543	29.976	36.3143	36.8126	29.8653	33.8287	28.8243	27.4523	31.471	24.3709	30.3256	32.0405	35.1859	27.5306	25.0274	23.345	28.5572	30.5105	32.9163	31.7548	32.4529	28.9815	30.6562	28.0352
HanXRQChr01g0019381	11.9867	10.3525	16.5026	10.0065	14.6712	10.3824	14.0346	13.3776	0.113036	0.0195112	0	7.33471	9.10713	9.90451	9.62604	0.163179	0.0584752	0.0223611	0.138515	10.7307	10.4535	7.72415	4.41511	0	0	0
HanXRQChr01g0019401	18.3371	17.062	15.693	14.9771	14.3504	12.184	16.1656	10.8323	0.423886	0.448759	1.13226	9.9827	11.6619	5.62847	7.98184	0.512848	0.77967	0.424861	0.854177	15.1351	9.77116	9.33554	10.0755	1.39857	0.764281	0.10977
HanXRQChr01g0019411	66.0585	68.9165	69.3731	57.336	51.8195	50.49	62.0443	56.2036	57.9876	63.2359	73.5098	95.7965	87.2629	77.6848	80.6854	48.7672	52.3938	51.274	49.4499	93.3734	124.923	112.727	144.038	47.4737	53.2959	78.2439
HanXRQChr01g0019421	154.512	130.708	164.777	180.554	117.583	137.413	98.4855	96.7507	148.417	172.05	129.339	343.817	362.393	213.126	201.997	274.094	363.657	262.743	290.489	512.353	413.473	302.713	211.284	427.03	241.428	190.319
HanXRQChr01g0019431	5.84306	10.2141	5.04419	5.90801	7.1431	4.76455	2.9226	2.72287	3.27805	3.96078	4.20969	10.0061	11.9694	6.22512	16.6513	6.78358	8.18653	8.69846	2.58562	6.24625	6.38674	8.09197	6.26417	3.80722	3.09109	6.47642
HanXRQChr01g0019441	5.39215	7.4012	2.92687	6.78004	4.14898	4.74084	2.52683	6.74798	7.82776	5.77533	2.8742	11.3418	12.6554	7.15989	8.81889	5.03523	5.1848	4.44986	4.7326	5.04505	3.16607	7.25124	4.60379	6.06047	4.65362	6.32274
HanXRQChr01g0019451	36.3735	38.4355	27.961	40.2878	29.8984	39.586	35.6192	33.9767	29.5873	31.3155	51.8227	38.5482	28.5278	32.6769	36.3817	34.3375	31.1673	39.758	28.3033	26.9069	19.3786	24.3109	20.151	21.5224	26.9027	35.1044
HanXRQChr01g0019481	22.3201	20.9816	21.1109	17.9202	18.1144	20.3856	23.8679	19.2673	11.1341	9.81415	18.2323	7.38158	11.5672	12.0724	11.8681	13.0077	11.3832	11.5383	12.6511	11.7718	14.029	12.0329	14.4529	16.3166	12.772	13.326
HanXRQChr01g0019491	4.02063	7.86234	11.3339	10.7696	4.10621	6.92163	3.47059	7.3991	39.5345	28.6035	4.26775	32.5024	37.7769	84.427	106.514	55.3409	142.855	76.9892	29.8962	34.2743	36.1096	139.981	147.85	39.0823	57.457	105.599
HanXRQChr01g0019511	23.6916	22.5725	14.1985	20.7107	22.6911	17.3041	17.566	15.2422	29.7568	27.3548	32.8936	65.1453	83.2652	62.828	44.4532	50.4689	54.8498	47.8751	42.5934	92.2523	88.9503	89.1693	47.0568	56.7198	51.9372	57.4755
HanXRQChr01g0019541	4.03942	5.41832	2.55323	2.8995	2.99411	4.74084	3.19659	2.98924	4.74753	5.18999	6.09679	2.39022	2.93321	2.70485	3.31829	5.40821	5.86701	5.07597	6.0485	3.92393	4.44888	4.01095	3.43397	5.74968	6.1652	6.47642
HanXRQChr01g0019551	1.42789	1.45257	0.622739	0.28341	1.06933	2.2282	2.49639	2.21973	3.41935	6.38018	34.5194	7.12381	4.8256	6.68256	9.20752	8.74172	20.4468	9.30221	14.6595	5.52553	8.35189	7.72415	6.6038	23.8534	11.5831	12.6674
HanXRQChr01g0019561	1.25879	2.60541	1.93049	2.35448	4.2773	2.8208	3.04437	3.40359	3.22153	3.08278	3.9484	0.749874	0.875231	4.95225	5.29133	1.88821	1.36442	1.52055	1.59292	0.880881	1.20092	2.85496	2.00001	1.86476	1.40967	1.22942
HanXRQChr01g0019581	2.31092	1.33729	4.11008	2.8341	5.3894	6.40014	4.96233	6.51121	10.9645	4.44856	5.77743	4.89762	3.38265	3.83849	2.89977	9.81404	7.34839	10.2861	8.26474	8.48849	7.26014	5.95513	6.11323	13.6749	9.86772	9.96709
HanXRQChr01g0019601	1.91637	1.59091	2.74005	2.9867	2.35252	2.37042	2.31372	1.92377	1.80858	1.97064	0.900002	2.41366	2.673	2.22752	2.42146	0.74596	0.701703	0.536666	0.577147	1.04104	1.20092	3.38041	1.69812	0.621587	1.52856	0.790342
HanXRQChr01g0019611	8.54853	5.87946	7.4106	9.13452	4.70503	3.98231	5.3581	4.08431	5.51052	5.8924	4.81937	9.67807	10.3845	12.0127	13.2433	7.97245	8.77128	8.45249	7.73376	17.2973	19.7334	9.89602	8.64154	13.5584	11.7699	10.0988
HanXRQChr01g0019621	24.7438	20.2899	31.2615	33.6604	31.3313	28.3739	22.5588	27.8502	33.7413	22.6721	10.0742	49.3277	47.2861	68.7548	79.3999	68.5817	39.7437	54.2704	38.1378	51.011	70.6908	70.9536	61.7738	74.2019	85.6335	79.7148
HanXRQChr01g0019651	0.018788	0.0691701	0	0.0654023	7.31419	7.58535	6.69762	7.60628	11.671	8.6825	11.1484	0.0234336	0.0946196	7.89576	8.72921	10.6532	10.8959	13.6179	8.91114	0	0	10.439	9.09437	9.51805	11.8209	12.3381
HanXRQChr01g0019661	7.64671	4.51911	8.3447	8.13168	0	5.0727	1.24819	1.89417	3.39109	0	4.35485	4.38208	2.79128	0	3.61724	0	7.73822	2.61625	6.83342	4.08409	0.846106	4.34374	0	0	5.87647	0
HanXRQChr01g0019671	192.483	185.445	133.764	127.709	50.1086	47.1951	69.0768	47.9166	35.2391	32.7789	110.933	16.7316	21.5969	13.206	4.69344	32.3327	24.4426	36.784	42.1317	0.640641	1.14634	0.262726	0.150944	5.01154	1.9192	1.62459
HanXRQChr01g0019681	17.9237	14.5488	30.6388	28.4936	28.5724	29.014	25.451	30.0404	19.0184	41.4614	17.5646	40.8682	38.3209	74.9004	89.0857	21.5862	29.4715	29.8297	21.6545	38.5185	36.1642	20.1599	11.2076	15.7339	18.8523	20.6587
HanXRQChr01g0019691	17.811	17.3156	16.0667	19.0539	11.399	12.0417	14.5217	11.365	9.29724	10.8092	6.93873	21.3949	19.7755	12.6491	17.1595	7.76265	10.7205	8.6761	9.51138	19.8599	19.5696	16.867	19.1699	8.11948	8.15233	12.6235
HanXRQChr01g0019701	134.729	152.243	122.119	102.028	104.687	126.841	132.826	116.196	88.8183	112.619	141.387	156.888	138.31	108.134	114.167	73.5237	91.5527	109.144	95.0907	189.55	160.269	130.137	141.585	84.225	61.6181	100.154
HanXRQChr01g0019711	5.14791	7.05535	7.65969	8.4805	3.59294	3.20007	3.25748	2.69327	6.64088	10.8483	5.05162	13.404	15.423	7.91565	9.44668	8.36874	6.56872	8.58666	7.75685	23.7838	27.5394	13.6618	13.6227	12.5483	11.9058	8.51813
HanXRQChr01g0019721	1.29637	1.01449	2.67778	1.67866	1.45428	0.782239	1.27864	1.71659	1.7238	2.80962	2.20646	1.57005	2.46011	3.52028	1.67409	1.72503	1.79324	1.40875	2.05464	2.64264	3.4936	3.34538	1.81133	2.02016	1.32475	1.73436
HanXRQChr01g0019731	5.22306	7.65482	6.35194	5.92981	5.62465	5.28604	5.14499	4.46906	5.96267	5.73631	7.66453	6.93634	6.31586	8.27365	8.99826	6.73695	5.22379	6.93194	5.86381	11.0511	8.24271	6.91846	9.28305	9.01301	6.77663	7.13503
HanXRQChr01g0019741	32.2402	28.1983	27.8987	31.7201	24.787	23.8701	28.8302	26.3112	37.0477	34.1447	30.9485	28.9873	24.128	23.1503	23.8857	26.5748	28.9647	25.7153	25.6253	25.3854	22.8994	17.9705	18.1887	18.4534	17.5955	21.3392
HanXRQChr01g0019781	37.5572	30.5962	29.0819	34.5978	35.9507	40.2497	30.322	34.1543	20.8552	21.1697	21.542	36.1111	26.2096	31.8416	31.8676	19.4416	19.6867	22.5623	25.3483	24.5846	25.6561	29.7056	32.6039	14.5296	18.9372	19.1438
HanXRQChr01g0019801	9.97642	11.7128	10.462	11.9686	18.649	20.5278	16.9267	16.6332	18.2836	16.526	17.1291	8.57669	7.4986	15.6324	10.8517	12.5181	10.7399	16.9944	13.8284	3.92393	4.66723	12.3832	13.0189	10.295	12.1945	14.8848
HanXRQChr01g0019821	1.99153	1.59091	2.24186	2.20188	2.67331	3.10525	2.77038	2.72287	4.2106	2.30233	1.24839	1.47632	1.15909	2.88384	2.12251	1.8649	1.07205	0.872082	1.01578	1.52152	1.06446	2.31199	2.18869	1.28202	2.81935	1.99781
HanXRQChr01g0019841	5.11033	6.08697	8.5938	9.17812	8.59738	7.08756	11.9948	19.7704	14.9491	17.8528	13.7613	5.53032	8.35018	26.412	2.54104	13.2641	7.77721	15.1608	12.7203	0.480481	0.736931	0.350302	0.37736	2.2921	0.305713	0.72448
HanXRQChr01g0019861	2.70547	1.7062	3.61189	2.9213	2.26697	1.30373	1.24819	2.07175	2.45854	3.92176	1.24839	3.04636	4.96753	4.19649	2.45135	3.00715	3.3136	1.25222	3.16276	1.92192	5.97733	4.79913	9.24531	4.35111	5.07822	3.24919
HanXRQChr01g0019881	1.22122	0.691701	1.37003	1.74406	1.56122	1.09039	1.21775	1.687	1.75206	1.44383	0.75484	0.98421	0.804266	1.73031	1.52462	1.79497	0.662719	0.983888	0.66949	0.720721	0.846106	2.50466	2.33963	0.893531	1.40967	1.31724
HanXRQChr01g0019891	3.02486	2.0751	3.23824	2.8995	2.56638	2.34672	2.07017	1.71659	1.1021	1.5609	1.10323	1.14825	1.4666	0.954651	0.597891	1.14225	0.565261	1.34167	1.24664	0.320321	0.136469	0.105091	0.037736	0.815832	0.186824	0.0439079
HanXRQChr01g0019921	25.8523	23.8637	24.9718	28.2756	31.0318	34.2052	29.0129	32.704	27.4396	31.9204	24.3581	21.5355	24.8849	33.3531	26.1876	30.3513	28.0096	23.5462	34.0055	20.2603	23.8001	25.3268	29.1322	27.6995	27.2594	24.8299
HanXRQChr01g0019931	15.0867	14.2952	23.4773	16.9828	27.225	22.8746	20.6104	27.2287	9.60809	14.9651	17.071	9.58433	7.92439	11.3962	6.45722	10.8397	15.9442	12.4551	21.1697	11.6116	12.2549	15.9037	14.6793	12.0821	10.3093	15.0824
HanXRQChr01g0019971	72.841	56.7656	60.7171	62.1322	65.8919	52.813	56.3818	63.3067	74.9431	56.8362	48.1356	70.6522	87.7596	76.8892	64.6619	62.8005	60.5998	52.884	59.8616	70.1502	83.0822	104.075	102.114	77.6206	90.6607	66.4546
HanXRQChr01g0019981	6.89519	8.02373	7.28605	5.90801	3.95651	3.27118	4.68833	3.10762	4.54971	2.79011	2.35162	5.69436	6.43413	3.67939	5.44081	3.24027	3.7814	2.45972	1.73144	7.36737	4.74911	4.65901	4.18869	1.20432	3.92331	3.92976
HanXRQChr01g0020011	3.73881	6.94007	0	4.38195	4.04205	5.99717	7.12383	4.02511	0	6.16555	3.33872	8.17832	7.07281	6.2649	4.42439	7.34305	5.4382	7.64749	5.44826	0	5.10393	6.63822	0.226416	0	0.016984	5.83975
HanXRQChr01g0020021	0	0	0	0	2.35252	2.72598	2.70949	3.3148	1.58251	2.45842	1.62581	0	0	3.20206	2.42146	0.979073	0.799161	0.715555	0.877263	0	0.0272937	3.38041	2.98114	1.20432	2.15697	1.00988
HanXRQChr01g0020211	3.87032	6.47893	1.93049	6.86724	1.9034	4.36157	2.70949	0.799103	1.18688	1.36579	2.72904	10.0296	6.78895	2.50596	10.0745	1.14225	3.0797	6.21638	2.63179	23.4635	5.04934	2.39957	1.50944	1.55397	0.679361	1.80022
HanXRQChr01g0020221	1.03334	1.82148	0.31137	3.77153	0.470503	1.65929	0.639318	0.858296	1.01733	0.0195112	1.8	0.632707	2.57838	0.815431	2.51114	0.652715	0.916112	0.514305	0.646404	10.8909	1.91056	1.08594	0.150944	1.35972	0.713329	0
HanXRQChr01g0020281	1.78486	1.24506	0.996383	3.50992	1.15487	2.8208	0.304437	1.27265	1.75206	2.86815	2.03226	1.31228	3.90306	3.34128	2.95956	0.909139	1.87121	2.1243	1.68527	3.44345	4.06677	1.71648	1.28302	2.79714	1.49459	1.97586
HanXRQChr01g0020411	4.18972	6.8709	5.29328	5.90801	7.89163	9.48168	9.58977	8.81973	7.54517	5.2095	3.22259	7.45188	7.52226	10.879	6.66648	4.77881	6.76363	4.44986	5.86381	5.44545	5.59522	10.7718	13.1321	6.37126	6.33504	7.99124
HanXRQChr01g0020421	23.3159	22.0883	21.0486	22.6946	19.3548	22.6138	22.4675	18.4978	24.0202	22.0672	27.5807	19.5202	14.7843	15.4534	19.5211	17.3669	17.2697	16.0329	18.3071	12.973	11.4907	9.73839	6.03776	10.4893	8.88265	11.3282
HanXRQChr01g0020441	0.413336	1.15284	2.05504	1.94027	1.4329	1.1141	1.12642	1.18386	1.21514	1.77552	1.19033	1.57005	1.89239	4.61415	2.39156	2.14464	3.25512	3.13055	1.70835	3.84385	5.2131	3.15272	4.22643	2.33095	1.42666	2.06367
HanXRQChr01g0020451	2.36729	3.50462	1.4323	2.55069	1.53983	2.2282	3.28792	1.18386	2.54332	2.47793	3.62904	1.47632	3.1461	2.54574	3.8265	5.82782	2.10511	2.10194	2.72413	2.48248	2.21079	4.11604	1.77359	4.31226	4.70458	4.52251
HanXRQChr01g0020461	8.06004	7.58565	5.60465	4.12034	4.79058	5.59419	7.0325	4.70583	3.02372	4.31198	7.5484	1.66378	1.39564	2.12808	2.63072	4.45245	3.76191	4.38277	3.41671	0.880881	1.55574	1.69896	0.56604	4.46765	3.85537	2.17344
HanXRQChr01g0020471	17.3037	21.9269	13.5134	18.596	18.8201	19.793	23.4721	21.4574	20.177	17.3065	23.1968	8.55325	7.00185	11.6547	10.2837	13.6138	13.9561	11.516	9.95001	5.84585	5.45875	4.02847	2.49057	8.74106	5.99536	5.51044
HanXRQChr01g0020481	3.66366	4.03492	6.9124	3.48812	5.08999	3.12896	5.3581	6.74798	1.58251	4.31198	4.15162	4.00714	5.62986	3.54017	0.687575	1.8649	2.45596	2.59389	4.571	0.0800801	0.191056	0.332787	0.037736	0.155397	0.186824	0
HanXRQChr01g0020491	2.23577	2.3979	0.871835	1.65686	0.705755	0.402972	0.24355	0.295964	3.84323	2.80962	1.53871	0.468671	0.780611	0.894986	1.0762	2.82066	1.28645	2.48208	1.20046	0.480481	0.518581	0.577998	0.113208	0.776983	1.06999	1.00988
HanXRQChr01g0020511	3.81396	4.86496	4.67054	3.48812	3.40046	3.79267	2.89215	4.20269	3.61716	6.69236	9.23228	4.49925	4.89656	2.86395	4.03576	5.12848	5.1848	6.50708	5.81764	5.76577	4.06677	3.85332	4.26417	5.01154	5.12918	4.19321
HanXRQChr01g0020521	9.41278	9.38408	7.97106	11.7724	7.33558	6.44755	6.94117	5.68251	5.454	5.48266	5.22582	8.90476	9.88774	6.24501	3.64713	4.89536	4.73649	5.05361	4.47866	9.04905	12.8554	6.46307	7.88682	6.29356	7.04837	5.62021
HanXRQChr01g0020531	25.7771	23.0567	21.1109	24.5913	20.9802	20.2908	22.7719	20.4807	23.2007	25.0524	19.1904	17.7392	18.8293	21.3404	20.8365	19.8146	19.0044	18.9622	18.3071	26.026	21.5348	22.5945	26.4529	20.7066	22.0283	21.7564
HanXRQChr01g0020551	13.2643	14.9869	16.0667	13.8435	12.5967	14.744	14.3086	12.9632	18.4814	18.3991	27.0001	14.8569	13.6016	19.0731	18.6243	16.4111	18.829	16.6814	16.9219	17.7778	21.5075	14.8002	17.8491	16.1613	15.2007	16.7509
HanXRQChr01g0020571	31.7329	35.5765	23.6641	20.1875	33.2774	38.9223	38.6635	34.8054	4.3519	9.22882	18.6678	4.73358	5.06215	4.93237	0.149473	8.36874	9.10264	12.075	21.3775	0	0	0.0350302	0.075472	0.621587	0.0339681	0.0439079
HanXRQChr01g0020591	37.9329	39.0581	41.9103	40.266	55.0061	46.1995	45.1785	52.2081	54.7661	49.6561	51.155	44.7581	45.5593	67.641	61.1642	45.9698	49.8014	46.444	48.8959	26.5065	31.7153	30.3887	24.9435	30.2635	29.0767	27.0473
HanXRQChr01g0020601	30.7559	34.0547	38.7966	34.14	56.5887	51.6041	48.5273	54.191	36.6238	41.2663	46.9743	42.1101	39.9295	77.9035	73.9591	35.7129	35.475	38.394	33.6823	48.4485	47.2728	60.7598	61.887	37.9556	34.5625	42.6565
HanXRQChr01g0020611	19.7462	20.4282	24.2246	17.7894	20.9374	20.5278	21.3411	20.6583	17.3793	19.3942	25.6646	35.2207	32.4309	26.412	29.476	20.4207	18.0299	22.7189	22.3471	60.4605	44.8709	32.1927	37.9247	31.5067	26.563	33.3261
HanXRQChr01g0020641	5.88064	5.94863	4.85737	4.68716	4.55533	4.17194	5.63209	4.88341	7.00825	5.91191	3.60001	7.03007	7.40398	9.42718	9.20752	4.91868	3.74241	3.44361	3.62448	4.24425	6.65967	7.49646	6.37738	2.79714	3.75347	4.1493
HanXRQChr01g0020651	14.1849	13.7187	13.3889	13.7345	12.0192	12.421	10.1073	12.6673	18.9618	21.3648	18.5807	18.161	16.2746	16.5075	17.0399	20.3507	21.0316	20.9523	20.0847	23.944	24.1823	23.5403	25.1322	21.6001	21.7056	23.1395
HanXRQChr01g0020661	46.0118	50.5403	39.5439	41.356	27.6314	27.6865	30.2611	31.1354	22.8051	23.1403	25.3452	38.97	33.7792	22.7326	28.3101	24.0572	22.9028	22.1151	23.1089	34.6747	33.5986	34.0143	32.7926	24.8635	20.6186	23.8859
HanXRQChr01g0020671	4.35881	3.50462	5.54238	4.86157	3.46462	2.74969	5.26677	2.4565	16.1642	11.9994	14.0807	3.60877	5.01484	2.6054	3.79661	11.9121	12.3383	12.0303	11.3582	5.60561	6.90532	3.45047	3.50945	11.8101	12.6361	12.8431
HanXRQChr01g0020681	1.18364	1.86759	0.934109	0.632222	0.406344	0.734831	1.40041	0.562332	3.02372	2.63402	6.6484	0.538972	1.30102	1.69053	1.88336	4.5457	2.96274	2.54916	4.13237	3.36337	1.03716	1.33115	1.81133	4.89499	3.12506	3.73217
HanXRQChr01g0020701	5.84306	5.87946	1.93049	5.8644	2.78025	3.46081	3.34881	4.1435	6.95173	4.54612	7.34518	4.78045	5.62986	3.93794	3.22861	5.01192	7.36788	6.2611	7.68759	4.24425	5.62251	3.95841	5.32077	8.39142	6.86155	6.3886
HanXRQChr01g0020711	1.50304	2.60541	2.42868	2.28908	1.00517	1.77782	1.03509	1.06547	2.4868	1.63894	2.58388	2.60113	2.98052	1.59109	2.06272	2.44768	2.14409	2.16903	1.40824	1.68168	1.09175	1.64642	1.50944	3.80722	2.85332	3.46872
HanXRQChr01g0020721	28.5389	29.0053	26.7778	24.4605	37.3622	39.0408	40.7642	35.4861	52.8727	51.1975	45.5227	27.3235	22.9216	38.5639	41.1349	51.005	48.4565	45.952	46.6104	32.3524	31.6334	44.8736	54.1511	35.0419	31.4374	34.9068
HanXRQChr01g0020731	1.33395	0.922268	1.61912	0.523218	1.13349	0.426676	0.669762	0.0295964	3.78672	1.69748	1.82904	5.20225	5.53524	1.77008	0.866942	8.55523	3.50851	9.14568	4.20163	34.995	24.9192	0.315272	0	16.472	24.5589	21.7564
HanXRQChr01g0020741	2.61153	3.85047	3.54961	2.8341	1.9034	3.03414	1.97884	2.01256	1.75206	4.3315	2.52581	9.74837	6.85992	4.8727	8.28079	2.93722	7.27042	3.89083	3.62448	8.16817	6.5505	6.67325	6.64153	5.82737	3.94029	7.99124
HanXRQChr01g0020751	35.6408	37.8591	35.932	39.8954	25.3858	26.6909	24.629	25.4233	32.2436	36.2714	38.4969	29.2451	32.6911	21.2609	19.9397	36.622	32.6682	34.682	41.1852	18.4985	15.7485	18.4784	18.4906	23.8922	23.8116	21.91
HanXRQChr01g0020821	1.44667	1.61397	1.4323	2.44169	2.48084	1.54077	1.91795	2.27892	2.68461	1.71699	0.929034	1.35915	1.82143	2.88384	3.04924	1.49192	0.877128	1.16278	0.66949	0.800801	1.77409	1.54133	1.01887	1.63166	1.13793	1.93195
HanXRQChr01g0020841	16.6837	16.0705	15.5685	15.6747	17.8577	18.6315	17.7183	14.9462	18.6793	19.5503	16.0258	18.4891	18.8056	17.6412	17.5182	18.4159	16.4315	17.3075	18.284	21.942	22.7903	21.3859	24.1133	17.3656	19.2939	21.7125
HanXRQChr01g0020851	22.5268	21.8116	20.5504	16.3288	17.9219	15.6685	18.3576	19.0009	18.6227	20.4478	21.7742	20.0357	16.9606	17.84	20.418	17.0638	19.7841	18.6939	16.7834	18.979	18.8873	20.7554	19.9246	18.4922	17.1709	18.8584
HanXRQChr01g0020861	7.59034	8.00068	6.41421	9.35253	10.2441	8.69945	7.88493	9.0565	21.7877	10.2434	6.61937	18.1376	15.1155	9.28796	13.8711	19.9311	17.5621	19.2529	15.8138	14.7347	11.1904	15.711	9.50947	14.0245	17.9351	18.9243
HanXRQChr01g0020891	5.54245	2.95126	5.23101	3.16111	4.1276	4.07712	3.37925	2.04215	4.66275	3.10229	4.44195	6.11616	7.4986	3.28161	3.64713	3.1004	3.93733	4.58402	4.82495	7.84785	5.40416	4.85168	2.03774	4.07916	3.78744	5.64217
HanXRQChr01g0020931	9.76975	5.67195	15.4439	5.58099	3.27214	3.17636	7.61093	3.61076	5.87789	2.79011	7.22905	3.88997	4.94387	4.8727	3.19872	2.19126	4.58056	2.68333	4.52483	5.52553	6.41403	5.42968	6.11323	6.17702	4.55172	1.07574
HanXRQChr01g0020971	12.4564	11.4361	10.3997	11.7942	11.9337	13.8433	12.9995	13.7623	14.4686	17.2089	14.1097	14.3179	12.7736	10.6404	9.11784	14.7094	13.079	17.5087	17.3144	17.8579	14.1655	16.7094	15.0189	15.19	17.0859	15.9386
HanXRQChr01g0020981	64.95	102.741	13.3889	22.2586	54.7495	116.767	89.2306	42.5892	2.68461	1.97064	113.662	1.03108	1.41929	2.58551	2.06272	6.80689	1.92968	9.65999	17.9839	3.36337	5.45875	3.15272	5.88681	1.55397	1.6984	2.28321
HanXRQChr01g0020991	2.27335	2.35178	4.60827	2.46349	1.96756	1.06669	0.974199	2.60448	2.00639	2.10721	3.91936	5.90526	3.38265	4.95225	2.66061	1.8649	3.87886	4.49458	5.2174	14.0941	11.0267	1.05091	0.528304	9.4015	5.38394	6.3886
HanXRQChr01g0021001	37.4257	33.8242	36.8039	37.1703	38.4102	31.9296	33.3359	37.3507	53.7205	48.6025	43.5775	50.1947	47.2625	56.3244	61.9714	60.7725	52.5497	57.0655	51.1352	47.8078	48.7193	77.1189	84.4531	69.3846	87.5357	71.9431
HanXRQChr01g0021011	14.448	12.5428	7.78424	10.29	10.6719	10.9988	10.564	10.3883	10.7384	8.93615	13.7323	11.7168	10.1716	6.52345	9.50647	10.1637	12.8645	12.321	13.0204	6.96697	6.27756	6.63822	4.94341	5.55543	6.9125	8.60595
HanXRQChr01g0021031	1.70971	0	2.98915	0.457816	0.192479	1.51707	0.24355	0.384753	4.09757	3.25838	0.725808	0.492105	1.37198	1.67064	2.7503	0.885828	1.61781	0.268333	1.86995	2.48248	2.83855	4.95677	4.00001	2.60289	1.25682	1.3831
HanXRQChr01g0021041	12.9261	7.81622	8.96744	7.73927	8.19104	9.88466	9.89421	10.5659	14.9773	11.8043	9.34841	8.03772	13.0338	11.2172	10.3435	15.9682	13.1764	15.7422	10.6195	11.7718	7.31472	8.17954	9.0189	13.2087	10.2584	17.629
HanXRQChr01g0021051	0.563639	0.876155	2.05504	1.09004	0.55605	1.1141	0.334881	0.799103	0.960809	1.89259	0.580646	3.53847	2.79128	5.03181	3.31829	0.442914	2.08562	0.290694	0.554061	5.28529	11.3269	8.98524	7.96229	0.660436	0.866186	0.94402
HanXRQChr01g0021061	4.20851	3.71213	5.79147	5.25398	3.91373	5.99717	4.597	3.52197	6.58437	8.54592	3.39678	7.87368	5.67717	10.3023	9.38689	4.7555	8.69332	4.74055	5.90998	14.5746	16.7038	21.7012	25.6982	9.44035	10.1904	7.79365
HanXRQChr01g0021071	2.46123	2.44401	4.35917	3.98954	1.53983	1.49337	2.37461	1.89417	0	0.0390225	0	1.19511	2.60204	1.3922	0.538102	0.419603	0.077967	0.424861	0.27703	2.72272	2.86584	2.27696	4.18869	1.74821	2.95522	2.7662
HanXRQChr01g0021081	7.28974	9.89132	5.85375	6.95444	5.17554	4.85936	5.96697	5.17937	9.1842	7.06307	9.98712	5.48346	4.11595	3.81861	4.57387	7.13325	4.77548	6.57416	5.40209	6.56657	5.40416	5.9201	6.52832	5.59428	7.11631	6.54228
HanXRQChr01g0021101	4.35881	7.28592	2.30413	5.23218	3.1652	3.43711	1.73529	3.58117	2.37376	2.45842	2.46775	4.42895	5.53524	6.18535	8.789	2.02808	4.2492	2.9293	2.21624	3.36337	3.71195	6.56816	7.24531	1.67051	2.08904	4.50056
HanXRQChr01g0021111	3.94548	11.3439	4.42145	6.78004	6.3518	5.78383	4.93188	5.03139	1.97814	2.7706	1.71291	7.99085	8.18459	9.70562	9.83531	2.23788	3.60597	2.0125	1.89304	1.6016	2.07432	6.21785	8.45286	0.621587	1.64745	5.15918
HanXRQChr01g0021131	8.19156	7.77011	6.85013	6.49663	6.24486	7.11126	6.8194	6.71839	6.44307	6.068	6.70647	7.14724	7.66418	6.60301	6.0387	6.69033	5.84752	7.64749	7.22588	6.00601	7.58766	7.07609	8.11323	6.33241	7.69377	6.9155
HanXRQChr01g0021151	6.46306	7.30897	4.23463	4.20755	8.21242	6.32902	5.96697	6.98476	9.01465	6.20458	8.12905	8.74072	11.1888	6.50356	7.56332	8.9049	7.5433	6.99902	6.90267	9.36938	9.74387	7.7767	8.41512	7.45904	12.1266	9.37434
HanXRQChr01g0021161	25.0256	24.9704	19.1181	26.0301	28.1874	31.0525	30.5351	24.1507	28.2026	25.8914	32.6323	25.941	28.3622	25.338	24.5733	34.5473	29.9003	26.565	32.4356	35.1552	33.1892	29.2327	29.0944	38.3441	35.7004	29.5061
HanXRQChr01g0021171	9.33763	9.01517	10.1506	9.74494	9.8378	9.67132	9.07223	10.3883	6.38655	6.5948	6.76453	11.6934	10.763	13.6237	14.1102	5.66464	4.91192	5.43374	5.58678	11.0511	10.3716	12.9787	14.7925	4.85615	5.65568	6.65205
HanXRQChr01g0021181	6.01215	6.31754	6.16512	6.64923	7.95579	7.22978	8.09803	7.87265	7.26258	8.07765	6.99679	9.13909	9.13079	11.0978	11.4197	8.6951	8.69332	9.83888	8.54177	13.5335	12.3914	12.8561	13.8868	14.4519	13.9609	13.2602
HanXRQChr01g0021191	1.74728	1.95982	2.36641	2.37628	2.30974	2.15708	2.49639	2.4565	3.30631	3.33642	2.58388	3.23383	3.26438	2.74462	4.06566	4.12609	4.81446	4.58402	4.20163	3.04304	3.27525	4.32623	3.39624	3.92377	4.16109	4.30297
HanXRQChr01g0021211	118.308	103.04	121.995	108.699	139.226	114.918	124.363	130.875	121.147	160.539	97.4325	94.367	116.311	154.912	119.728	86.3682	111.376	66.9715	103.794	63.5035	105.054	89.3269	119.963	89.12	84.6144	68.1012
HanXRQChr01g0021271	4.79093	4.72662	14.323	6.23502	4.14898	3.60304	3.80547	3.84753	5.25619	7.60938	4.26775	7.80338	9.29637	11.6945	17.3089	3.98623	9.04417	4.4275	6.83342	7.68769	12.5005	13.2764	10.7925	5.63313	5.18013	6.73986
HanXRQChr01g0021311	42.4045	33.9625	38.3607	31.5239	36.464	33.1859	35.5278	31.8457	38.2628	38.8664	26.3904	32.8773	43.0756	53.5599	43.5862	40.1187	39.1589	35.2187	40.0309	39.2393	42.5236	54.5069	48.2266	52.8349	54.7905	45.9496
HanXRQChr01g0021351	156.842	160.29	222.505	172.684	177.08	148.27	188.234	213.923	241.53	225.14	116.303	148.358	116.973	221.24	232.101	149.379	110.343	149.171	98.2303	56.4565	69.2169	73.143	78.7172	55.4378	66.0679	84.9179
HanXRQChr01g0021361	10.3334	9.19962	8.90517	10.1156	8.14826	8.74685	8.40247	8.81973	9.91894	9.77513	10.4226	15.1381	13.4596	9.2283	9.38689	9.16133	8.4984	10.9793	8.74954	20.5005	18.2322	16.9021	17.7736	10.1785	11.6001	13.4578
HanXRQChr01g0021371	21.8692	15.7708	33.1297	17.397	19.1623	13.061	12.5733	20.8359	6.49959	10.8092	5.19679	9.23283	10.9049	11.7144	7.50353	5.68795	6.23736	6.1493	14.9596	4.88489	9.44363	3.69568	2.15095	3.34103	3.26093	0.614711
HanXRQChr01g0021381	37.0499	40.8104	44.5258	38.8926	37.2339	38.9223	37.2327	37.2323	22.0986	28.4669	35.013	36.9079	36.5468	32.6173	31.8377	23.3579	25.6511	31.1937	29.7808	43.6437	36.983	28.9524	34.6416	21.1728	21.9094	28.2108
HanXRQChr01g0021391	102.207	109.842	134.2	102.137	78.4885	99.9132	137.149	92.5184	53.1271	58.4947	208.655	84.6655	48.8237	111.336	167.17	103.805	99.0375	99.7081	101.786	51.4114	47.7095	71.3389	29.4341	99.3373	67.1549	84.1715
HanXRQChr01g0021401	54.147	41.871	64.329	47.9835	3.37907	3.05784	2.4355	3.3444	0.762995	1.77552	0.958067	51.5773	53.2472	4.53459	3.2884	1.0257	1.61781	1.52055	1.84687	50.6106	56.3889	4.04598	3.16982	1.39857	1.20587	0.329309
HanXRQChr01g0021411	8.4358	13.3037	8.65607	8.34969	15.7405	19.4375	22.8937	18.4682	16.1642	15.8236	30.7162	7.63935	7.71149	15.4733	23.5868	12.9378	11.2272	12.6117	10.5041	18.2583	20.3884	19.6344	39.019	15.5785	14.3515	23.359
HanXRQChr01g0021421	12.6631	12.3353	10.3375	14.6719	13.3666	13.1558	15.0696	12.7265	11.8971	12.4092	14.4871	16.052	16.5584	13.564	16.9203	15.9216	15.8858	18.5821	15.583	22.5826	18.8327	16.289	15.2831	17.7541	17.6974	21.2295
HanXRQChr01g0021441	10.7843	23.8867	1.74367	2.46349	10.6719	22.1634	19.6666	10.2108	3.41935	3.31691	22.1226	1.33571	1.51391	6.0859	2.89977	4.21934	5.49667	4.40513	6.00232	0.400401	0.21835	1.83908	0.528304	2.5252	2.80236	2.21735
HanXRQChr01g0021461	5.26063	8.73849	6.78786	6.97624	10.2228	11.4017	5.93653	8.64215	9.89068	5.61924	9.29034	8.50639	5.96103	7.49799	8.46016	7.59947	7.64076	7.66985	5.58678	5.20521	8.10624	9.30051	7.24531	6.83745	6.87853	8.80354
HanXRQChr01g0021471	19.2389	21.973	16.4403	15.8928	18.8201	18.11	18.0836	19.5632	11.8971	11.4531	21.571	13.4509	15.1628	10.7796	8.16121	11.4925	15.0086	12.8353	14.244	9.12913	11.4088	7.30379	6.00002	8.66336	9.79978	9.04503
HanXRQChr01g0021491	66.0022	56.9039	60.3434	62.0232	55.498	58.2412	75.6222	60.6431	59.5701	79.6839	85.8486	68.0745	50.9763	49.3634	57.1285	55.0845	67.0906	50.6479	57.0452	47.8078	58.5997	44.9437	52.0002	46.3859	34.3757	35.8508
HanXRQChr01g0021511	28.8771	33.5014	33.3788	27.5126	24.8084	33.8022	35.2538	24.713	30.8589	37.0909	62.5937	33.2757	35.2221	28.2219	39.2814	27.9502	43.3691	36.0908	31.9277	34.2743	37.6381	30.2836	21.6605	20.6678	17.8502	21.5368
HanXRQChr01g0021521	2.85577	7.30897	12.0811	0.174406	7.82747	5.73642	1.09597	0.799103	11.6427	14.1652	16.3742	0	6.41048	4.57437	7.50353	3.65987	12.0264	8.54194	8.334	9.76978	0.0545875	2.59223	0.037736	0	0	5.90561
HanXRQChr01g0021581	5.44851	7.4012	12.8284	6.73644	2.92995	2.01486	4.84055	2.13094	2.17595	3.60958	2.14839	4.12431	2.8859	2.50596	5.97891	3.24027	2.86529	2.70569	2.47019	5.84585	5.45875	2.83744	3.92454	3.61297	1.40967	2.06367
HanXRQChr01g0021591	1.69092	2.99737	3.67416	2.57249	0.898234	1.80152	2.67905	2.10135	1.49773	3.86323	7.83873	3.351	3.64285	2.2673	2.12251	1.28212	2.68986	1.63236	2.67796	7.92793	7.31472	4.60647	8.94343	1.59282	1.97015	2.28321
HanXRQChr01g0021601	53.1324	52.9843	55.1747	55.1341	58.3424	49.8263	57.0515	53.8063	54.3139	57.5582	59.4001	74.6359	74.3946	61.8336	70.9995	60.9123	64.5567	61.6495	61.293	93.4535	79.7796	78.2574	73.9248	72.1429	65.898	80.0002
HanXRQChr01g0021611	77.5192	59.1174	42.969	74.2098	81.1832	71.0415	68.8028	69.9363	78.3342	75.5085	62.4776	89.071	93.2239	50.3976	44.0048	80.6337	79.6822	66.7926	81.8625	74.7948	70.3087	82.0056	88.9814	87.9934	107.356	85.6424
HanXRQChr01g0021631	5.26063	6.15614	5.35556	6.45303	9.79503	9.14983	7.30649	10.0924	15.1469	11.8238	12.8613	8.50639	7.9717	14.5584	13.3031	16.2946	10.6425	15.4068	11.9354	9.60962	9.96222	16.0263	15.6604	9.98424	11.7699	11.8771
HanXRQChr01g0021641	2.51759	4.01187	4.48372	2.9867	2.6947	2.2282	3.74458	2.24933	3.30631	2.80962	1.94517	1.64035	1.72681	2.88384	3.94608	1.91152	1.36442	1.85597	1.59292	1.2012	1.36469	2.2069	1.54718	1.32087	1.6984	1.40505
HanXRQChr01g0021651	12.851	14.2029	11.3339	12.1648	11.7198	11.9232	13.3344	14.8278	14.836	13.97	16.6065	18.6297	17.1261	14.28	15.0071	18.2527	14.112	18.5373	16.414	22.4224	17.932	21.0356	20.5661	21.4059	19.6166	21.1856
HanXRQChr01g0021661	9.03702	9.66076	13.0775	10.2246	9.70948	9.0313	10.564	10.5955	17.6902	15.3944	13.4129	13.6149	13.9091	11.058	13.333	17.1338	18.4197	16.6366	18.3533	16.016	12.9918	12.751	9.28305	20.9785	20.8054	16.7728
HanXRQChr01g0021671	7.64671	9.24574	8.90517	9.24352	8.14826	8.91278	8.79824	7.13274	8.76031	9.22882	9.05809	9.5609	9.48561	9.66585	11.7486	9.13801	10.9154	11.8737	9.28052	16.8168	12.2549	11.1571	5.96228	11.4605	12.3304	11.5039
HanXRQChr01g0021681	3.36305	2.14427	4.85737	3.18291	1.5826	3.9586	3.92724	3.07803	2.3455	2.24379	2.23549	1.80439	2.1526	1.67064	2.27199	2.12132	3.3136	2.5268	3.80917	1.36136	1.22822	0.893269	1.09434	1.47627	1.51158	1.25138
HanXRQChr01g0021701	19.5959	17.2464	27.5251	23.6756	22.1992	19.556	17.7183	18.6753	21.929	23.472	19.5097	25.0271	24.0807	35.0636	33.0335	21.0268	22.7469	22.2269	16.3217	34.2743	36.3007	30.4762	32.5284	20.9397	24.1683	22.9638
HanXRQChr01g0021711	128.566	87.1543	89.6744	133.987	88.2408	89.3649	83.2332	87.783	104.135	65.7139	41.4291	48.2263	50.9053	52.5655	44.5429	74.6893	47.6963	51.587	49.3345	35.3954	38.5388	35.1878	37.4718	33.5268	49.3896	41.9979
HanXRQChr01g0021731	16.1765	8.946	4.79509	17.179	16.1254	16.2374	14.5521	12.9336	20.1487	14.1261	2.00323	2.29649	3.54823	19.9283	8.01174	16.9939	13.1959	13.0812	5.93307	0.0800801	0.300231	0.770664	0.264152	0.582737	0.0509521	0.131724
HanXRQChr01g0021741	8.11641	6.73256	8.78062	8.00088	4.02067	5.59419	5.32765	5.29776	7.09303	7.1216	6.76453	6.09273	3.8794	5.7478	8.31068	6.43391	7.52381	6.61888	7.71068	3.20321	2.07432	2.04926	0.264152	2.56404	2.95522	3.73217
HanXRQChr01g0021761	66.0585	69.954	66.6954	65.5331	70.5969	65.1155	58.3302	65.7632	73.3323	67.2748	97.3454	59.1932	55.518	73.2695	69.6842	63.2901	57.871	59.5476	55.7754	44.4445	51.7489	59.0609	55.5474	59.8277	56.0643	61.5369
HanXRQChr01g0021771	5.11033	7.44731	5.35556	5.18858	5.34663	5.09641	5.8452	5.71211	6.30177	6.4192	7.95486	7.52218	7.09647	6.32457	7.35406	5.66464	5.39921	5.12069	4.98655	10.2503	9.49822	6.86591	7.69814	4.85615	3.66855	4.93964
HanXRQChr01g0021791	41.3336	27.7372	19.4295	40.4186	44.0135	45.7254	43.1388	40.0736	54.8509	55.5485	34.0839	25.8941	29.403	30.3897	22.0921	41.9136	36.3716	28.5104	22.1163	10.3303	13.756	19.3191	12.9812	21.0174	18.071	19.8903
HanXRQChr01g0021811	12.8322	11.3208	13.2643	13.2985	14.7995	13.6062	15.3436	11.8682	16.3055	13.0725	5.80646	11.9043	8.53942	10.9387	13.2732	11.2827	12.0459	10.6886	8.91114	9.20921	10.6719	9.66833	9.58494	7.92523	7.94853	9.08894
HanXRQChr01g0021821	54.2409	54.8058	39.0457	44.2555	60.4811	60.2798	51.2368	54.339	39.2801	40.0176	48.513	51.6476	43.6669	55.6283	49.7744	49.3499	40.6988	49.8429	38.9459	51.7318	40.8314	57.6421	54.3775	48.6003	54.264	50.8893
HanXRQChr01g0021831	7.38368	9.13045	7.84651	6.91084	3.95651	7.06385	7.0325	5.97848	11.4732	11.9214	8.36131	15.5833	15.3993	11.237	10.8517	9.7208	12.7281	9.45874	7.20279	15.0551	16.6492	14.4675	17.0944	9.63459	11.668	13.5895
HanXRQChr01g0021841	22.7522	18.9987	24.1	25.8993	22.4131	24.2968	22.1935	25.2457	15.1751	16.7016	21.1355	15.5833	17.8831	18.1384	11.7785	16.6442	15.5544	14.6465	17.7992	18.8188	22.9813	12.4707	16.7548	15.7339	14.2156	14.8628
HanXRQChr01g0021881	5.16669	5.02636	7.22377	7.17245	6.69398	7.01645	7.5196	7.4583	6.33003	5.05341	5.48711	9.11566	9.76947	12.5298	12.1671	8.43868	7.46534	5.92569	6.64873	9.84986	12.0638	12.3481	11.8114	5.28349	5.68965	6.65205
HanXRQChr01g0021891	3.34426	3.45851	11.5207	4.57816	1.30458	0.853352	1.76574	1.06547	7.68647	6.61431	3.01936	11.5996	14.3822	5.15114	4.45429	6.27073	8.0306	10.1743	7.3413	31.3113	24.4006	14.7827	27.1322	20.4347	38.299	50.1428
HanXRQChr01g0021901	33.4238	36.2221	40.2912	35.6442	39.8003	31.8111	38.3895	39.748	31.2263	39.2176	37.9162	32.971	31.9578	41.7461	40.9555	24.4535	24.1893	26.3637	22.6934	26.6667	24.9192	20.4751	22.4906	17.1713	15.1667	18.0901
HanXRQChr01g0021911	105.664	99.8125	90.9199	111.293	78.5741	64.7125	75.9571	72.3928	91.842	66.4748	46.4517	67.6762	83.6674	56.9609	66.2762	75.0623	82.1577	58.8097	66.4642	35.7157	37.447	57.7823	54.6794	54.1557	55.249	42.8541
HanXRQChr01g0021931	155.903	115.168	145.97	135.405	122.908	110.011	96.05	107.79	155.34	145.925	99.2035	131.345	125.205	138.285	128.696	122.081	111.317	90.9873	112.867	53.974	43.0968	52.5277	47.887	56.5644	51.6654	52.7993
HanXRQChr01g0021941	14.448	9.45325	18.4331	14.0397	6.71537	6.06828	5.75386	5.62332	11.8971	5.42413	3.36775	17.9267	15.5886	11.2569	9.50647	8.36874	4.81446	9.12332	4.571	10.01	9.1434	3.17023	1.54718	4.04031	3.58363	4.12734
HanXRQChr01g0021951	4.54669	0.691701	1.61912	4.51276	1.79647	0.711126	1.40041	1.45022	2.43028	1.22921	0	7.45188	3.26438	0.894986	2.03283	0	0	0.4025	0.438631	0.24024	1.20092	0.875754	0	0	1.73237	0.329309
HanXRQChr01g0021961	2.29213	4.28855	1.1832	2.59429	3.31491	2.37042	2.58772	2.90045	5.22793	3.25838	3.57098	1.82782	1.96336	5.64835	6.90564	4.98861	4.98989	4.67347	3.25511	1.44144	1.44657	3.66065	2.64152	4.8173	4.26299	4.76401
HanXRQChr01g0021971	41.1457	37.6746	35.247	43.1001	3.82819	7.3009	5.75386	4.67623	1.15862	1.63894	1.33549	33.4163	40.8047	2.72473	3.37808	1.84159	2.43647	0.670833	1.36207	30.3504	36.1096	1.80405	3.01888	2.25325	1.42666	2.10758
HanXRQChr01g0021981	243.079	211.799	277.804	251.995	207.128	253.493	218.008	212.887	210.05	254.31	293.662	335.897	347.23	279.176	242.863	282.929	388.217	258.315	363.949	348.028	356.893	288.929	245.737	429.283	356.614	304.677
HanXRQChr01g0021991	13.5086	11.4361	9.15427	11.9032	4.17037	3.29489	2.49639	1.56861	0.706477	0.819472	0.464517	8.74072	9.32003	3.32139	3.07914	0.512848	0.214409	0.82736	0.761833	7.68769	8.43377	2.85496	2.37737	2.68059	0.849201	0.614711
HanXRQChr01g0022001	2.55517	3.82741	3.61189	5.97341	1.79647	2.18079	1.36997	2.54529	1.7238	1.07312	2.0613	6.81917	7.19109	1.43198	0.777258	2.16795	2.43647	1.85597	2.23933	5.84585	4.25782	0.858239	0.641512	1.24317	1.52856	1.51482
HanXRQChr01g0022011	73.9119	73.1589	61.6512	67.8222	74.9384	70.2356	74.1	71.0314	68.3587	77.4596	80.855	61.8178	62.3543	75.8948	72.6138	67.0898	63.7185	59.7488	64.6404	68.1482	72.9562	79.5185	84.9814	69.2681	76.8018	68.5622
HanXRQChr01g0022031	2.57395	2.60541	2.05504	3.96774	1.96756	0.521493	0.334881	1.03587	1.27166	1.17067	0.667743	3.46817	3.54823	0.934763	1.22568	1.35205	1.34493	0.268333	0.554061	2.4024	1.39198	0.700603	0.792455	1.55397	0.543489	0.702527
HanXRQChr01g0022041	12.9637	14.6641	13.8871	23.4358	28.7649	16.2374	17.6574	16.6924	24.1615	15.9797	12.3968	9.93584	15.1155	21.9371	13.2732	14.0567	9.96028	8.85499	8.74954	5.84585	6.76885	8.17954	5.43398	8.43027	6.87853	5.09332
HanXRQChr01g0022061	34.0062	29.8584	30.9501	30.9353	0	0.118521	0.334881	0.177579	16.7294	18.7893	21.1646	36.0174	34.2523	0.0198886	0.0896836	16.2013	22.3375	17.5535	20.5233	46.1262	24.1004	0.385332	0.037736	18.3368	21.3489	14.8189
HanXRQChr01g0022091	8.47338	9.36102	6.04057	5.7336	10.2228	11.9469	12.8473	13.2888	18.7358	15.57	13.471	9.11566	10.9759	11.8536	22.9291	19.0919	21.0511	24.3512	19.4152	10.01	5.02205	17.2874	15.8868	17.4044	20.9413	22.8321
HanXRQChr01g0022111	34.1753	30.6424	29.1442	39.8736	30.6683	28.1132	30.5655	29.0933	36.9911	34.1057	19.6549	25.8707	26.5171	22.0763	23.826	28.6729	28.341	22.9872	25.4637	23.0631	21.6439	27.0608	32.7926	24.0088	28.6521	27.3766
HanXRQChr01g0022121	1.22122	1.66008	0.685013	1.56965	2.6947	2.84451	2.70949	3.13722	2.40202	1.97064	1.62581	1.00764	1.27736	2.12808	2.15241	2.58755	1.69578	1.67708	2.14699	0.880881	0.764225	2.52217	2.45284	1.67051	2.81935	2.06367
HanXRQChr01g0022131	8.68005	10.6753	13.5134	9.24352	21.0443	18.7974	18.4185	26.252	20.0357	21.4819	17.2162	17.997	17.1498	26.8098	21.823	18.6257	26.1579	24.3512	27.6338	32.1121	31.0603	21.8939	20.5661	31.2736	24.9326	26.3228
HanXRQChr01g0022141	3.72002	4.38077	4.98191	4.55636	4.9189	4.36157	5.72342	6.15606	6.0757	6.90698	7.89679	3.72594	4.96753	8.05487	6.84585	6.48053	6.47126	5.25486	5.93307	5.84585	7.72413	12.4357	19.585	8.50797	10.2584	11.5697
HanXRQChr01g0022151	1078.75	920.677	934.233	813.844	648.183	619.913	740.391	805.259	813.551	1114.76	1092.69	808.927	662.763	563.662	777.438	783.934	615.881	700.931	625.742	480.801	505.453	732.113	837.739	510.167	572.888	770.715
HanXRQChr01g0022161	3.81396	4.51911	4.17235	4.40375	6.69398	6.58977	5.38854	5.41614	3.16502	3.8242	4.8484	2.48396	2.48376	2.58551	1.85346	4.19603	2.98224	3.66722	3.85534	2.08208	1.69221	1.05091	1.24529	0.971229	1.10396	1.40505
HanXRQChr01g0022171	23.1092	19.1371	18.2463	21.3429	23.0761	21.6894	20.1537	19.9776	19.9227	18.8283	17.7388	16.4035	18.4981	20.9228	16.2028	24.0572	21.3629	18.0007	21.2852	16.4164	19.6788	22.6295	22.3774	23.3872	24.0834	18.8804
HanXRQChr01g0022191	5.22306	5.51055	4.17235	5.6682	1.96756	1.84893	1.49174	1.33184	5.11489	5.11195	7.02582	6.2802	3.38265	0.97454	0.717469	5.33828	6.47126	7.15555	7.77994	7.60761	6.25027	1.31363	1.13208	6.64321	6.11425	5.0055
HanXRQChr01g0022201	39.2857	30.1121	34.7488	41.3124	46.1735	42.4542	42.4386	43.1812	45.0167	38.4762	35.013	34.9863	40.6864	47.6331	37.5475	53.9656	43.4666	36.0908	45.9409	26.8268	37.5835	49.0247	44.9435	57.4968	69.3288	45.4447
HanXRQChr01g0022211	50.5021	60.6391	47.9509	41.6177	43.0938	59.7583	47.9793	41.139	44.5646	63.7627	88.7228	53.1473	48.4216	43.8344	51.299	53.173	60.0735	44.9458	47.3491	74.955	65.4504	53.1758	54.4153	57.4968	53.3638	59.1659
HanXRQChr01g0022221	8.9055	10.56	5.54238	5.49379	11.3776	8.17795	23.8374	14.0583	4.86056	3.473	7.31615	0.281203	0.473098	1.69053	2.1823	1.72503	0.643227	1.16278	1.31589	0	0.0272937	0.297756	0	0.776983	0.220792	0.439079
HanXRQChr01g0022231	19.4643	19.7365	28.0233	26.0519	34.2826	24.842	25.6641	34.3318	0	0.0195112	0.0290323	16.6378	20.0357	26.1137	21.6735	0.0233113	0	0.0223611	0.0230859	16.016	19.979	16.7795	13.1321	0	0.0339681	0
HanXRQChr01g0022241	38.0269	34.7926	43.4672	40.2442	56.1182	42.075	46.8833	75.8852	9.74938	6.88747	12.0194	40.1886	38.9596	32.2195	28.908	5.92106	5.98396	6.97666	8.35708	14.7347	10.8629	6.53313	6.86795	8.74106	3.27792	2.91988
HanXRQChr01g0022251	1.01455	2.49012	0	0.56682	1.83924	0.521493	1.55263	1.71659	1.52599	0.78045	1.53871	1.10138	0.496753	0.715989	0.508207	1.32874	1.11103	1.67708	1.59292	1.04104	0.463994	1.19103	0.830191	0.971229	0.951106	1.44896
HanXRQChr01g0022261	9.93884	10.2372	9.90155	10.726	11.2493	9.22094	10.0464	14.2063	10.2298	11.6482	8.7097	22.9415	22.827	19.6101	18.8934	12.1918	12.4942	10.3755	11.2428	44.925	52.7861	17.5851	22.9812	10.0619	11.1415	13.6334
HanXRQChr01g0022271	3.17517	2.83597	2.67778	3.44452	4.96167	4.97788	4.84055	5.97848	3.13676	3.76567	2.26452	7.33471	7.99535	4.55448	3.76671	5.40821	5.71108	5.92569	3.83225	12.4124	16.7038	11.8752	16.4529	11.1109	9.51106	10.3623
HanXRQChr01g0022321	2.32971	1.47563	1.24548	1.00284	1.9034	3.27118	2.00929	1.98296	2.28899	4.29247	1.24839	2.60113	2.29452	0.437549	0.508207	1.93483	2.1246	2.0125	2.19316	0.640641	0.463994	0.0875754	0.037736	0.582737	0.509521	0.812296
HanXRQChr01g0022331	7.13943	8.46181	7.1615	7.23785	5.11138	5.12011	4.41434	4.9722	8.44946	10.2434	9.40647	9.30313	7.85342	6.64278	5.79954	10.2103	9.6874	9.50346	7.29513	10.2503	11.2723	7.56652	8.03776	11.1109	10.9717	10.7135
HanXRQChr01g0022341	15.1243	17.9381	18.869	15.5875	9.43146	10.4536	7.94581	7.16233	19.7248	15.4919	16.8968	21.0199	18.9239	10.4614	14.2298	17.6699	19.0629	20.0355	15.5599	24.2643	24.3187	13.942	10.2642	16.8217	16.1518	21.0319
HanXRQChr01g0022371	57.9609	62.8987	50.691	53.5863	48.0983	54.4012	52.1806	48.183	54.1727	60.9531	63.2614	61.4194	58.3093	58.552	69.2956	59.0008	56.3896	63.1701	58.3149	69.5896	55.2152	72.1271	71.0568	54.4665	54.6206	64.3031
HanXRQChr01g0022381	15.594	16.5547	13.7625	14.0615	2.71609	3.29489	7.36738	5.12018	6.89522	7.08258	12.0484	4.87418	2.48376	0.894986	1.19578	3.98623	3.66445	4.025	4.54791	0	0.136469	0.0175151	0	0.621587	0.237776	0.768388
HanXRQChr01g0022431	16.834	19.2754	14.8835	14.2795	18.3069	18.9634	19.4231	17.5803	19.414	18.2625	23.342	15.1147	16.724	22.2155	21.6437	20.817	19.7841	20.2815	20.9158	18.2583	18.9692	22.6295	23.5095	22.5714	18.5296	20.9002
HanXRQChr01g0022441	22.8838	24.0251	14.7589	15.2387	21.1513	20.4804	21.6455	20.8063	11.3601	12.1165	11.6129	14.8803	14.5241	12.8281	12.3464	12.0985	13.9951	10.711	12.8357	10.5706	17.1951	11.4899	8.33965	10.295	11.0057	12.3601
HanXRQChr01g0022451	17.2474	21.8808	12.3925	13.2985	17.0664	18.0389	20.4582	15.3901	13.3665	13.2481	19.6259	12.4667	11.2361	12.4105	12.466	12.0519	11.0323	15.2726	13.6207	14.975	12.7735	11.2622	11.9246	10.1396	8.59392	11.5917
HanXRQChr01g0022461	17.191	16.3011	17.8103	19.3809	20.2958	17.3752	17.7183	17.5211	25.2636	23.6086	17.6807	23.8554	27.2504	27.0485	27.3834	31.4469	28.1071	27.0346	25.6946	25.8659	29.5591	36.6941	33.1322	34.6535	38.6047	33.4798
HanXRQChr01g0022471	28.1444	26.031	27.8364	24.5913	19.0126	17.9441	21.9195	17.5507	16.9554	17.9699	22.2388	22.215	23.513	19.4311	22.3312	15.5253	15.5544	14.4453	15.1905	22.3424	29.2862	21.7187	23.6605	14.8015	14.7931	16.3337
HanXRQChr01g0022491	4.90366	4.72662	3.92326	3.59713	3.69987	3.91119	4.07946	2.07175	1.46947	1.79503	3.89033	1.73408	2.72031	1.3922	0.777258	1.8649	2.94325	1.40875	3.48597	0.960962	0.518581	0.753149	0.339624	3.06908	0.88317	1.64655
HanXRQChr01g0022501	23.4098	23.4256	22.5432	25.4851	20.0819	21.7131	16.8963	16.5148	25.1506	20.9551	17.6226	28.5421	28.8117	21.4995	18.8336	26.1552	25.924	24.3736	22.2086	19.6196	15.5847	23.2075	14.4151	18.1037	19.09	22.7882
HanXRQChr01g0022531	1.50304	1.56786	1.99277	2.44169	3.3363	2.10967	3.65325	3.07803	1.21514	1.15116	1.42258	1.07794	1.44295	2.76451	2.7204	1.53854	1.05255	0.872082	0.761833	0.400401	0.818812	1.17351	0.792455	0.660436	0.679361	0.614711
HanXRQChr01g0022541	14.5231	12.4737	10.9602	16.9174	17.6867	16.2137	17.018	16.1596	27.27	16.6236	10.771	9.35	10.621	11.3365	12.7351	18.9054	14.9307	16.8379	13.2513	8.40841	7.94248	11.6826	13.2831	13.0922	15.948	15.719
HanXRQChr01g0022561	28.6141	27.1839	37.738	24.5259	51.0924	48.3566	46.518	63.2771	17.0402	36.6616	41.284	7.66278	10.8339	23.8066	5.67996	26.0853	26.08	29.3154	54.0902	0.400401	0.300231	0.210181	0.490568	2.64174	1.61348	1.03184
HanXRQChr01g0022571	1.18364	1.01449	1.49457	1.00284	1.49706	1.09039	1.36997	1.6278	2.45854	2.12673	1.77097	1.96842	1.53757	1.88941	1.43494	4.10278	3.45004	2.59389	1.73144	0.720721	2.42914	2.11933	2.45284	2.99139	4.26299	2.54666
HanXRQChr01g0022611	26.8668	27.8756	24.3491	25.0055	0.962393	0.189634	0.395768	0.147982	1.58251	0.956051	0.987099	22.3791	26.0677	0.397771	0.358735	1.70172	1.20849	1.40875	1.06195	27.948	27.0208	0.525453	0.603776	2.05901	1.9192	1.40505
HanXRQChr01g0022631	8.81156	12.3123	8.65607	7.91368	21.0657	18.11	23.9897	17.8762	8.78857	6.92649	8.94196	10.3576	8.63404	20.5847	26.7855	4.42914	5.24328	5.97041	4.17854	16.2563	9.08882	29.4253	27.1699	4.38996	4.21204	6.71791
HanXRQChr01g0022661	6.70731	6.29448	7.59742	7.84827	5.75297	5.87864	6.51496	6.15606	9.77764	12.8579	6.93873	8.57669	7.33302	6.18535	6.99532	7.92583	8.51789	9.23513	6.99502	8.64865	7.34202	5.20198	5.92455	4.97269	6.04631	6.56423
HanXRQChr01g0022671	35.5281	39.4731	33.5034	27.1637	42.9014	40.7949	39.8813	44.3058	7.96906	13.4237	21.513	6.18646	7.52226	8.11454	1.31536	8.99815	13.2934	14.736	28.2109	0.16016	0	0	0.150944	0.505039	0.118888	0.0439079
HanXRQChr01g0022691	24.7813	28.3597	20.7372	27.36	14.2648	17.3752	15.9525	14.8574	18.6793	20.76	21.6	40.5401	37.0909	17.7605	21.8529	23.7775	24.735	26.6097	22.1163	55.4154	45.4714	29.5479	28.4529	25.1354	25.527	34.2482
HanXRQChr01g0022701	13.3019	11.8742	7.34832	6.06061	4.76919	4.74084	7.24561	4.20269	12.2644	6.55578	10.7129	6.04586	6.41048	5.36991	4.21513	7.52954	7.23144	9.14568	6.23318	6.32633	2.72937	2.74987	3.16982	2.17555	2.81935	3.46872
HanXRQChr01g0022721	30.305	24.002	21.4845	21.8444	17.3231	18.6315	15.8612	15.7453	14.2143	13.853	8.33228	18.4422	18.8529	10.8989	10.0147	15.0824	13.2544	14.2887	11.8892	17.9379	13.9198	12.4883	13.434	12.626	12.9079	17.0143
HanXRQChr01g0022731	0.958187	1.10672	0.685013	0.85023	0.534663	0.687422	0.547987	0.73991	1.49773	1.07312	0.900002	1.33571	1.11178	0.437549	0.627785	0.955762	2.06612	1.09569	1.66218	0.880881	1.39198	0.630543	0.641512	2.5252	1.97015	1.3831
HanXRQChr01g0022741	1.48425	1.06061	0.809561	2.07107	1.64676	2.20449	3.01393	1.39103	2.59984	0.995073	3.42581	1.45288	0.804266	1.67064	1.49473	2.58755	4.93141	2.07958	3.78608	0.960962	1.82868	1.55884	1.50944	4.54535	2.59856	2.30517
HanXRQChr01g0022771	347.578	326.76	552.432	576.761	197.547	114.112	161.139	227.301	266.314	255.617	342.494	257.558	344.013	66.5273	21.6735	161.197	112.565	160.105	171.297	156.236	106.309	59.1484	79.0191	26.4951	13.9609	13.9188
HanXRQChr01g0022781	0.338184	0.368907	0.747287	0.523218	17.6011	11.6862	14.1259	19.8	16.8707	20.2722	28.1323	0.445238	0.567717	6.88145	2.24209	15.6185	10.4671	13.4167	19.4152	0	0.109175	0.245211	0.37736	2.68059	1.97015	1.18551
HanXRQChr01g0022801	0.695155	0.553361	0.373643	0.457816	24.9795	11.8521	17.3225	25.6897	21.9008	32.896	39.9485	0.210902	0.331168	9.46696	3.55745	18.6257	15.2425	17.4193	22.0701	0.16016	0.163762	0.245211	0.075472	2.83599	1.6984	1.07574
HanXRQChr01g0022821	15.688	11.6667	27.4628	21.2993	11.7412	4.83566	7.88493	11.0099	0.678218	0.585337	1.0742	9.72493	17.7648	4.19649	10.7321	0.512848	0.467802	1.34167	1.4775	7.36737	2.81126	1.57636	2.71699	0.0776983	0.594441	0.812296
HanXRQChr01g0022831	2.64911	1.89065	2.98915	2.7687	1.71092	3.01043	0.974199	1.95336	1.1021	0.448759	0.696776	1.45288	3.00417	1.35242	1.49473	0.839205	0.838145	1.90069	0.784919	1.2012	0.4367	0.980845	1.50944	0.93238	0.781265	0.790342
HanXRQChr01g0022851	5.33579	5.07247	3.54961	9.61414	3.3363	5.00159	7.0325	5.26816	7.26258	2.0877	3.54194	5.69436	5.03849	4.19649	4.48418	1.84159	4.28818	4.00263	4.15546	6.72673	3.38442	0.945815	1.20755	1.51512	3.65157	3.20528
HanXRQChr01g0022881	17.0971	13.3498	36.4925	16.9828	2.75886	4.57491	2.9226	6.33363	3.78672	11.0434	10.4807	62.8957	48.8947	22.8321	27.3236	8.34543	13.8196	17.956	12.5125	143.904	143.128	73.791	74.604	39.3154	33.985	47.2669
HanXRQChr01g0022891	293.356	265.682	330.488	353.608	657.978	446.73	503.691	704.661	230.538	398.439	194.488	143.413	213.864	261.376	120.385	223.741	193.436	196.308	383.387	1.6016	1.14634	1.47127	1.13208	29.2534	12.6021	10.2305
HanXRQChr01g0022901	17.9237	19.8979	21.5468	17.942	16.7884	14.2225	15.161	14.739	17.6054	16.8382	16.0549	19.942	22.0227	20.704	19.3418	15.7118	18.9655	17.5311	17.1297	22.9029	20.907	16.9021	18.7548	13.0922	12.6361	17.6729
HanXRQChr01g0022911	3.60729	4.88802	6.10284	5.16678	1.71092	2.34672	2.19195	1.89417	0.876031	0.878006	1.68387	4.28834	2.98052	0.83532	1.76378	2.12132	2.33901	1.7218	1.70835	3.20321	3.0569	1.99672	0.528304	2.40865	2.42872	2.17344
HanXRQChr01g0022921	18.2243	15.7477	11.2093	16.8302	8.36213	11.6862	7.15428	10.8323	4.12583	7.37525	6.35808	28.7764	23.7968	2.6054	2.06272	6.97007	12.7866	8.38541	11.7276	23.3033	20.7978	3.34538	4.11322	5.51658	2.98919	4.34688
HanXRQChr01g0022951	11.9304	11.2286	6.47649	6.12601	6.73675	8.50981	12.3602	8.10942	12.6318	8.23374	10.8871	7.05351	6.41048	7.08033	6.30775	14.1499	16.2171	13.8639	12.1893	8.72873	11.2996	10.8769	9.43399	12.6648	18.3088	16.2679
HanXRQChr01g0022981	38.0832	38.4125	33.6279	31.0661	28.8932	34.2526	28.9215	26.3408	36.2281	39.2176	37.4807	41.6649	41.1122	37.8678	33.3623	34.9436	33.9936	36.8734	35.229	41.4815	44.7617	45.4692	53.6606	36.4405	40.7956	41.8881
HanXRQChr01g0022991	11.9679	14.2721	10.9602	13.4075	13.7515	14.2936	13.5779	14.5022	16.0512	15.8041	21.1355	7.87368	6.95454	11.4757	11.0909	11.8887	10.0382	15.7198	11.6353	8.00801	6.16839	8.51233	9.58494	9.0907	7.16726	9.13284
HanXRQChr01g0023011	11.9304	10.3294	12.268	13.8653	15.3555	14.9574	20.3973	16.6924	23.6528	20.2332	17.5355	19.7311	23.0162	25.9347	24.7527	29.3955	25.3782	28.1526	24.3556	26.4264	22.5719	42.0012	38.2265	30.8074	37.178	36.1143
HanXRQChr01g0023021	5.01639	5.46444	5.4801	5.69	3.35768	4.69343	4.20123	3.78834	4.29538	8.17521	9.20325	6.74887	6.90723	3.28161	4.09555	4.5457	9.2001	5.16541	8.68028	5.28529	5.10393	3.94089	2.94341	4.62305	2.93824	3.31505
HanXRQChr01g0023041	121.37	116.667	122.617	126.968	89.5454	108.708	96.5066	99.3256	85.9076	145.808	152.333	173.432	146.045	85.6999	82.3894	86.0885	112.955	93.8495	117.392	153.674	148.369	89.8173	110.831	80.9228	68.9042	92.2066
HanXRQChr01g0023051	3.79517	4.86496	2.24186	3.18291	6.26625	8.53352	8.28069	5.35695	2.09117	2.2633	4.55807	0.98421	1.58488	1.69053	1.40504	1.77166	1.67629	2.21375	2.6087	0.560561	0.982575	1.08594	1.28302	1.55397	1.30777	1.20747
HanXRQChr01g0023061	33.1984	31.2879	31.3238	37.0613	27.8025	26.1457	26.2121	25.8377	40.3257	33.0911	22.0936	33.9787	31.6739	26.3325	30.4625	26.4117	25.963	21.2207	26.2948	23.7838	26.2566	24.1008	26.7548	20.357	22.1811	23.3371
HanXRQChr01g0023081	15.6316	16.4625	8.3447	11.5762	12.1475	10.4299	11.3251	9.9444	10.795	9.58002	14.7484	12.8416	11.2361	8.27365	10.8218	13.4972	10.4476	12.2762	10.4579	13.2132	9.90763	12.138	11.2076	12.0432	8.37313	14.5994
HanXRQChr01g0023121	1.42789	2.62846	3.30052	1.91847	1.4329	1.09039	2.22239	2.01256	2.31724	3.31691	1.85807	5.78809	4.25788	4.03738	4.75323	2.47099	2.43647	3.15291	2.33167	6.96697	7.23284	4.65901	6.37738	1.98131	2.27586	3.16137
HanXRQChr01g0023161	4.97881	7.74705	9.59018	7.32506	9.96612	6.87422	10.6857	6.86637	10.8515	8.81908	5.02259	6.23333	4.73098	14.101	25.6196	11.0029	11.4417	12.5893	13.8284	5.84585	4.12136	21.4385	22.868	13.5972	13.2985	15.9166
HanXRQChr01g0023171	11.2728	13.834	8.96744	6.78004	10.0303	14.0803	12.5124	9.9444	1.58251	2.75109	8.04195	1.26541	1.51391	1.5712	0.239156	2.30781	2.22206	4.18152	7.11045	0.0800801	0.0818812	0.0525453	0.037736	0.233095	0.0509521	0.021954
HanXRQChr01g0023181	35.3778	42.1707	26.2796	32.9628	51.1352	45.6306	39.8508	48.4493	5.90615	12.1555	23.6613	8.57669	10.5028	10.7001	1.55452	12.0985	10.6815	13.7968	26.0639	0	0.245644	0	0.226416	0.621587	0.203808	0.329309
HanXRQChr01g0023201	6.29397	7.00924	5.16874	6.93264	0.42773	0.521493	0.304437	0.473543	1.15862	0.878006	0.348388	7.26441	7.47495	1.41209	1.61431	1.46861	1.20849	1.34167	0.692576	7.28729	6.71426	1.40121	1.81133	1.51512	1.30777	1.82218
HanXRQChr01g0023221	6.46306	5.44138	4.60827	4.88337	4.23453	4.88307	4.47523	5.03139	5.28445	4.48759	5.10969	4.54611	5.20408	4.41526	5.29133	4.03285	4.22971	3.3318	5.56369	2.32232	4.06677	4.11604	4.49058	4.93384	4.84045	4.82987
HanXRQChr01g0023231	9.6946	10.6061	9.27881	9.59233	8.23381	7.96461	8.12848	7.48789	7.14955	7.04356	8.59357	9.46716	8.39749	8.19409	7.62311	6.59709	7.46534	6.97666	8.12622	9.36938	9.74387	7.549	6.49059	7.76983	7.3371	7.22285
HanXRQChr01g0023241	3.41941	4.49606	4.2969	4.66536	2.03172	2.48894	1.82662	2.87085	1.41295	0.838983	1.21936	3.351	2.86224	1.65075	0.777258	1.53854	1.09154	2.10194	1.10812	3.44345	2.81126	1.36618	0.830191	1.04893	2.39475	1.07574
HanXRQChr01g0023271	23.7292	24.786	11.7698	16.9174	9.3673	12.3262	12.9386	10.1812	9.38201	11.5702	27.0581	16.3332	14.5951	3.75894	6.33764	9.48768	9.10264	6.88721	9.85766	26.7468	33.544	13.7143	17.7359	13.2476	8.96757	12.0527
HanXRQChr01g0023281	40.319	36.0607	61.7757	49.3569	76.1788	59.1657	62.1965	72.0969	42.8973	58.1435	77.9808	47.7576	48.256	62.3507	39.4309	55.947	46.9751	57.2444	55.9832	27.7878	27.4302	29.4429	22.7171	41.9182	38.0442	38.0242
HanXRQChr01g0023291	12.9825	13.6496	7.84651	15.4785	14.9706	15.9766	14.5825	13.7031	1.1021	0.292669	0.319356	11.5996	13.4596	11.1177	10.6126	0.442914	0.584752	0.894443	0.577147	12.012	18.6416	13.4516	13.1321	0.194246	0.356665	0.0439079
HanXRQChr01g0023301	55.3306	44.2919	46.145	39.5684	52.0762	25.5294	31.8137	27.3175	40.5518	27.5109	19.8	18.6297	15.7542	8.05487	10.2538	24.8964	11.3637	27.8396	15.5137	0.16016	0.191056	1.2786	1.01887	3.45758	3.54966	3.60045
HanXRQChr01g0023311	6.76367	7.63177	4.73282	5.23218	0.577436	1.32744	1.21775	0.384753	1.21514	0.741427	0.987099	4.99135	5.34601	1.03421	1.0762	2.30781	1.11103	1.38639	0.346288	6.88689	4.63994	0.840724	0.830191	0.660436	2.41173	1.07574
HanXRQChr01g0023321	14.1098	16.3241	17.3744	16.1544	17.3659	13.7959	13.0299	17.3435	28.909	30.9839	14.8355	18.3954	20.7217	24.98	25.2908	28.533	30.5046	24.709	27.2644	24.7448	24.7008	39.0061	47.6605	43.5888	44.702	39.0122
HanXRQChr01g0023331	66.1901	64.3282	55.4238	54.6981	79.2798	85.4537	79.4581	79.7624	40.4953	48.583	73.655	36.9782	44.4475	51.4716	51.1496	45.4103	57.6956	47.9645	56.9297	35.7157	51.4487	58.3077	80.4908	46.8521	40.9994	47.662
HanXRQChr01g0023341	83.475	89.068	89.0517	104.099	121.967	105.104	104.452	144.46	52.6184	78.7864	66.6292	59.2166	70.0421	83.174	58.115	66.1807	61.5159	65.7416	93.2669	41.4014	53.1136	42.3164	34.7171	52.4075	44.4642	39.6708
HanXRQChr01g0023351	10.2394	10.3063	5.66693	7.21605	10.7574	10.2639	12.5124	10.0036	11.021	9.3654	11.5839	7.47531	8.11363	9.14874	12.0475	12.4948	10.7984	15.5186	12.1201	10.2503	7.26014	12.138	10.2264	16.2001	15.3536	11.921
HanXRQChr01g0023361	2.85577	1.3834	4.0478	1.15544	3.03689	2.91562	1.55263	2.66368	3.44761	3.1218	1.39355	2.03872	2.31818	2.0883	1.61431	2.12132	2.08562	2.16903	1.52367	0.960962	2.72937	3.95841	2.22642	2.68059	3.65157	1.0977
HanXRQChr01g0023371	22.4892	24.786	17.8726	18.378	16.2538	26.8806	20.58	22.0789	12.0384	16.5065	25.2581	15.6068	15.8488	21.8774	26.4268	13.3107	15.2036	11.7843	19.7846	18.0981	23.9639	24.6788	32.0001	15.7728	17.9012	17.1899
HanXRQChr01g0023381	4.86609	5.39527	4.91964	4.25115	7.65637	9.83725	8.52424	8.99731	6.89522	7.37525	8.12905	6.79574	5.67717	16.965	16.2925	5.03523	7.5433	6.90958	6.44096	6.40641	7.47849	10.6667	8.64154	6.83745	5.29902	6.78377
HanXRQChr01g0023391	40.4881	39.5192	58.3507	42.3807	42.8372	40.1549	40.3988	40.4583	52.1663	57.9484	57.7453	58.9589	53.3654	72.7723	70.88	36.0159	40.6598	46.3322	41.1159	60.0601	70.1722	45.5392	54.5285	38.383	36.7874	44.4128
HanXRQChr01g0023401	27.4304	25.4777	26.4041	26.0519	28.2944	30.0806	28.6171	31.4906	27.27	29.2474	34.142	23.293	27.0849	32.7764	24.7228	24.0572	26.8986	27.6159	27.0335	23.3834	32.9163	23.2425	27.2831	30.0304	32.2017	27.2888
HanXRQChr01g0023421	27.2801	29.3281	25.3455	22.8908	29.6203	33.9444	34.7363	28.9749	33.7979	34.9641	27.4936	16.0989	18.5218	34.8846	20.8066	27.0178	22.2206	21.6679	27.957	12.4925	18.0139	17.3399	19.9246	27.3498	26.2403	18.6609
HanXRQChr01g0023431	13.0389	13.811	25.7814	33.8348	11.2707	17.8493	13.1517	11.8978	5.28445	5.42413	6.85163	35.994	45.441	29.7732	25.4104	3.89298	7.38737	7.73694	6.78724	89.3694	103.662	27.1484	23.5472	16.8994	11.6001	11.5697
HanXRQChr01g0023451	9.97642	14.641	23.7886	24.4823	2.545	3.20007	2.28328	2.39731	2.74113	1.05361	0.987099	30.0418	36.5468	4.99203	4.51408	0.652715	0.89662	0.693194	0.507889	64.0641	95.2552	7.1987	1.54718	5.32234	2.27586	2.70034
HanXRQChr01g0023471	15.6128	12.1048	15.5685	15.4567	8.10549	9.17353	8.95046	9.9148	5.96267	5.79484	11.0033	12.7713	9.93505	10.8989	9.71573	7.31974	8.10856	7.73694	8.40325	15.9359	16.9494	21.7187	29.7359	15.462	22.7756	22.0198
HanXRQChr01g0023481	16.2516	15.3788	14.0116	14.1923	13.4735	14.5307	14.9479	14.1175	12.9427	12.5652	15.5033	10.4514	10.6684	10.2426	8.90857	12.4715	12.2018	12.6564	12.1662	15.3754	14.9024	9.87851	10.7925	11.8878	11.1076	11.6795
HanXRQChr01g0023491	8.92429	9.43019	13.638	8.4805	15.826	15.3129	13.4257	16.6332	2.4868	6.36066	9.63873	3.4213	5.44063	5.13125	0.0896836	4.59232	5.32125	6.97666	13.1128	0	0.0545875	0.0700603	0.075472	0.271944	0.0849201	0.153678
HanXRQChr01g0023501	0.0939399	0.322794	0.186822	0.174406	0.855461	1.54077	0.882868	1.50942	5.00186	2.71206	1.01613	1.05451	0.827921	5.52902	7.77258	2.56424	2.80681	4.33805	1.93921	0.480481	0.354819	5.79749	5.50945	3.10793	2.41173	5.13723
HanXRQChr01g0023521	28.6141	19.944	27.5251	30.0632	2.20281	2.2519	2.25284	2.13094	36.426	31.8228	31.7904	29.4794	37.2328	0.994429	0.777258	34.897	34.4614	29.3377	31.6738	36.3564	43.6427	0.735634	1.92453	41.8794	38.333	28.3645
HanXRQChr01g0023531	1.44667	1.68314	2.11731	1.96207	3.07966	2.18079	4.04902	3.49238	2.43028	3.25838	1.62581	0.585839	1.13543	3.50039	0.807153	2.26119	1.4229	0.648472	2.47019	0.480481	1.25551	2.32951	2.07548	1.82591	2.10602	0.812296
HanXRQChr01g0023541	6.06852	4.61134	8.96744	6.64923	17.9647	9.33946	12.5733	14.5614	14.9773	13.6384	4.73227	3.4916	7.19109	11.953	11.1208	5.24503	5.98396	2.61625	7.08736	1.84184	5.40416	8.88015	11.0566	8.62451	7.15028	3.337
HanXRQChr01g0023561	12.6067	12.5659	11.3339	11.053	23.1188	24.8657	22.4675	22.1085	11.1623	12.1555	14.6323	12.2792	11.4253	24.8011	22.4807	13.9634	13.4493	13.3272	11.7045	11.2913	9.77116	21.3684	19.585	10.5281	11.8718	12.0747
HanXRQChr01g0023571	13.6589	13.419	16.378	14.3885	10.6505	8.96019	10.9902	11.513	18.7923	18.4576	13.5581	15.2553	16.3219	16.8257	15.2761	15.1989	14.4629	10.3755	13.6899	11.0511	16.076	19.0039	25.4718	14.5684	17.7653	14.7531
HanXRQChr01g0023591	455.477	376.193	493.209	545.891	652.481	455.026	506.157	741.657	261.651	498.512	249.068	253.129	364.498	298.706	128.008	302.673	262.183	247.001	448.858	43.4034	51.6125	56.5737	51.5851	88.9257	78.1605	63.9519
HanXRQChr01g0023601	7.15822	8.62321	12.1434	12.2302	8.98234	9.48168	10.9902	16.7812	11.1058	12.9945	12.3387	27.4173	22.1173	14.0413	9.77552	9.81404	11.3052	13.5061	9.67298	29.6296	44.789	13.4866	16.6416	11.7713	7.3371	12.6235
HanXRQChr01g0023611	5.65518	2.3979	1.6814	1.96207	3.65709	5.33345	2.61816	4.20269	1.69554	9.7166	6.70647	5.08509	1.84508	1.19331	1.97304	8.60186	15.8468	6.32819	16.7142	0	1.41927	0.683088	0.490568	3.72952	1.68142	2.37103
HanXRQChr01g0023631	19.4456	21.6502	22.5432	20.2093	21.579	18.6552	18.9056	25.5713	27.1852	27.2572	21.571	33.674	30.7277	30.9068	30.8213	31.68	29.6274	28.488	25.9023	20.5806	21.2072	37.3246	26.1133	35.3527	37.8574	32.6675
HanXRQChr01g0023641	64.5555	68.4323	65.8858	70.6781	62.4273	56.7953	54.3116	62.4484	150.79	117.653	113.749	137.907	142.166	116.527	112.942	203.764	157.981	192.887	148.465	150.791	174.462	160.035	117.849	232.357	263.779	221.362
HanXRQChr01g0023651	6.93276	5.8564	6.78786	6.34402	4.57672	4.55121	5.75386	8.79014	7.34736	7.06307	6.00969	6.39737	4.66001	3.81861	4.54397	3.54331	3.45004	4.51694	3.07042	3.84385	4.03947	2.5572	3.16982	3.06908	1.86824	4.08344
HanXRQChr01g0023661	56.3264	57.319	50.1928	50.883	88.0055	93.442	86.1558	99.4144	13.31	24.8768	34.3452	8.34235	12.821	18.0787	1.0762	22.0291	20.057	20.684	46.4949	0.560561	0.4367	0.648058	0.603776	2.3698	0.594441	0.461033
HanXRQChr01g0023671	14.974	17.3156	41.3499	22.651	14.885	16.9485	16.6223	22.9668	21.6182	26.8084	16.9258	40.9385	45.0389	55.151	55.9327	26.6914	20.7977	32.8708	14.2901	88.4085	107.51	58.3603	76.3776	36.2074	46.2135	52.6895
HanXRQChr01g0023771	59.8397	47.4968	27.8987	61.3255	8.27658	12.9899	9.25489	9.55964	21.6747	32.0765	28.8291	74.5188	59.9415	5.82735	8.40037	34.7571	44.0124	39.8475	50.558	36.1962	35.1816	30.2485	36.6794	65.5774	43.4282	31.8552
HanXRQChr01g0023781	56.3264	44.2458	45.7713	35.6878	7.12171	10.3587	8.0067	8.46458	8.16687	16.7211	16.142	55.2095	34.3469	4.47493	6.63659	12.4482	19.7256	12.5893	22.7857	38.4385	33.1073	8.705	7.81135	18.5699	13.1456	11.46
HanXRQChr01g0023801	2.06668	1.47563	1.30775	2.18008	3.12243	3.366	2.83127	4.58745	13.8752	8.97517	4.32582	2.50739	1.98701	0.676211	1.0762	10.187	6.41278	5.99277	6.5333	1.2012	0.409406	2.57472	1.81133	2.79714	2.93824	2.78815
HanXRQChr01g0023811	3.25032	4.74968	2.98915	3.74973	3.93512	4.24305	4.56656	3.72915	3.16502	3.00473	3.83227	4.59298	3.97402	4.57437	4.51408	4.47576	3.41105	3.77902	3.04733	3.68369	4.01218	4.57144	4.11322	2.71944	3.17601	4.08344
HanXRQChr01g0023821	62.7519	65.2505	68.8127	49.2261	21.2368	28.2554	31.9355	37.1731	48.097	77.9279	92.0615	104.115	84.3297	36.5751	41.7328	60.4694	94.7883	87.0964	64.8251	222.463	245.862	99.1354	125.359	167.207	168.634	201.691
HanXRQChr01g0023841	2.57395	1.56786	2.30413	3.57532	2.11727	4.26676	2.55727	3.04843	3.5889	10.6141	14.9807	13.3103	12.6081	2.34685	3.34819	8.81166	20.2714	7.11083	16.0216	7.12713	8.65212	6.44555	5.09436	11.3828	4.65362	4.23711
HanXRQChr01g0023861	1.48425	1.52174	1.93049	1.15544	3.0155	3.53193	2.03973	2.90045	0.565182	1.26823	1.04516	0.726441	2.86224	1.80986	1.0762	0.769272	1.22798	0.82736	2.19316	0.880881	0.300231	0.122606	0.75472	0.233095	0.203808	0.263447
HanXRQChr01g0023891	40.056	37.421	35.5584	39.7428	40.057	38.8986	39.9422	38.1498	43.519	40.1151	33.0678	43.7036	39.6693	42.7803	43.4368	40.1187	35.4945	33.4969	32.4587	39.96	45.8808	56.8014	69.17	32.2448	40.8296	42.0638
HanXRQChr01g0023901	17.9237	20.313	20.4881	18.3344	18.7774	15.7396	16.7136	16.13	19.9227	29.0132	32.371	22.3088	21.999	16.9053	18.415	20.0011	20.6223	19.3423	18.5841	22.5826	24.4006	18.7411	23.8869	21.0951	18.5805	22.4589
HanXRQChr01g0023921	7.6655	9.31491	10.7734	10.0065	12.1475	20.8123	13.7301	15.3901	10.0037	13.5213	12.8613	12.865	11.8274	21.7183	25.6794	12.2151	15.5349	14.7583	12.4202	27.3874	47.573	47.5535	66.9059	21.367	19.8373	23.7103
HanXRQChr01g0023931	19.2765	18.9757	19.4917	16.8084	29.3637	30.1518	29.5	25.2753	17.9728	19.3552	26.3323	20.9496	20.9346	27.1678	28.071	20.0943	21.246	19.32	20.8234	21.2212	16.5127	22.1566	26.0378	18.6864	18.088	17.3875
HanXRQChr01g0023951	13.6589	11.4131	8.22016	15.762	5.13276	6.61347	5.99741	5.06099	15.3729	15.609	10.2484	11.5528	9.34368	3.71916	3.55745	13.0776	16.8993	11.2923	13.8977	6.00601	5.86815	3.29284	3.39624	8.35257	8.59392	7.42044
HanXRQChr01g0023971	34.3632	28.5442	23.9755	34.2708	17.2803	19.0108	15.6785	23.3812	27.0439	26.4572	33.5323	32.4789	33.7555	18.7151	22.7199	27.2276	20.3494	30.5452	22.4395	52.5326	52.868	26.2726	25.3208	34.3427	33.1528	28.6499
HanXRQChr01g0023981	7.47762	7.2398	4.67054	7.91368	8.2552	4.78825	8.28069	12.5785	5.65182	6.4192	5.31292	6.88947	10.5501	4.81303	6.09849	7.69272	7.73822	4.27097	10.0654	5.44545	10.0168	6.76082	5.6604	5.98277	9.01852	8.51813
HanXRQChr01g0024031	31.7705	31.9796	41.1008	36.0149	23.3541	28.7769	27.5211	29.9516	34.2783	38.8079	41.9517	42.4616	38.0844	42.7207	37.2486	25.9454	29.6469	26.319	28.3494	38.6787	49.156	41.1429	57.0191	27.9714	32.0149	37.2998
HanXRQChr01g0024041	2.85577	3.11265	3.17597	2.7251	2.03172	1.77782	2.22239	2.36771	4.54971	3.76567	4.00646	4.31178	4.6127	3.79872	3.73682	5.15179	5.22379	4.31569	4.31706	4.72473	4.39429	5.72743	5.43398	5.08924	5.45187	5.70803
HanXRQChr01g0024051	4.62184	4.19632	4.48372	4.55636	5.13276	5.6416	5.69298	5.12018	5.31271	5.85337	6.06776	6.09273	5.34601	5.29036	6.51701	5.47815	7.03652	6.46235	5.60986	7.76777	8.51565	5.62234	6.90568	7.49789	6.9125	8.64986
HanXRQChr01g0024061	1.42789	3.9427	0.31137	2.9431	1.94617	2.60746	2.34417	1.687	21.5899	29.0522	29.1485	0.98421	0.473098	1.53142	1.49473	21.6329	20.6807	36.292	22.7165	0.960962	0.573169	1.52381	1.84906	29.5254	32.3376	45.7081
HanXRQChr01g0024071	46.9887	60.1549	45.7713	30.4993	38.1749	33.9918	38.9071	41.6422	54.1727	59.0605	62.3905	72.1754	82.2007	49.7811	62.7188	52.4037	50.5226	54.807	46.3102	96.1762	97.9299	103.724	107.283	68.1803	59.8857	70.099
HanXRQChr01g0024081	74.8701	78.07	66.3217	61.6962	53.2524	65.1629	65.7889	59.9032	56.2356	56.8948	67.355	100.202	78.6998	62.3905	70.1326	50.9351	57.0913	65.6298	60.0463	122.042	111.167	81.6028	88.4531	58.7011	53.3808	71.5699
HanXRQChr01g0024091	3.38184	4.24243	2.36641	3.00851	3.12243	3.24748	2.86171	2.5157	3.33457	3.18033	4.20969	3.60877	3.4063	4.23627	4.18524	3.96291	3.02122	3.37652	2.97808	4.88489	4.14865	3.92338	2.8302	4.04031	3.66855	4.06148
HanXRQChr01g0024101	1.44667	1.22201	1.30775	1.15544	0.98378	1.09039	1.15686	1.30224	2.31724	1.61943	0.696776	1.17168	1.2064	1.94908	1.34525	1.58517	1.28645	0.894443	1.54675	1.28128	1.77409	2.22442	1.58491	1.82591	2.20792	1.53678
HanXRQChr01g0024121	12.7195	16.5086	11.147	9.76674	10.6719	11.8995	10.6249	9.76682	14.0165	15.0432	16.0549	10.3576	12.2769	8.37309	11.5393	13.7536	17.7375	15.7646	17.753	5.92593	7.96977	7.56652	6.79248	8.04178	8.64487	9.1548
HanXRQChr01g0024131	1.10849	1.66008	0.996383	1.11184	0.98378	0.782239	1.43086	1.06547	1.07384	1.36579	1.01613	1.45288	1.51391	0.656323	0.866942	0.955762	0.955095	0.693194	1.59292	1.04104	1.03716	1.40121	1.39623	1.59282	1.08698	0.987928
HanXRQChr01g0024141	0.789095	0.299737	0.373643	0.56682	11.6557	7.39571	7.48916	7.28072	2.23247	1.15116	4.41291	0.187469	0.236549	6.54334	8.72921	2.33113	1.15001	1.09569	0.507889	0.24024	0.8734	11.0695	11.2453	0.543888	1.35872	1.16356
HanXRQChr01g0024151	0.657579	0.27668	0.498191	0.414214	1.39012	2.20449	1.61352	1.39103	1.49773	1.24872	1.94517	0.538972	0.425788	1.71042	1.31536	0.652715	0.350851	0.670833	1.36207	0.320321	0.409406	1.89163	2.64152	1.43742	0.934122	1.07574
HanXRQChr01g0024201	3.2879	2.88209	2.8646	3.09571	2.50222	2.2282	2.70949	2.04215	1.97814	1.71699	1.24839	0.632707	0.756957	1.13365	0.807153	1.09563	0.662719	1.25222	0.854177	1.84184	1.06446	0.280241	2.22642	0.0388492	0.288729	1.07574
HanXRQChr01g0024251	38.9475	37.6746	44.7749	29.8016	41.6182	38.0453	38.6026	37.5283	38.7149	50.2024	49.0356	42.6257	45.0153	48.19	50.0734	44.4313	46.8971	50.7373	44.0709	66.3063	57.235	55.1375	54.9813	63.9069	56.387	58.4634
HanXRQChr01g0024451	73.3107	87.7999	93.4109	84.5216	70.4044	68.9555	62.1965	57.8018	96.5048	110.98	117.494	139.805	119.552	110.919	119.698	121.242	121.531	164.511	98.8306	269.87	228.23	221.321	218.869	166.741	179.623	225.116
HanXRQChr01g0024481	18.5625	9.82215	18.869	30.2159	10.5649	7.01645	11.5382	8.81973	7.54517	10.0873	5.08066	8.81102	13.2467	3.18217	5.14186	4.73219	6.1399	3.89083	4.7326	2.56256	4.63994	3.95841	1.54718	2.2144	2.70046	1.9539
HanXRQChr01g0024491	2.21698	2.2365	2.05504	2.26728	3.29352	3.29489	2.83127	2.78206	3.02372	1.87308	3.36775	2.69486	2.81493	2.2673	1.85346	2.61086	3.41105	3.10819	2.21624	3.60361	2.67479	1.66393	1.39623	1.59282	2.27586	2.01976
HanXRQChr01g0024501	3.15638	3.0896	3.17597	3.59713	2.52361	2.48894	2.37461	3.19641	6.18874	3.94127	2.93226	4.12431	3.35899	4.43515	4.60376	4.61563	3.83987	5.00888	3.39362	2.88288	3.24796	3.27532	2.37737	2.60289	3.99125	3.46872
HanXRQChr01g0024511	55.9318	59.3479	52.8706	57.9246	46.366	46.5314	52.5763	47.0879	57.2246	49.4805	57.0195	64.7938	63.6317	44.1924	49.5353	67.556	57.4227	71.6449	55.8909	68.5486	55.0788	70.9711	72.4153	64.6839	82.899	91.2626
HanXRQChr01g0024531	112.502	102.971	136.131	126.51	97.437	98.7991	96.2935	78.2233	151.299	101.654	82.4518	127.479	132.278	138.484	171.116	185.208	170.046	190.114	154.537	205.966	243.87	220.655	247.888	206.444	255.151	276.817
HanXRQChr01g0024541	13.828	15.0099	14.5721	15.3477	13.0885	14.5307	12.8473	14.5614	9.43853	8.5069	5.31292	16.1223	12.3715	12.1917	14.9772	7.52954	7.48483	7.20027	5.8869	12.7327	13.9198	12.9261	12.0755	7.22594	7.32012	7.13503
HanXRQChr01g0024561	38.5717	35.1384	27.7119	39.9172	38.0252	43.3076	37.5676	35.0126	34.8717	39.8029	35.913	41.6883	41.1359	39.26	33.6314	31.7499	29.1207	26.878	33.2206	31.952	38.2658	47.0805	68.0757	26.262	29.7221	29.5061
HanXRQChr01g0024571	31.9959	30.7115	25.5946	30.2813	31.8445	28.0895	24.1723	29.3301	24.9245	32.4667	32.8936	20.3638	19.7282	20.9626	18.0563	25.3393	24.9299	27.2358	29.2036	16.6567	18.5325	20.3525	20.7925	17.5598	16.8821	17.9364
HanXRQChr01g0024581	9.26247	12.8426	11.7698	11.5762	7.27142	5.52308	7.42827	6.89597	2.11943	2.34135	4.90646	9.53746	11.8274	3.89816	2.54104	2.84397	3.48902	2.66097	4.0862	15.2152	10.1533	7.63658	11.2831	4.97269	3.78744	4.65424
HanXRQChr01g0024591	8.30429	6.31754	5.4801	7.28145	8.21242	7.91721	6.51496	9.29328	7.4604	5.8924	7.22905	6.88947	8.25556	7.77643	5.17176	6.50384	6.93906	6.46235	7.31822	9.60962	9.85304	10.5266	6.94342	8.27487	6.62377	7.94733
HanXRQChr01g0024601	1.59698	1.89065	1.99277	1.35165	2.03172	1.73041	1.21775	1.36144	1.78032	1.97064	2.03226	1.07794	1.84508	1.55131	1.67409	1.58517	1.44239	2.28083	1.22355	1.68168	0.8734	1.6289	0.943399	1.70936	1.90221	1.58068
HanXRQChr01g0024611	91.7981	137.072	10.5866	20.8197	69.2495	149.621	117.147	46.1112	0.791254	0.819472	85.5873	0.538972	0.685992	0.238663	0.448418	5.71126	1.15001	12.9918	16.8989	0.0800801	0.109175	0.140121	0.037736	0.194246	0.237776	0.482987
HanXRQChr01g0024621	0.450912	0.876155	0.934109	1.43885	0.299411	0.402972	0.273994	0.236771	5.34097	4.31198	3.07743	1.57005	2.12894	0.377883	0.538102	5.12848	4.75599	4.58402	4.13237	3.12313	1.52845	0.630543	0.830191	5.05039	5.85949	6.41055
HanXRQChr01g0024641	5.91821	4.01187	4.2969	4.97057	3.69987	4.55121	3.28792	3.69955	1.63903	1.09263	0.87097	8.24862	6.22124	5.25058	3.73682	2.19126	2.39748	1.76653	2.4471	7.68769	6.22297	8.66997	9.09437	2.3698	2.39475	2.12953
HanXRQChr01g0024661	6.93276	8.96906	6.28967	7.19425	3.76403	4.29046	5.72342	5.8009	1.52599	1.83406	2.49678	10.1702	8.30287	7.19966	13.333	1.21219	0.77967	1.52055	0.969606	9.36938	7.94248	8.75754	15.2453	0.543888	1.10396	2.37103
HanXRQChr01g0024691	27.6935	27.1839	23.5395	24.8965	21.4293	20.6938	26.5469	19.652	7.03651	7.57036	10.3645	14.107	12.4425	21.4001	20.9262	7.73934	7.19245	6.30583	6.00232	16.977	18.2049	18.5835	19.8114	10.5281	9.56201	7.35457
HanXRQChr01g0024701	1.29637	2.25956	0.622739	1.46065	0.876847	1.42225	1.03509	0.710314	2.03465	2.10721	1.82904	1.87469	1.39564	1.07398	1.13599	2.09801	2.00765	1.83361	1.98538	1.04104	0.900693	1.47127	1.58491	1.94246	2.123	2.4808
HanXRQChr01g0024711	2.68668	2.42095	1.99277	2.52889	2.01033	2.06227	1.43086	2.13094	0.960809	1.61943	0.232259	2.88233	2.673	1.41209	3.07914	1.37536	1.26696	1.40875	0.692576	2.002	1.39198	2.5572	2.37737	1.04893	1.78332	2.32712
HanXRQChr01g0024721	35.5656	36.4526	25.7814	29.7362	26.0916	36.0067	32.0877	30.7803	16.5881	15.8431	34.6646	38.3373	35.2221	21.0222	22.5405	21.2366	24.4621	24.8432	25.6022	43.003	30.6236	31.1944	34.6039	26.6505	23.387	27.0034
HanXRQChr01g0024731	106.998	91.2354	101.32	101.483	106.633	100.245	101.865	105.334	94.3571	96.8928	92.1196	78.4087	89.2499	88.1263	69.3254	83.2911	87.401	69.0734	95.2292	56.3764	74.6211	66.5048	70.4153	84.8466	84.1559	68.8915
HanXRQChr01g0024751	31.5074	30.1351	24.5359	29.4964	24.124	26.122	28.5867	21.5166	34.9565	23.8427	23.0807	28.5187	25.3344	37.6888	30.9707	22.7285	23.2926	29.9862	24.2632	33.3133	41.6503	29.3553	28.1133	32.7498	31.3016	28.9792
HanXRQChr01g0024761	230.923	233.242	189.5	204.513	281.725	319.888	260.263	289.157	29.2199	68.7576	102.455	48.3435	70.4443	35.3619	4.75323	57.4623	57.4227	64.9366	127.826	0.800801	0.955281	0.525453	1.66038	2.2144	1.35872	0.83425
HanXRQChr01g0024771	7.60913	9.66076	8.5938	9.13452	8.49045	8.62833	8.46336	7.96144	9.72112	7.41427	10.8871	10.3811	9.6512	8.57197	8.789	9.09139	9.31705	8.78791	11.1043	13.8539	11.518	11.8752	11.5095	13.7915	10.4452	13.4139
HanXRQChr01g0024791	21.1553	20.4744	30.6388	27.8396	25.2575	20.2434	17.9009	17.965	61.3505	25.8134	21.6	53.452	60.1307	57.12	54.4679	102.476	75.8619	109.368	63.717	71.1112	71.3185	66.0494	31.8869	193.547	207.052	144.874
HanXRQChr01g0024801	131.685	123.838	119.192	124.7	114.418	98.3725	105.548	103.558	59.5136	50.4366	65.7292	97.2025	103.135	119.053	114.078	49.0469	49.626	46.2875	50.7658	124.925	128.362	131.048	101.849	53.3788	51.8522	41.7564
HanXRQChr01g0024821	3.30668	4.17326	2.42868	4.36015	8.57599	3.24748	3.34881	5.91928	0	0.0390225	0.116129	8.41265	10.4791	8.69131	9.35699	0	0.077967	0	0	22.6627	19.051	28.1467	15.7359	0.46619	0.492537	0.0878158
HanXRQChr01g0024851	1.4091	1.72925	1.99277	2.11467	2.545	1.20891	1.67441	1.687	3.92801	5.85337	3.62904	2.97606	3.90306	2.12808	2.92967	1.42199	2.22206	2.21375	3.57831	2.24224	1.63762	0.525453	0.528304	1.63166	1.08698	0.636665
HanXRQChr01g0024861	39.0226	38.5047	35.4961	38.7836	47.1787	39.0171	42.6212	41.0798	32.1023	35.9787	33.271	26.0113	31.4374	32.6371	31.2398	30.2347	31.6741	26.3414	26.9181	21.5416	25.0284	28.427	31.4718	24.0088	27.0556	23.381
HanXRQChr01g0024871	13.3583	14.2952	15.5685	13.6473	12.8105	14.3648	13.3039	14.3543	10.8232	11.8433	15.8226	18.7469	17.3863	16.8456	19.4912	11.0962	13.04	13.5285	11.2197	26.9069	23.5818	19.6694	17.4718	13.7526	12.0247	14.0725
HanXRQChr01g0024901	22.8462	18.5606	23.2904	18.6397	14.2006	15.384	18.662	15.3013	19.2162	14.8285	16.9549	13.9898	12.8446	17.8599	14.5885	20.3507	20.3104	15.0714	22.5318	13.7738	14.8478	12.2781	11.5472	20.2016	14.929	12.9089
HanXRQChr01g0024911	26.1904	27.9447	25.9059	25.1363	23.9101	24.5102	24.6594	22.3749	20.5726	22.4965	26.3033	31.94	29.1665	25.0397	30.3131	24.64	25.3588	29.2036	30.5195	35.2353	23.1724	23.1199	21.434	29.1369	21.0942	30.3404
HanXRQChr01g0024951	0.0751519	0.0922268	3.05142	0.305211	0.0855461	0.0948168	0.213106	0.207175	0.423886	9.01419	1.59678	2.57769	2.55473	2.64518	2.09262	0.792583	1.94917	1.34167	0.715662	26.4264	38.1021	6.98852	12.3019	4.04031	2.66649	6.21297
HanXRQChr01g0025011	0.695155	0.830041	1.4323	0.981034	0.449117	0.592605	0.547987	1.03587	0.762995	1.19019	1.13226	1.87469	1.70315	3.3015	2.24209	0.862517	1.26696	1.78889	0.992692	4.72473	6.71426	3.52053	4.3019	2.02016	3.37982	4.21516
HanXRQChr01g0025021	0.695155	0.922268	0.685013	1.78766	0.941007	1.49337	2.34417	1.86457	1.55425	2.595	1.94517	2.9292	1.44295	3.4805	3.64713	3.65987	2.98224	3.75666	2.42402	6.56657	5.56792	4.88671	5.81134	3.88492	5.11219	3.99562
HanXRQChr01g0025031	5.41094	6.13308	4.546	6.21322	4.89751	6.04457	4.871	5.97848	10.3428	5.79484	7.40324	14.7397	15.0918	13.7629	12.6155	13.1476	11.1103	16.1	11.012	19.6997	20.1701	17.6202	12.9434	15.6562	21.8415	19.7805
HanXRQChr01g0025041	87.0447	91.4198	103.935	103.357	71.4096	97.7799	77.5706	82.6332	77.0625	93.3418	108.378	135.212	110.421	107.219	122	71.4723	100.538	87.0964	81.8856	179.219	164.117	84.1425	74.4531	82.8264	65.6263	75.7192
HanXRQChr01g0025051	4.97881	6.43282	6.72558	6.69283	4.79058	5.54679	5.96697	6.77758	8.25165	6.57529	7.31615	8.69386	8.11363	8.09465	9.2972	7.57616	6.56872	7.62513	6.0485	8.80881	11.8455	10.4565	9.88683	8.43027	7.7617	8.54009
HanXRQChr01g0025061	18.9383	18.2379	16.4403	13.6255	23.8032	25.8613	23.259	23.2036	3.30631	6.946	8.82583	4.42895	5.62986	3.3015	0.418524	6.50384	6.97804	8.9668	14.8673	0	0.0545875	0.0175151	0	0.388492	0.0849201	0.0439079
HanXRQChr01g0025091	4.0582	4.42689	3.23824	3.77153	3.65709	3.65045	4.23168	4.26188	5.99092	5.87288	4.87743	6.4911	5.58255	7.81621	7.50353	5.40821	5.00938	5.45611	5.10198	11.7718	10.8083	10.3164	11.3208	6.09932	5.94441	7.83756
HanXRQChr01g0025101	4.96003	4.473	3.42507	5.10138	4.17037	4.12453	4.47523	4.05471	6.16048	4.42905	3.25162	6.7723	6.5051	4.37549	4.54397	5.50146	4.9509	5.83624	4.84803	6.64665	5.26769	6.69076	5.6604	4.8173	6.70869	7.31067
HanXRQChr01g0025121	21.3807	22.1344	15.3194	22.0624	31.9942	27.1413	21.0366	31.9345	15.2316	15.9017	9.63873	12.0214	14.2166	13.1066	12.4062	14.4996	12.8451	10.3755	20.6157	3.20321	2.72937	4.13356	3.05661	6.44896	5.11219	6.30078
HanXRQChr01g0025131	1.0897	0.622531	1.55685	1.09004	3.67848	2.20449	2.77038	2.16054	4.32364	2.45842	4.03549	0.679574	1.18274	2.36674	2.45135	4.5457	4.93141	2.70569	3.97077	1.04104	0.982575	3.78326	3.96228	2.60289	3.39681	4.45665
HanXRQChr01g0025141	3.15638	3.57379	2.80233	4.38195	4.17037	3.22377	3.80547	3.55157	5.28445	4.23394	2.70001	2.9995	4.37615	4.11693	2.36167	5.03523	3.72292	4.60638	2.49327	2.96296	3.19337	5.04434	7.05663	3.69067	3.94029	4.87378
HanXRQChr01g0025151	125.598	145.811	167.766	122.695	117.134	126.106	132.369	139.37	154.577	193.591	164.207	248.818	231.581	192.402	200.652	131.056	149.209	150.177	143.432	271.311	277.059	272.079	342.039	158.699	155.302	202.92
HanXRQChr01g0025171	26.848	25.3624	23.3527	27.1419	36.5923	39.4438	34.7059	41.7605	9.74938	7.06307	7.86776	22.9883	27.2741	27.2871	21.4045	8.41537	7.83568	8.78791	7.91845	27.4675	25.1375	26.9907	21.0944	6.21587	6.41996	6.93745
HanXRQChr01g0025181	2.38607	3.55073	3.79871	3.13931	2.80163	2.86821	2.61816	3.2852	4.57797	3.86323	0.725808	3.0698	3.05148	7.37866	17.4584	6.17748	3.99581	5.72444	2.21624	4.56457	7.31472	3.87083	2.49057	6.41011	5.96139	8.23273
HanXRQChr01g0025221	47.3457	49.7794	55.3615	37.1921	35.2022	35.7459	42.7126	43.5363	55.8682	47.5684	60.3292	71.9411	59.3501	58.731	54.6173	44.8276	35.6114	45.6613	38.9228	77.5176	82.4271	82.2508	95.1324	50.3097	47.844	64.2153
HanXRQChr01g0025251	84.1326	58.7024	85.3153	106.192	100.709	116.838	87.13	99.9471	40.2692	37.8518	41.284	78.4087	84.1168	79.3355	95.5131	28.0901	24.852	29.4048	27.6569	54.0541	46.0445	35.5556	24.6416	15.5785	12.4493	10.6696
HanXRQChr01g0025261	19.9528	18.6529	22.73	18.9449	19.3976	24.0835	21.5846	15.4197	27.6656	22.7891	39.1936	14.9038	20.9819	14.8965	18.2357	26.4117	34.6173	24.15	29.2036	8.64865	21.0981	10.1587	8.67927	28.7872	28.3294	30.1647
HanXRQChr01g0025271	3.64487	4.35772	3.1137	3.98954	3.52878	3.43711	3.10526	3.69955	3.33457	3.8242	3.36775	5.38972	4.73098	4.41526	5.23155	4.7555	4.38564	4.33805	3.71682	7.20721	4.74911	5.09689	4.56605	4.54535	5.18013	5.31286
HanXRQChr01g0025301	10.9158	15.3788	16.1289	18.1164	13.0885	14.3173	14.7348	16.1005	0.706477	1.93161	0.348388	17.4814	20.6744	16.8655	14.6483	1.04901	0.11695	0.894443	1.66218	18.0981	21.0708	17.6027	14.3019	1.01008	0.866186	0.329309
HanXRQChr01g0025341	3.60729	3.87353	3.36279	3.33552	2.95134	3.24748	3.59236	3.22601	6.18874	5.48266	3.89033	4.38208	5.44063	4.21638	5.85933	6.76027	6.51024	6.30583	4.8942	6.56657	5.15852	7.98688	8.94343	6.60436	9.15439	10.9331
HanXRQChr01g0025391	5.37336	5.74112	4.23463	7.54306	7.82747	7.44312	5.32765	4.73543	11.6993	10.7312	6.85163	10.592	11.4726	14.0413	12.7351	13.0776	11.6366	16.7932	12.628	24.2643	22.5446	20.8079	18.868	22.4937	22.9284	20.8563
HanXRQChr01g0025491	12.5128	10.168	13.5757	11.8596	11.0354	10.6432	13.0908	12.7561	6.04744	7.49232	7.49034	13.4274	10.7866	11.1973	13.4824	6.38729	9.51197	5.92569	8.35708	10.8108	8.65212	9.10784	6.26417	8.62451	4.92537	4.69815
HanXRQChr01g0025541	39.3796	37.9283	45.8959	37.9987	40.4205	41.0794	39.9117	38.6825	52.1097	54.5339	50.6904	50.1244	48.6108	48.6673	55.0359	49.0003	42.2776	45.8402	40.3772	57.1772	56.307	46.0647	48.9436	48.7945	50.5105	53.5457
HanXRQChr01g0025551	1.01455	1.01449	1.49457	1.59146	0.898234	1.25632	1.64396	1.15426	0.649959	1.85357	1.94517	1.24198	1.13543	1.88941	2.42146	1.37536	1.83222	1.2075	0.831091	1.44144	1.03716	1.41872	1.43397	2.17555	4.00823	3.22723
HanXRQChr01g0025561	45.4105	53.8374	50.691	50.5996	38.8165	44.5402	49.0753	44.661	32.0458	30.6912	32.9807	56.1937	57.2212	51.2727	52.2856	34.0811	35.7868	42.4637	37.653	52.933	46.1264	48.0264	44.0756	38.888	43.4621	40.7246
HanXRQChr01g0025601	4.96003	5.0033	2.24186	2.55069	3.8068	5.90235	4.62745	3.84753	0.6217	0.526804	0.609679	2.08559	1.91605	1.73031	1.16589	0.699338	0.799161	0.693194	0.346288	0.400401	0.518581	1.55884	1.01887	0.116547	0.645393	0.570803
HanXRQChr01g0025611	3.7576	4.24243	3.1137	3.85873	2.71609	4.26676	2.70949	3.81794	6.01918	6.71187	7.6355	2.27306	1.91605	1.69053	2.03283	3.84636	5.08734	7.49096	5.67912	0.320321	0.600462	0.630543	0.830191	3.03023	4.11014	3.88585
HanXRQChr01g0025631	118.101	99.4666	84.7548	102.812	60.7163	72.5586	75.9875	68.7229	153.955	144.773	153.726	107.818	80.5449	54.1964	85.8571	141.686	163.087	153.285	143.594	80.961	70.6908	66.6799	88.5286	136.477	119.924	154.468
HanXRQChr01g0025641	3.21274	3.7813	1.93049	3.13931	3.59294	4.36157	3.83591	3.07803	4.77578	3.92176	6.35808	2.88233	2.57838	2.92362	5.02228	4.38252	3.50851	4.56166	2.67796	2.48248	2.92043	2.41708	1.16982	2.95254	3.04014	3.337
HanXRQChr01g0025661	1.33395	1.26812	1.6814	1.76586	1.51844	2.56005	1.18731	1.80538	1.80858	2.90718	1.65484	4.12431	3.19341	2.9634	3.49766	2.2845	3.43055	2.61625	3.50905	2.8028	3.0569	1.87411	2.11321	6.68206	3.56665	3.71022
HanXRQChr01g0025681	5.52367	6.47893	5.9783	5.25398	4.72642	4.90677	3.10526	3.87713	1.7238	4.76074	3.65807	8.06115	6.5051	5.23069	4.12545	4.31258	3.5475	4.51694	6.76416	4.88489	4.23053	5.32459	3.81133	4.38996	4.24601	7.28871
HanXRQChr01g0025691	13.1328	11.5053	9.15427	21.7572	13.5163	16.2137	14.339	14.591	14.8925	12.4677	10.6258	12.7947	12.1113	7.69688	6.93553	12.4249	12.2018	13.1707	9.48829	11.6917	13.2375	12.716	11.8868	11.6547	13.6721	8.71572
HanXRQChr01g0025711	31.7705	26.008	23.1036	28.341	30.818	30.3414	27.4907	36.1668	0.734736	0.975562	0.638711	26.3159	24.7903	21.3802	17.9068	0.536159	0.33136	0.961527	1.06195	26.4264	25.9018	23.5228	21.585	0.427341	0.441585	0.263447
HanXRQChr01g0025721	11.7049	10.1911	13.5757	13.2549	16.0827	11.3306	16.5005	14.9758	0.508663	0.682893	0.261291	7.89711	12.8446	12.0724	10.762	0.55947	0.526277	1.7218	0.484803	8.16817	10.5627	6.86591	7.20757	0.233095	0.271744	0.153678
HanXRQChr01g0025741	4.09578	4.28855	3.79871	12.1212	4.9189	7.8698	4.71878	5.41614	9.49505	7.47281	6.6484	2.9292	3.47727	4.6937	4.54397	9.79073	2.02714	6.39527	4.31706	4.16417	6.35944	4.30871	3.47171	3.72952	6.21615	3.40286
HanXRQChr01g0025761	11.6673	11.4361	12.5171	10.3772	13.0458	13.5588	11.7513	10.5659	7.43214	7.84352	9.34841	11.2481	12.5134	14.0214	13.9309	6.17748	6.25685	6.48472	8.08005	12.7327	14.9024	13.6618	16.3397	5.20579	7.0144	7.37653
HanXRQChr01g0025791	11.1788	10.3063	13.638	9.37433	14.1151	13.6773	16.5309	15.6269	17.3511	14.8285	11.0903	8.92819	9.24906	14.9562	15.1864	10.4901	11.9874	10.5544	9.83458	8.56857	7.36931	7.3213	7.16984	6.7986	7.20123	7.70584
HanXRQChr01g0025821	4.67821	5.21081	3.79871	4.07674	5.11138	4.59862	5.75386	5.03139	3.81498	3.37544	4.00646	5.06165	5.15677	4.11693	3.76671	3.7298	3.19665	3.86847	2.58562	3.44345	3.43901	3.85332	3.7736	2.2921	2.80236	2.96378
HanXRQChr01g0025841	12.4564	11.5053	14.6344	14.5193	20.5952	18.2997	17.1703	19.652	4.94534	9.42393	8.6226	4.17118	6.22124	5.96657	1.94315	6.85351	6.8416	6.03749	16.2524	0.400401	0.354819	0.893269	0.716984	0.699285	0.611425	0.746434
HanXRQChr01g0025871	1.65334	3.29711	1.37003	2.11467	1.81785	2.2282	2.61816	2.21973	3.41935	2.84864	2.17742	2.39022	2.72031	2.2673	2.39156	3.1004	2.92376	3.24236	3.02425	1.6016	0.791519	1.66393	1.66038	2.79714	2.83633	3.44677
HanXRQChr01g0025881	0.469699	0.645588	0.124548	0.545019	1.1121	2.03856	1.9484	1.21345	1.1021	0.62436	0.609679	0.726441	0.591372	0.934763	1.1061	1.6551	1.36442	1.27458	1.03886	0.640641	0.245644	0.928299	1.58491	1.28202	1.22285	3.07355
HanXRQChr01g0025961	18.5625	18.7451	22.4809	19.0321	24.4234	18.1574	23.8679	24.5058	12.6883	12.4677	9.17421	30.0418	30.846	37.3507	30.1337	7.97245	11.1103	9.63763	11.7507	46.5266	68.7802	44.4533	78.2644	11.5771	17.2558	17.9583
HanXRQChr01g0026081	0.864247	1.56786	3.23824	2.20188	11.1638	10.5484	10.4726	8.34619	0.960809	1.22921	0.319356	2.01529	0.473098	12.0525	8.87868	0.326358	1.20849	0.670833	1.52367	1.28128	2.64749	7.68912	7.50946	0.815832	1.66443	0.812296
HanXRQChr01g0026091	2.08547	2.95126	2.8646	2.18008	4.5981	6.11569	4.96233	2.57489	0.367368	0.0195112	0.174194	3.09323	1.91605	4.51471	5.14186	0.0699338	0.0974587	0.178889	0.115429	0.560561	3.0569	6.34046	6.41512	0	0	0
HanXRQChr01g0026121	0.526063	1.12978	1.05866	0.610421	1.2618	0.948168	1.12642	1.27265	4.69101	4.6827	3.83227	1.00764	0.520408	1.35242	1.94315	5.68795	3.91784	4.82999	5.42518	0.880881	1.06446	1.68145	2.03774	4.7396	4.94235	4.41274
HanXRQChr01g0026131	5.37336	4.95719	7.4106	5.6246	4.70503	5.35715	4.68833	4.55785	19.8379	30.4766	24.4452	11.8808	10.0533	6.30468	8.04163	33.8246	41.1666	38.6623	45.5715	12.4124	9.71657	9.52821	7.32078	43.5111	26.563	26.6521
HanXRQChr01g0026141	7.21458	9.84521	7.72197	7.67387	7.48528	10.9513	9.74199	8.49417	5.11489	5.91191	4.15162	5.24912	4.44712	8.43275	7.08501	3.28689	3.33309	3.68958	3.04733	12.7327	10.8356	14.4149	14.5284	7.80868	8.79773	7.79365
HanXRQChr01g0026151	28.7644	29.2359	20.6127	22.0842	29.492	31.7399	31.8137	30.6323	41.343	36.9933	31.5872	18.4422	18.2379	16.4478	18.5346	39.9555	37.814	38.3493	40.5388	18.5786	18.0412	31.5447	36.4152	39.4708	50.6973	44.6982
HanXRQChr01g0026191	2.78062	1.52174	1.86822	2.09287	2.50222	2.20449	3.53147	2.78206	4.52145	2.20477	5.08066	1.68722	2.673	2.86395	4.03576	7.38967	3.46953	1.14042	3.46288	0.880881	2.51102	5.1144	4.56605	3.80722	5.57076	7.35457
HanXRQChr01g0026201	32.6159	34.8156	26.2173	29.8452	39.3298	42.715	40.4597	46.3184	13.6209	15.8431	20.7871	10.3108	10.2899	12.6889	3.04924	15.7584	12.5332	12.9023	24.1016	3.92393	3.76654	5.20198	6.90568	5.82737	6.43695	6.43251
HanXRQChr01g0026211	4.82851	4.58828	4.98191	4.77437	5.94545	7.49053	6.39318	5.62332	7.17781	5.71679	6.99679	3.7025	4.70732	5.54891	4.45429	7.87921	7.89416	5.83624	9.48829	3.76377	3.9303	3.34538	4.52832	6.91515	6.64076	5.86171
HanXRQChr01g0026221	3.34426	4.21938	3.36279	3.77153	2.73747	2.20449	3.34881	2.87085	0.0282591	0.0390225	0.203226	4.66328	4.18692	3.81861	4.12545	0.093245	0.0194917	0.134167	0.161601	3.28329	3.4936	4.53641	3.20756	0.388492	0.220792	0.175632
HanXRQChr01g0026271	776.113	503.282	1037.67	677.35	381.172	727.696	549.053	543.272	204.567	246.115	210.252	613.186	902.813	594.37	561.569	148.446	189.44	110.039	186.742	353.073	566.345	572.358	356.907	140.012	114.557	87.6841
HanXRQChr01g0026281	16.6274	21.3966	19.4917	10.5298	33.2133	32.7355	22.1326	24.3874	31.2263	20.5844	32.7194	94.203	94.1938	94.5901	98.1737	125.811	170.26	86.3809	124.364	91.2113	88.7592	113.007	59.4342	164.177	143.413	123.228
HanXRQChr01g0026291	33.1044	31.9105	32.7561	32.7665	35.6086	33.4229	25.451	33.8879	29.2481	27.5499	35.7678	35.7128	39.4564	25.2386	34.1695	33.8013	33.3699	31.7304	36.037	34.8349	31.7153	32.7707	32.9812	37.6448	25.7308	29.8135
HanXRQChr01g0026301	6.74488	6.57116	4.42145	5.6028	4.10621	5.26233	4.74922	5.26816	9.6646	10.6726	11.1774	11.295	8.2319	8.47253	8.66942	9.37113	8.77128	11.3818	9.25743	14.5746	12.3095	9.70336	12.8302	8.77991	9.96963	12.4918
HanXRQChr01g0026311	17.3601	15.9552	20.0522	19.4681	12.8319	15.0759	15.435	13.1408	11.2754	13.4628	17.4194	34.1427	28.173	20.6046	26.6958	14.8959	15.4764	16.8603	13.7823	45.0851	32.6706	29.1626	30.3775	15.7339	15.1667	17.8486
HanXRQChr01g0026321	61.6809	51.0706	66.8199	62.6554	64.0312	60.7539	63.1707	67.1543	60.7288	58.163	52.4324	53.5692	45.6303	66.0897	59.6695	45.8066	42.8428	45.0129	43.2167	33.6337	44.0794	36.2737	38.3398	35.4693	33.6284	36.6192
HanXRQChr01g0026331	10.2394	9.1074	12.5171	15.6529	13.4735	15.2892	11.5077	16.3964	12.3775	27.1792	30.0775	31.2838	22.8506	22.9514	16.0534	16.2713	18.0299	13.8862	16.3448	19.5396	21.2072	19.9147	19.434	28.7872	27.4122	19.3414
HanXRQChr01g0026341	3.1188	2.69763	1.12093	0.675824	6.05238	4.62232	2.98349	5.14978	3.70194	8.87762	14.6323	1.24198	1.53757	3.9976	3.91619	3.52	1.73477	5.41138	7.41056	1.92192	2.92043	9.77342	14.0378	4.11801	6.33504	8.78158
HanXRQChr01g0026351	19.1825	15.2405	18.5576	11.4236	21.194	14.9099	18.9664	18.4386	25.9136	20.5844	22.442	10.5217	7.80611	23.5878	15.8441	10.9796	12.6696	10.1072	10.0885	21.0611	23.9366	34.6273	67.321	16.3943	20.5167	25.3349
HanXRQChr01g0026371	8.02247	11.6436	6.28967	6.47483	6.28764	4.07712	7.94581	6.54081	7.17781	5.22901	5.8355	4.12431	2.8859	3.63961	5.20165	3.89298	2.16358	3.82375	3.23202	2.16216	1.66492	2.48714	3.54718	2.87484	2.13999	2.96378
HanXRQChr01g0026411	3.06244	1.86759	1.4323	4.46916	5.88129	5.94976	1.79618	3.84753	3.44761	2.18526	1.27742	1.07794	2.673	5.11136	5.14186	2.77404	2.33901	1.25222	3.18585	1.36136	3.27525	4.62398	5.88681	2.83599	4.3649	1.44896
HanXRQChr01g0026421	69.1398	65.9883	86.4985	71.2885	60.3314	47.1714	58.3911	57.7426	120.808	112.034	64.9163	43.6567	35.3877	72.7325	76.0517	73.4771	53.7777	63.2372	45.9178	25.3053	32.2612	36.6591	22.5661	28.5541	56.0133	53.392
HanXRQChr01g0026431	32.2026	31.5877	28.7083	29.0604	31.7804	31.4318	31.6615	31.5498	28.8525	29.3449	40.413	29.5966	29.1665	25.517	31.7181	30.7476	28.341	30.6347	30.0809	28.1882	30.4871	32.8058	33.3586	34.8865	31.0468	35.2361
HanXRQChr01g0026441	16.6086	17.5461	17.1876	14.6501	17.0664	15.4314	15.983	13.5256	15.0338	15.7846	19.5388	27.4173	24.1516	21.7581	23.5569	21.1899	22.357	23.0543	18.6995	26.5866	26.1747	27.7439	24.4529	25.0189	26.4611	26.696
HanXRQChr01g0026481	141.943	134.513	150.267	120.536	189.976	141.182	149.692	173.642	165.316	181.962	154.075	106.623	99.6817	148.15	145.586	134.879	135.76	113.55	133.69	39.7998	45.7443	79.0631	80.604	83.3703	86.2789	79.7368
HanXRQChr01g0026501	13.2267	9.93744	12.1434	11.8814	13.6018	11.3543	12.7255	13.1704	14.8643	12.3896	11.4097	9.06879	9.60389	11.8934	12.1372	11.0262	11.3247	9.23513	10.3425	12.0921	8.7067	15.5534	15.2076	11.5771	13.4514	12.6894
HanXRQChr01g0026511	2.94971	2.81292	3.30052	2.9867	1.02655	0.853352	0.639318	0.769507	6.18874	3.74616	3.33872	4.12431	5.15677	0.497214	0.627785	7.13325	6.25685	5.38902	5.84072	8.08809	4.66723	1.06842	0.528304	8.11948	8.8317	8.10101
HanXRQChr01g0026521	3.45699	4.88802	3.30052	3.35732	4.51256	3.366	3.68369	3.99552	5.22793	4.46807	6.47421	5.08509	4.87291	5.58869	5.14186	7.10993	7.75771	7.66985	7.68759	6.88689	5.6498	4.92174	2.86793	8.11948	7.91456	6.87159
HanXRQChr01g0026541	14.5607	13.7418	13.0775	14.8027	14.2006	15.2892	13.4561	15.4789	15.8533	17.1504	12.9194	13.9898	12.1113	15.8512	14.3793	12.4482	11.7535	14.3111	9.69606	15.2152	14.493	13.2239	13.7359	8.66336	11.4133	11.2624
HanXRQChr01g0026551	1.20243	1.15284	2.98915	0.741226	0.598823	1.92004	2.58772	2.98924	0.706477	1.36579	4.20969	1.38258	0.733302	1.19331	1.52462	1.28212	0.838145	1.92305	1.17738	0.640641	1.77409	1.24357	0	1.28202	0.492537	0.680573
HanXRQChr01g0026561	15.688	19.5751	10.3375	12.361	23.5466	32.0244	29.9262	26.2224	27.5526	26.067	37.4227	7.10037	6.10296	35.5608	18.0264	19.2784	18.9265	22.294	14.5903	5.04505	5.2131	4.39629	3.58492	6.06047	6.55584	5.11527
HanXRQChr01g0026571	82.1598	78.5081	72.985	82.3633	87.0004	78.2002	84.2074	75.8852	88.9031	79.9766	73.1905	75.6904	76.8311	77.8041	73.4509	84.9695	73.055	67.9553	76.7836	58.8589	68.9713	67.5907	65.6229	72.7256	66.3396	68.8037
HanXRQChr01g0026581	2.64911	5.04942	3.42507	3.42272	3.22936	3.76897	2.46594	2.16054	3.70194	3.66811	1.42258	3.30413	2.62569	6.58312	15.1864	5.08186	3.58648	3.84611	1.77761	2.08208	2.64749	4.74659	3.7736	3.76837	4.51775	6.19101
HanXRQChr01g0026601	1.97274	1.3834	2.42868	1.94027	0.577436	1.39855	1.00464	1.27265	0.819513	1.46334	1.94517	0.913909	0.922541	1.2132	1.52462	1.91152	1.40341	1.47583	0.715662	0.880881	1.55574	1.5063	1.05661	0.893531	1.68142	1.47091
HanXRQChr01g0026611	4.9976	3.64296	4.85737	4.36015	5.68881	3.72156	3.83591	3.3444	3.67368	2.10721	3.71614	2.95263	2.08163	2.82418	5.29133	4.28927	2.94325	3.82375	3.00116	5.20521	6.93261	6.07773	6.00002	5.05039	5.23108	4.23711
HanXRQChr01g0026621	7.10186	7.37814	5.7292	5.799	5.88129	6.09198	7.00206	6.45202	8.36469	8.48739	7.20002	6.67857	4.99118	4.49482	5.85933	7.87921	7.40686	7.17791	7.45673	4.48449	6.1138	6.14779	6.26417	9.36265	7.72773	7.00331
HanXRQChr01g0026631	72.8598	49.9178	60.1566	55.0251	72.265	48.641	70.8426	61.6789	63.9786	51.9779	41.9227	47.453	57.6943	46.4199	39.2515	47.9513	48.0861	26.5202	60.2772	24.5846	33.6805	46.1698	38.0756	51.5917	47.0797	32.5577
HanXRQChr01g0026641	351.805	300.798	317.223	310.225	364.982	316.736	350.438	336.748	305.255	258.426	318.891	252.45	277.046	278.778	258.707	264.676	258.909	235.82	278.416	185.225	233.634	281.117	269.02	259.512	280.084	217.125
HanXRQChr01g0026651	12.0807	11.3208	9.15427	11.1838	12.6822	22.1871	18.662	12.2529	3.53238	1.81455	3.57098	2.83546	2.76762	4.8727	6.27785	2.35444	2.78732	4.85236	3.00116	2.88288	3.65736	4.25617	5.16983	3.06908	2.47967	2.7662
HanXRQChr01g0026671	6.63216	6.59422	4.2969	4.49096	8.16965	9.19723	8.92001	9.53005	8.30817	8.54592	6.93873	9.02193	8.13728	11.0183	12.1073	10.3502	7.85517	9.27985	6.83342	6.72673	7.4239	10.1062	9.77362	5.08924	11.9737	11.3282
HanXRQChr01g0026721	5.39215	5.60278	4.48372	4.05494	5.62465	5.94976	5.02322	5.65292	1.13036	2.10721	2.93226	1.47632	1.82143	0.994429	0.209262	2.12132	2.47545	1.96778	3.78608	0.16016	0.0272937	0.105091	0.075472	0.0776983	0.0339681	0.021954
HanXRQChr01g0026741	4.82851	3.9427	5.79147	6.06061	6.62982	6.2105	6.8194	6.6296	6.78218	5.5607	2.11936	4.03057	4.6127	5.40969	4.87281	4.21934	4.83395	3.55541	4.01694	3.44345	5.54063	5.04434	5.28304	5.20579	6.26711	4.93964
HanXRQChr01g0026781	81.5586	81.2288	66.7576	81.0334	84.9686	80.0728	83.9638	78.7561	125.894	75.8597	118.365	55.2564	61.2425	94.8685	84.1232	91.0072	100.149	80.2539	88.719	62.7027	76.2041	77.1014	64.5663	86.8279	79.6211	71.1089
HanXRQChr01g0026791	38.4778	37.5133	15.693	26.2481	20.9588	21.8079	25.6945	20.4807	0.226073	0.078045	0.203226	37.1422	31.1535	9.34763	13.3928	0	0.584752	0	0.184687	21.4615	19.2694	15.8862	11.0944	0.155397	0.152856	0.021954
HanXRQChr01g0026901	5.52367	7.60871	4.11008	4.97057	8.04133	8.84167	8.25025	6.80718	2.68461	7.47281	14.6033	2.67143	5.03849	3.18217	4.48418	9.67417	8.12806	11.024	11.7045	3.84385	3.65736	2.29448	1.28302	10.1008	1.73237	1.88804
HanXRQChr01g0026921	19.3516	12.2662	16.8762	17.397	20.0819	20.3856	18.7229	18.2906	19.7248	21.9892	15.1549	14.1304	15.6832	24.8011	19.5211	23.0082	18.868	12.5893	22.7857	15.7758	20.6068	24.381	29.1699	30.38	27.8708	17.8925
HanXRQChr01g0026931	30.1359	29.3281	25.4078	32.7011	33.8121	36.2911	33.7317	32.7632	30.8872	29.0913	31.7323	30.7214	33.0459	33.194	29.7451	38.6268	36.1377	36.4038	35.2983	33.0731	31.2513	40.8452	35.8492	42.8895	46.0097	38.5072
HanXRQChr01g0026941	6.01215	8.30041	9.46564	7.56486	7.74192	7.37201	6.94117	6.51121	12.0101	12.6823	12.0194	11.9043	9.20175	9.82495	12.9742	9.51099	11.4027	12.4551	9.28052	15.6957	14.5203	11.63	11.2076	9.12955	9.51106	12.4698
HanXRQChr01g0026961	36.9747	48.396	118.071	45.52	63.9671	49.5418	50.3844	56.2332	46.3731	94.3759	71.5647	95.5387	82.8867	220.505	225.764	73.6869	108.179	104.158	68.4496	164.885	163.462	105.336	63.887	85.1574	63.2146	69.3086
HanXRQChr01g0027011	36.1481	36.3374	24.8473	24.3951	35.8224	40.1549	38.968	32.852	4.04105	7.1216	24.0968	6.8426	7.12012	5.09147	1.0762	10.6066	8.4984	8.07235	22.3702	2.96296	4.61264	0.665573	0.452832	2.95254	2.47967	1.93195
HanXRQChr01g0027021	24.3492	27.7833	24.0377	20.5799	17.3659	19.0582	19.0578	18.8825	18.9618	21.716	27.4355	29.0342	24.4828	21.5393	25.4403	15.3155	17.8739	19.7001	16.0216	33.6337	30.2961	26.7981	25.1699	17.6375	16.7123	21.4271
HanXRQChr01g0027061	9.26247	6.82478	9.83928	13.3203	1.32596	1.25632	1.76574	0.976682	9.26898	4.35101	6.38711	9.18596	6.24489	1.53142	1.28547	3.75311	4.91192	2.45972	5.77147	10.5706	10.317	1.61139	2.98114	5.12809	7.60885	3.16137
HanXRQChr01g0027101	24.6874	28.1061	23.7264	25.2889	35.523	26.8095	24.4159	28.235	37.3585	24.9939	28.8872	23.5507	25.2161	33.552	41.0153	37.0882	35.319	29.7626	32.8743	26.026	26.393	34.0318	27.0567	24.3973	25.0684	30.0111
HanXRQChr01g0027181	12.851	15.9091	22.8545	13.5819	4.64087	6.25791	6.3323	6.00807	9.1842	7.49232	6.88066	24.3475	28.1257	10.9785	14.5586	10.1404	10.2721	10.8004	8.24165	25.3053	24.4006	15.3082	14.9812	9.51805	14.4534	15.8068
HanXRQChr01g0027191	2.70547	4.3116	2.11731	2.04927	1.36874	1.04299	2.13106	1.83498	3.78672	3.1218	3.19356	2.20276	1.49026	0.855209	1.70399	2.8906	2.22206	2.75041	2.07773	0.320321	0.463994	0.753149	1.16982	2.2921	1.56253	1.84413
HanXRQChr01g0027201	24.8377	21.4197	24.7227	21.6046	24.5731	20.9071	20.4277	20.4215	31.0567	30.7302	31.3259	30.7683	32.3362	30.7278	34.3787	31.8665	34.0716	43.537	38.715	44.3644	30.2142	35.7133	31.1699	27.5052	35.5985	32.9529
HanXRQChr01g0027211	0.526063	0.714758	2.05504	1.35165	0.384957	0.782239	0.608875	0.8287	0.367368	1.93161	0.900002	2.74173	2.81493	2.56563	1.79367	1.04901	1.55934	2.30319	0.969606	17.6176	27.785	10.6492	21.4718	5.55543	5.60473	8.80354
HanXRQChr01g0027231	6.51943	7.12452	6.66331	10.1156	1.2618	1.49337	1.91795	0.887893	0	0.0195112	0	9.53746	11.5199	0.715989	2.95956	0.0233113	0	0	0	13.4535	14.1382	4.0635	0.415096	0.0388492	0	0
HanXRQChr01g0027251	8.34186	14.9407	6.41421	10.3772	6.97201	10.6195	7.73271	10.2404	5.76485	5.85337	11.1774	8.31892	7.19109	3.71916	4.30481	10.9796	10.3891	10.8228	7.54908	9.6897	9.71657	17.1998	18.6038	18.2203	18.9542	21.8442
HanXRQChr01g0027261	6.18125	6.38671	3.54961	5.47199	8.0841	7.98832	8.58513	7.75426	0	0	0	7.63935	6.26855	8.23387	10.4033	0	0	0	0	4.40441	6.27756	8.26712	6.26417	0	0	0
HanXRQChr01g0027291	16.9468	15.4019	8.5938	10.9876	21.6859	16.3796	18.1749	19.8	18.4532	17.5991	15.7065	6.53797	6.69433	7.43833	6.90564	9.46437	9.94079	8.60902	7.98771	3.52353	4.55805	5.23701	10.4151	8.04178	7.16726	8.3425
HanXRQChr01g0027331	73.2355	54.483	62.5853	75.9539	61.7001	66.6325	54.1898	52.2081	56.9138	71.4307	53.3904	52.2569	62.0468	37.848	32.884	60.9123	64.1278	59.3463	67.0413	47.6477	56.2524	46.7127	42.2266	51.8636	56.2511	42.8102
HanXRQChr01g0027351	82.3853	80.2143	94.4073	82.4723	75.58	64.8547	74.7698	64.165	97.9177	94.7856	72.4937	65.3094	74.7258	103.719	105.916	84.2702	94.9053	67.5305	85.9256	72.7928	99.2673	82.0582	84.038	94.9862	99.985	84.9398
HanXRQChr01g0027381	36.2608	35.392	33.877	30.4557	41.1477	40.8187	41.6166	36.9067	22.0703	18.6527	37.0162	19.0984	20.5561	27.4661	27.9813	17.6466	16.9188	19.0293	19.1844	19.4595	19.324	19.4943	21.2076	14.0245	14.844	14.0725
HanXRQChr01g0027391	3.72002	3.0896	5.54238	4.68716	46.1735	26.6909	29.8349	49.0117	9.60809	13.6579	5.45808	0.703007	0.662337	19.1328	10.1641	1.6551	1.55934	0.536666	1.56984	0.16016	0.245644	0.490422	0.226416	0.776983	0.373649	0.241493
HanXRQChr01g0027401	9.24369	7.70094	20.8618	18.9449	0	0	0	0.0887893	16.7859	23.2964	36.0001	14.4116	10.8339	0.119331	0.0597891	6.13086	6.66618	6.59652	5.67912	7.60761	19.6788	0.105091	0.264152	4.77845	2.37776	1.73436
HanXRQChr01g0027411	22.5456	20.1516	17.8103	27.7524	1.86063	1.87263	3.71413	1.89417	1.69554	2.45842	3.74517	24.7224	26.9193	1.07398	0.687575	1.84159	3.15766	1.7218	3.16276	10.8909	13.6196	0.99836	1.4717	2.56404	2.95522	1.88804
HanXRQChr01g0027421	7.28974	7.14758	7.28605	7.49946	0.171092	0.545197	0.182662	0.118386	9.1842	9.44344	6.88066	13.7086	11.6382	0.437549	0.567996	8.50861	8.81027	9.01152	8.84189	14.6547	15.5847	0.192666	0.264152	10.567	13.0777	12.6674
HanXRQChr01g0027441	9.93884	10.8366	11.0848	9.22172	12.725	11.1173	11.9035	13.5848	9.1842	7.74596	6.59034	16.8019	16.7713	17.2434	16.9203	8.25219	7.15347	6.97666	7.11045	15.0551	16.3217	19.0739	23.3208	6.954	7.99948	9.22066
HanXRQChr01g0027461	21.1365	21.1891	32.2579	19.2937	7.6136	11.4491	15.8003	11.3058	3.98453	4.17541	8.36131	10.5685	5.51159	3.38106	8.81889	10.7931	11.3247	8.00527	7.64142	11.1311	10.8902	13.8194	4.60379	12.2763	8.66186	11.0209
HanXRQChr01g0027471	1.80365	2.21344	2.74005	2.59429	1.94617	1.96745	1.97884	1.56861	2.93894	1.52188	0.929034	3.88997	1.89239	2.72473	5.67996	2.49431	2.02714	2.68333	1.54675	2.24224	1.96515	3.39793	3.05661	2.48635	2.59856	4.69815
HanXRQChr01g0027511	12.494	11.1133	10.3375	11.3364	6.73675	5.16752	6.21052	5.65292	10.0602	10.4775	9.87099	15.0912	15.9907	6.76211	7.35406	13.334	14.8722	10.3085	11.7276	15.2152	13.3466	7.44391	6.07549	12.0821	12.721	12.1625
HanXRQChr01g0027521	4.88487	4.01187	4.17235	5.01418	6.22348	5.33345	4.53612	5.03139	4.49319	3.70714	3.04839	7.03007	7.87708	6.98089	6.63659	5.64133	5.28226	5.09833	4.31706	9.44946	7.61495	8.4773	8.0755	6.02162	6.72568	5.68607
HanXRQChr01g0027531	6.44428	7.35509	6.16512	6.34402	5.94545	7.18238	6.39318	7.84305	11.4167	12.097	11.5839	11.0138	9.6512	8.71119	9.59615	12.0286	11.7145	13.2825	10.7118	10.4905	10.6991	12.786	13.1699	10.3727	12.3983	13.4358
HanXRQChr01g0027541	1.4091	1.79842	3.05142	1.52605	1.47567	0.948168	1.03509	1.24305	1.27166	2.47793	2.14839	1.07794	2.27087	1.2132	1.13599	1.18887	1.13052	1.47583	1.26972	1.6016	2.34726	1.76902	0.75472	1.12663	1.40967	1.16356
HanXRQChr01g0027561	3.38184	6.1792	2.30413	2.8777	4.21314	3.57934	3.16615	4.05471	0.6217	0	0	7.17067	7.82977	3.28161	4.51408	0.419603	0	0.4025	0.0461717	4.88489	4.31241	6.14779	6.98116	0.0776983	0	0.0658619
HanXRQChr01g0027571	10.8219	11.9434	7.53514	9.59233	8.76847	13.2507	8.31114	8.46458	0.282591	0.546315	1.59678	11.0606	10.3608	4.57437	8.04163	0.582782	0.604244	0.961527	1.50058	11.6116	9.85304	11.2447	10.7548	0.0776983	1.66443	1.05379
HanXRQChr01g0027591	1.18364	1.24506	3.86098	3.53172	1.34735	2.53635	1.9484	2.84126	3.19328	3.57056	1.94517	6.1396	3.76113	7.91565	9.41678	2.47099	2.94325	3.01875	2.2855	10.971	13.0464	11.9103	13.9623	6.06047	3.48173	5.24699
HanXRQChr01g0027601	4.94124	6.43282	8.53153	6.21322	5.21831	3.86379	4.597	5.62332	12.8861	16.487	10.7129	9.9124	9.98236	9.2283	9.23741	16.7608	15.262	20.2815	13.0435	15.8559	16.2125	15.4483	24.0378	25.2131	31.4205	31.2405
HanXRQChr01g0027611	25.3638	27.0455	28.1478	27.3382	13.4307	14.0092	14.7043	11.0691	20.8552	17.326	22.5871	19.7311	15.8488	13.7828	10.7919	19.6281	16.9773	21.6679	20.431	7.36737	12.3095	8.95021	8.52833	15.7339	12.5682	12.2723
HanXRQChr01g0027621	258.842	223.489	296.673	224.897	231.21	247.709	221.052	234.64	241.078	321.838	347.662	265.948	258.595	262.012	232.161	232.25	290.349	225.601	318.4	317.598	305.581	216.837	240.718	392.105	198.323	208.211
HanXRQChr01g0027631	7.36489	8.55404	5.91602	7.34686	5.83852	8.13054	5.51031	5.44574	4.23886	4.25345	6.90969	4.10088	3.50092	2.16785	3.19872	4.77881	3.25512	5.00888	6.16393	4.32433	3.16607	2.41708	3.20756	3.80722	3.83839	2.96378
HanXRQChr01g0027651	5.37336	5.51055	4.48372	4.42555	3.42184	2.56005	4.35345	3.96592	5.08663	3.45349	2.7871	5.29599	4.37615	4.65393	5.02228	5.1751	2.74834	4.025	3.30128	3.12313	3.87571	6.67325	7.01889	2.79714	3.78744	3.71022
HanXRQChr01g0027671	37.2754	40.6259	44.9618	43.0783	1.53983	1.04299	1.55263	0.947085	39.7605	32.2326	36.7259	57.2717	62.9457	1.07398	0.627785	44.6178	41.6344	46.3322	48.1802	102.503	100.141	0.770664	0.56604	53.9615	57.1682	45.8399
HanXRQChr01g0027681	32.3717	35.6457	34.7488	33.1808	28.7863	25.7191	29.1651	27.1695	41.993	34.3398	37.5388	34.3771	34.205	28.8583	27.3535	40.515	42.0437	35.5989	42.4318	36.997	45.9354	39.0937	35.0945	46.2305	44.8209	38.3536
HanXRQChr01g0027691	9.2249	9.13045	8.22016	8.21889	11.399	12.824	12.2079	10.9803	11.9536	12.1555	15.1258	20.3638	13.0338	17.0047	18.415	12.0519	13.1569	16.7708	12.097	21.7017	20.6614	18.4259	20.7171	16.2778	14.8101	20.3952
HanXRQChr01g0027701	2.36729	4.51911	3.23824	3.35732	1.81785	0.924464	2.86171	2.13094	1.46947	2.22428	1.01613	2.67143	2.34183	2.42641	4.3945	1.37536	1.38391	1.38639	1.82378	0.720721	0.463994	0.718118	0.679248	0.621587	0.611425	0.570803
HanXRQChr01g0027711	3.70123	1.49869	2.6155	3.96774	0.0641596	0.213338	0.0913312	0.0591928	15.0338	11.9799	7.66453	5.24912	8.30287	0.0994429	0.149473	13.9634	14.0535	8.36305	15.2598	1.52152	2.75667	0.245211	0.339624	18.1037	20.8394	11.5697
HanXRQChr01g0027721	1.4091	0.461134	1.24548	2.9213	0.042773	0.0948168	0.0608875	0.236771	8.78857	7.43378	6.85163	4.45238	5.89007	0.0795543	0.119578	9.74411	8.05009	9.63763	8.1724	2.24224	2.15621	0.227696	0.490568	11.3828	13.1117	12.1625
HanXRQChr01g0027731	3.88911	4.40383	3.36279	4.46916	5.58188	6.58977	4.26212	5.06099	4.57797	4.3315	4.8484	4.21804	3.02783	3.3015	3.73682	4.82543	4.44412	5.21013	4.0862	6.16617	15.421	5.67489	4.86794	7.73098	4.95934	6.1032
HanXRQChr01g0027741	6.8764	4.79579	22.1072	12.2084	22.3275	15.6922	17.2312	27.1695	15.7686	16.1748	6.99679	11.2012	9.22541	57.7564	38.9526	5.22172	5.06785	10.7557	4.17854	43.2433	62.2297	51.5469	103.472	10.6835	16.9501	21.8003
HanXRQChr01g0027751	58.8064	65.1813	46.9545	66.9719	2.13865	3.65045	4.29257	5.00179	83.9295	53.1291	71.826	103.834	90.4563	6.72234	4.21513	89.7717	73.0161	96.3539	50.4426	210.13	119.492	7.61906	9.28305	146.461	156.287	151.658
HanXRQChr01g0027761	404.261	268.357	354.65	327.208	391.373	284.237	291.803	308.661	454.773	451.861	244.801	175.002	180.108	346.996	261.129	302.464	267.953	194.519	261.24	34.4345	41.9505	77.7319	91.2079	84.3027	89.1492	92.3822
HanXRQChr01g0027771	8.66126	5.44138	4.0478	8.5459	0	0.0474084	0.121775	0	12.321	6.7704	3.16452	4.54611	4.06864	0.238663	0	9.76742	8.67383	7.33444	3.9246	0	0.382112	0.437877	0.301888	0.893531	0.747297	0.856204
HanXRQChr01g0027781	5.05397	5.51055	5.29328	4.73077	2.18142	1.87263	1.61352	3.66996	5.17141	3.74616	9.14518	3.98371	4.39981	4.49482	7.1149	3.05378	5.6721	5.03124	5.47135	3.92393	5.18581	7.09361	9.13211	2.87484	2.19094	2.1954
HanXRQChr01g0027831	29.3844	28.6364	26.7778	28.7334	23.846	27.5443	26.1816	22.6117	22.1269	20.6624	18.9871	23.1055	22.8033	17.4025	21.9725	16.5743	19.2578	20.0355	20.7773	19.1392	18.9692	21.9814	21.9623	18.2591	16.7463	17.4973
HanXRQChr01g0027871	2.04789	2.37484	1.49457	1.83126	9.47423	9.76613	9.01134	7.48789	4.38016	3.43398	3.71614	2.13246	2.53107	11.4956	11.0012	3.28689	3.50851	3.42125	2.95499	4.56457	4.69452	6.93597	4.37737	4.27341	4.39886	4.65424
HanXRQChr01g0027881	25.4389	24.0251	22.7923	22.8908	3.89235	4.5038	6.75851	6.54081	24.0485	22.1062	23.0517	24.6287	24.128	4.81303	3.16882	22.6819	22.2401	22.1375	21.7469	20.2603	19.4059	3.27532	8.52833	23.8145	32.4395	27.0253
HanXRQChr01g0027901	5.26063	3.27405	4.67054	4.88337	4.79058	4.5275	4.84055	6.27444	5.14315	3.60958	2.93226	5.62406	6.15027	7.45821	6.75617	4.38252	4.34666	4.15916	4.45557	6.16617	6.76885	9.7559	7.73588	6.17702	5.50283	4.63228
HanXRQChr01g0027911	12.6443	10.3986	15.008	15.3695	10.0517	9.31575	9.68111	9.32287	15.6273	13.4432	10.771	9.02193	10.3608	12.3309	10.2538	12.3783	12.0654	9.0786	11.7969	6.48649	9.44363	9.12536	8.22644	11.2663	11.651	9.02307
HanXRQChr01g0027921	7.3461	8.92294	5.60465	6.27862	6.5015	6.28162	7.30649	6.95516	7.17781	7.70694	9.49357	11.1075	9.69851	7.45821	9.35699	7.64609	7.44585	9.90596	7.43365	12.8128	10.6446	13.907	12.868	8.58567	8.40709	10.955
HanXRQChr01g0027931	115.997	112.747	105.803	95.6617	104.174	123.452	98.3332	98.2897	79.6058	104.658	112.5	110.747	106.802	103.5	105.617	68.8848	87.6154	88.1027	79.7386	144.545	144.984	110.275	157.246	78.3976	69.6175	94.2922
HanXRQChr01g0027941	11.5922	8.71543	9.65246	8.6331	9.38868	9.31575	8.46336	9.0565	12.2362	11.9019	8.79679	9.35	10.4791	10.5409	10.2538	10.257	11.9679	7.0661	10.5041	8.32833	11.7636	10.0186	14.1133	12.626	13.9779	10.6477
HanXRQChr01g0027951	70.4737	74.0581	100.884	93.002	96.1324	81.2106	89.2306	114.331	46.5144	72.7769	61.8969	69.7852	77.6117	91.8852	64.4227	57.3457	53.4658	64.6906	70.1118	49.2493	60.0189	49.4276	54.3775	47.1629	48.931	55.763
HanXRQChr01g0027981	202.027	173.248	227.238	208.045	297.807	304.741	286.384	333.936	260.068	329.389	290.468	256.082	244.71	418.615	457.207	266.191	326.409	268.691	228.827	230.391	215.457	244.686	201.17	193.313	191.342	237.125
HanXRQChr01g0027991	1.78486	1.98288	0.373643	1.15544	1.53983	1.63559	1.49174	1.06547	1.35644	1.24872	3.71614	0.937343	0.946196	0.735877	0.717469	1.51523	1.61781	1.49819	2.1239	0.560561	0.764225	0.665573	0.56604	1.01008	1.39269	1.22942
HanXRQChr01g0028001	3.47578	2.81292	1.93049	4.29475	3.486	4.26676	5.20588	3.43318	3.16502	1.79503	3.10646	1.52318	1.6795	1.63086	2.83998	2.82066	2.57291	3.35416	3.30128	1.52152	1.17363	3.31035	3.20756	2.48635	3.90633	3.77608
HanXRQChr01g0028011	17.1534	19.1371	22.73	18.7269	30.5399	25.3161	25.8467	34.0655	7.88428	12.5652	14.7194	6.11616	7.71149	6.92122	0.418524	8.34543	11.4222	11.4936	22.7165	0	0	0.0350302	0.150944	0.660436	0.288729	0.0878158
HanXRQChr01g0028021	23.5977	22.2497	24.1	26.2045	24.4876	26.4302	19.3622	23.7363	23.6246	28.1157	33.9678	24.4881	24.9323	21.9172	19.0428	24.9897	29.9978	29.9191	32.4818	27.7077	25.9563	17.0247	17.5472	35.275	23.3021	22.3711
HanXRQChr01g0028031	63.4094	59.9013	68.1899	62.3284	71.324	70.3067	69.0464	85.7112	89.6378	110.804	65.9905	95.2575	96.4883	146.678	128.547	86.8578	80.5009	75.8041	80.5927	78.1582	114.252	152.154	150.982	70.3947	96.0107	89.8356
HanXRQChr01g0028051	4.65942	4.88802	3.79871	6.40942	7.22864	3.50822	6.45407	5.56413	1.2434	1.58041	0.0580646	5.41316	5.32235	8.77086	9.02815	1.81828	0.545769	0.536666	0.992692	6.72673	5.56792	9.59827	9.9623	0.776983	0.594441	0.768388
HanXRQChr01g0028061	12.5128	4.56523	2.17959	11.3364	16.4035	15.1707	22.7415	24.417	9.89068	4.66319	0.290323	4.03057	5.03849	5.96657	2.98945	1.00238	2.53393	1.25222	0.784919	11.1311	11.6271	1.20854	1.73585	0	0.16984	0.702527
HanXRQChr01g0028071	19.9716	7.2398	5.66693	17.2444	21.0016	33.8733	22.163	30.07	64.0351	41.715	2.8742	4.92105	4.0923	13.6833	6.72627	18.7656	20.3689	13.2154	4.54791	22.1021	36.1369	30.739	92.4531	3.69067	6.14822	8.89135
HanXRQChr01g0028081	34.9081	25.9388	22.4809	31.7419	37.6617	37.7845	44.9045	41.139	19.9227	20.2722	19.1904	27.1595	26.9193	42.9792	33.4221	21.0967	16.1781	14.5571	14.1516	26.987	31.6334	42.947	59.4342	18.8418	18.6824	17.8266
HanXRQChr01g0028101	289.974	281.638	254.451	228.734	256.275	310.715	288.546	262.787	222.766	300.707	342.32	237.593	221.907	248.567	258.917	198.146	222.147	228.351	229.173	270.911	280.307	253.461	307.926	203.142	182.341	226.016
HanXRQChr01g0028121	1.54061	1.26812	1.30775	4.27295	1.30458	2.65487	2.25284	2.54529	3.44761	4.87781	8.44841	2.03872	2.12894	3.95783	4.42439	2.19126	2.31952	2.34791	2.4471	7.04705	19.9244	10.0887	6.11323	18.803	3.26093	3.337
HanXRQChr01g0028131	48.1536	29.7893	58.1016	51.6242	62.7053	55.8471	39.516	53.3327	155.397	171.25	78.6195	94.2733	107.937	135.063	114.107	91.6133	132.914	75.4687	113.536	82.4025	120.884	85.2459	78.3022	108.7	96.0107	96.4657
HanXRQChr01g0028141	9.65702	11.1364	9.02972	10.8132	8.04133	7.79869	8.82868	7.4583	10.5406	11.7263	6.8226	12.1152	15.9434	14.996	14.1401	13.1009	15.6909	10.9346	13.1589	11.1311	15.8577	20.1073	22.4906	17.8318	17.1878	15.8068
HanXRQChr01g0028181	31.3571	21.95	42.6576	22.2586	9.49561	3.9349	10.016	10.5955	3.70194	2.71206	4.44195	15.7708	13.98	2.52585	1.85346	2.26119	1.71527	1.94541	1.8007	5.12513	7.91519	0.577998	0.339624	0.310793	0.118888	0.241493
HanXRQChr01g0028191	18.7504	20.5896	22.8545	16.9828	27.8452	28.6347	27.0645	30.3659	5.65182	18.243	18.6968	7.42844	8.56307	9.44707	1.82357	9.81404	10.1942	13.9086	21.8392	0.16016	0.109175	0.297756	0.113208	1.20432	0.271744	0.0878158
HanXRQChr01g0028201	9.35641	11.7128	15.1326	10.617	12.34	11.5677	12.2079	11.6906	13.1687	12.4287	9.75486	12.2792	15.0682	21.2609	22.6003	12.1918	12.7476	12.075	11.2428	17.2973	17.1678	21.5611	21.434	14.9569	13.9779	15.3019
HanXRQChr01g0028241	295.723	235.363	194.357	265.402	122.759	166.664	166.071	134.575	61.1244	69.8502	137.555	117.801	101.077	27.1877	33.8705	39.6058	31.791	47.3608	48.3418	24.5846	23.1724	19.3542	18.4906	9.90654	12.5172	12.7333
HanXRQChr01g0028251	15.8758	14.7563	8.90517	13.7345	3.95651	1.30373	2.22239	1.53901	0.169554	0.409736	0.551614	12.9588	19.8228	1.13365	0.448418	0	0.370343	0.0223611	0.646404	10.8909	12.2003	1.06842	2.37737	0.271944	0.509521	0
HanXRQChr01g0028261	15.7443	15.5633	9.777	11.0966	0.406344	0.237042	0.152219	0.917489	1.41295	0.702405	1.68387	15.4193	17.8121	0	0.0597891	0.536159	1.28645	0.804999	1.01578	14.1742	11.2177	0.157636	0.264152	0.388492	1.74936	0.94402
HanXRQChr01g0028271	27.9941	25.5929	26.4041	26.2699	23.7604	25.648	21.3106	22.2565	33.487	33.0716	24.5613	23.5507	26.73	26.9092	21.823	32.356	30.7385	25.8494	31.2813	24.985	28.6311	29.8807	42.5284	38.0333	41.8996	40.8344
HanXRQChr01g0028301	4.71578	4.26549	3.61189	4.14214	3.1652	2.18079	3.44014	3.07803	3.39109	3.96078	6.76453	1.68722	2.29452	2.9634	2.30188	2.2845	4.9509	3.37652	4.20163	0.960962	4.23053	3.74823	3.01888	3.06908	1.78332	1.88804
HanXRQChr01g0028321	8.9055	8.4157	11.2093	7.84827	8.21242	7.56164	9.89421	10.27	11.2754	9.81415	14.0226	8.99849	9.03617	13.3253	11.8382	11.0029	11.0908	8.63138	11.1966	18.4985	15.6666	8.74003	10.4151	9.71229	11.6341	8.91331
HanXRQChr01g0028331	79.1162	86.1398	80.3334	93.6561	0.620209	1.73041	0.456656	0.8287	46.1753	67.665	46.8872	56.428	69.2379	1.65075	1.25557	50.6787	43.9929	54.7176	70.8505	11.7718	11.518	1.22606	1.01887	18.1037	20.5507	18.7267
HanXRQChr01g0028341	42.799	109.635	4.23463	6.23502	36.464	80.7365	67.9504	30.5435	1.35644	2.30233	77.5744	0.632707	0.473098	0.55688	1.1061	2.42437	1.32544	6.35055	7.71068	0.320321	0.382112	0.385332	0.528304	1.16547	0.696345	0.680573
HanXRQChr01g0028371	10.9158	11.9664	12.4548	10.9658	4.36285	2.91562	3.95768	3.13722	14.2991	12.8579	8.94196	15.185	13.6016	4.81303	6.27785	12.9844	14.4629	13.0589	12.097	16.2563	14.8478	5.44719	4.60379	13.0533	13.7061	14.2262
HanXRQChr01g0028391	1.31516	1.93676	1.24548	1.13364	1.02655	0.995577	0.821981	1.36144	1.49773	3.72665	2.32259	1.99185	2.55473	0.994429	2.45135	2.75073	2.98224	4.58402	2.14699	5.12513	4.25782	2.24193	3.24529	4.07916	2.93824	4.93964
HanXRQChr01g0028401	2.85577	2.81292	7.28605	2.33268	0.876847	1.99115	1.33952	0.887893	2.17595	1.77552	2.7871	7.17067	6.22124	1.07398	1.49473	2.44768	1.67629	1.90069	2.67796	7.52753	7.53307	1.20854	0.56604	1.74821	1.47761	2.30517
HanXRQChr01g0028421	13.9595	12.0125	7.03695	11.4454	10.9927	11.4254	12.3602	8.73094	13.3948	10.9263	11.5549	13.0525	13.4596	13.1066	11.33	21.1666	19.2189	16.905	18.3994	15.2152	13.7288	11.9978	13.1321	27.1556	30.3165	24.2152
HanXRQChr01g0028511	10.5964	9.86827	11.7075	10.3772	11.6557	9.62391	10.6249	10.4771	9.6646	9.73611	7.17098	14.9038	18.7347	13.7629	13.0938	8.78835	10.9154	9.74943	9.23435	13.8539	15.9395	16.4291	18.3019	12.5871	13.4853	12.9309
HanXRQChr01g0028531	19.2765	16.0014	18.1217	17.9638	16.6815	15.0996	15.6785	15.7157	15.8251	15.2968	16.0258	17.3643	19.2787	16.5274	15.9637	17.0872	15.7103	15.1832	13.5514	21.3814	23.1178	16.6744	17.6227	16.0059	18.2918	17.8705
HanXRQChr01g0028541	14.4104	13.1654	14.1362	16.0454	14.5428	15.2892	12.7559	13.9399	27.2983	23.8232	21.571	18.8172	22.8743	14.7374	17.4584	20.1876	25.6121	16.9497	20.5002	20.6607	16.3762	10.9294	7.01889	20.6678	13.9779	16.0922
HanXRQChr01g0028551	29.3844	33.7781	30.7633	23.1306	30.155	35.8171	35.7714	32.0233	22.0138	22.1648	60.3001	24.2537	19.9884	24.8607	22.3312	23.4511	21.1485	25.0221	27.1951	17.7778	19.0783	18.4259	18.6038	13.2087	12.9588	14.7311
HanXRQChr01g0028571	32.2965	38.0897	16.5649	20.8851	28.8076	25.3872	30.6264	32.7632	36.4825	30.9058	27.4355	42.6725	40.4262	27.9832	41.5235	59.3738	56.6625	48.1211	54.7366	39.2393	32.889	80.2016	76.1135	90.1301	68.0041	73.4799
HanXRQChr01g0028581	74.964	72.3519	85.8135	64.9663	54.4287	72.8667	69.3204	59.5184	61.2092	64.0164	60.8808	59.4744	46.0088	53.5599	57.3377	42.916	42.6674	42.5308	44.6942	37.1572	37.2014	47.6235	56.4153	27.8937	31.896	44.8519
HanXRQChr01g0028601	11.2352	9.13045	10.5243	10.6606	3.59294	3.12896	2.73994	3.96592	0	0	0	12.3964	15.2338	5.68813	3.70692	0	0	0	0	20.4204	21.9988	11.1221	5.54719	0.0388492	0.0509521	0
HanXRQChr01g0028611	2.36729	2.78986	1.1832	1.76586	5.00445	3.79267	3.31837	3.66996	3.47587	4.01932	7.89679	3.30413	1.79777	1.84964	1.58441	5.08186	4.85344	5.92569	4.0862	3.04304	3.00231	1.6289	3.13209	4.23456	5.41791	5.72998
HanXRQChr01g0028621	16.7589	14.4796	16.7517	13.3203	13.9226	11.3069	17.5965	15.6269	12.1231	11.3555	12.2807	12.9588	10.0533	10.5807	12.5557	8.18225	7.97212	9.72707	8.03388	9.44946	9.90763	7.75918	8.15097	10.8389	6.94647	7.4863
HanXRQChr01g0028641	0.601215	1.19895	0.498191	1.52605	12.5325	8.50981	10.4422	9.41166	1.29992	1.50237	0.522582	2.20276	1.75046	9.16863	9.71573	1.8649	1.24747	0.693194	1.68527	1.92192	1.52845	11.8402	8.64154	0.776983	1.74936	1.0977
HanXRQChr01g0028651	11.517	10.6753	14.1985	11.8596	8.46906	10.1928	8.64602	11.0987	8.22339	7.88254	8.7097	16.2629	16.0853	15.4733	16.2028	9.1147	10.7205	10.4203	8.93423	19.3794	22.4082	16.867	18.868	12.626	11.6341	16.2459
HanXRQChr01g0028661	6.59458	4.10409	2.30413	9.63594	20.3814	21.5945	16.6223	16.7516	11.4167	8.35081	2.20646	0.234336	0.0946196	2.74462	3.64713	2.79735	1.61781	1.67708	1.40824	0.0800801	0.0818812	0.928299	0.528304	0.427341	1.18888	0.72448
HanXRQChr01g0028671	32.9729	38.0897	40.4158	50.12	65.1433	54.4723	69.1377	82.87	57.9876	50.3975	41.4001	47.5936	59.5157	144.988	108.846	47.3219	71.0474	48.3223	60.5311	88.3284	96.0467	142.065	157.057	64.917	83.6803	71.2845
HanXRQChr01g0028681	263.013	220.699	231.534	259.255	193.099	211.773	179.648	184.741	203.494	205.258	199.336	239.257	235.887	171.917	146.722	199.638	197.412	171.912	196.045	199.159	203.502	171.753	217.095	165.031	179.946	195.851
HanXRQChr01g0028771	3.96426	3.11265	2.17959	5.6682	9.75225	9.67132	8.88957	8.79014	11.4732	8.97517	6.59034	6.51453	4.49443	7.87587	8.49005	9.79073	11.1103	9.79416	9.97309	5.12513	2.48373	7.23373	5.20756	7.07055	6.13123	8.03515
HanXRQChr01g0028801	7.44004	7.5626	7.53514	6.69283	8.74709	9.5765	8.76779	9.58924	7.96906	8.58495	9.11615	8.34235	7.47495	11.3365	10.6126	8.50861	8.94671	8.9668	8.10314	10.2503	10.5081	15.5359	16.9057	9.78999	9.57899	10.2964
HanXRQChr01g0028811	31.4887	25.7774	38.2985	25.2235	92.9458	60.9909	77.8446	87.8422	84.8055	98.2781	66.2518	33.2522	38.4865	81.0062	52.0165	67.4861	77.0314	53.1747	86.0641	16.4965	20.4976	31.317	32.5661	52.8737	58.1703	46.3228
HanXRQChr01g0028841	59.3137	79.1767	65.8858	54.5891	47.9913	55.373	56.26	58.3049	56.8007	66.748	82.4228	89.8443	81.2546	63.1661	61.3436	61.1688	61.3795	69.3417	67.4569	102.983	88.0223	97.7167	120.189	70.7055	65.7112	79.0342
HanXRQChr01g0028881	23.8232	26.9763	23.1036	21.997	9.00372	8.67574	7.33694	10.4475	32.1588	31.3351	30.8904	33.2757	29.1192	10.1829	7.89216	34.0344	35.5724	37.0747	33.1744	37.8779	35.4546	14.7127	15.1321	34.3427	38.265	38.0901
HanXRQChr01g0028901	5.33579	6.38671	6.04057	9.30893	6.37318	5.66531	7.73271	6.18565	9.29724	16.526	13.5	8.06115	7.56957	4.75337	6.84585	9.76742	11.2662	10.2637	12.2355	12.5726	7.09637	4.62398	2.00001	13.403	15.2177	12.9967
HanXRQChr01g0028911	375.891	381.173	411.942	318.64	325.332	321.097	340.087	368.594	310.059	348.705	422.072	386.092	322.109	335.103	378.256	240.992	268.05	286.177	257.823	354.194	390.028	436.423	550.002	253.452	245.504	312.844
HanXRQChr01g0028931	107.148	102.464	138.622	133.726	207.022	154.504	195.601	264.858	44.7341	94.8246	71.9711	88.4149	122.39	104.872	18.3851	58.4413	69.9559	54.0915	122.17	0.16016	0.300231	0.560483	0.452832	9.94539	3.63458	2.85401
HanXRQChr01g0028951	1.33395	1.52174	2.05504	0.675824	3.03689	3.76897	2.37461	3.78834	0.6217	0.975562	1.39355	1.89812	1.30102	0.914874	1.40504	1.46861	1.59832	1.7218	1.03886	1.2012	0.818812	3.38041	3.28303	2.5252	1.30777	1.62459
HanXRQChr01g0028971	0.958187	0.760871	3.36279	1.46065	1.24042	1.44596	0.700206	1.18386	1.27166	2.43891	1.36452	9.67807	7.56957	8.25376	6.36754	2.86729	3.87886	2.75041	2.72413	28.5085	27.8396	8.56488	11.9246	4.5065	4.38188	7.59607
HanXRQChr01g0028981	2.06668	2.85903	3.23824	1.54785	2.67331	3.72156	2.4355	3.55157	2.57158	3.66811	2.29355	3.84311	4.44712	2.84407	4.84292	4.19603	4.77548	4.04736	4.47866	3.68369	5.59522	4.9918	3.3585	6.52666	4.27998	3.57849
[truncated: 29,924 more rows]
