# Supplementary material for: Exploring sunflower responses to Sclerotinia head rot at early stages of infection using RNA-seq analysis
Source: Sci Rep. 2020 Aug 7;10:13347. doi: 10.1038/s41598-020-70315-4 (PMC7414910; doi:10.1038/s41598-020-70315-4)
Supplement: Supplementary file 4 — Supplementary Information 4. [file 41598_2020_70315_MOESM4_ESM.xlsx]

## Sheet: Hoja1
Supplementary Table S3. DEG found in each IL-time point combination.
IL-Time point	DEG	logFC	logCPM	LR	PValue	FDR	RNA Type
HA89_4	HanXRQChr08g0234351	2.92198	3.97493	44.1442	3.0506e-11	9.66216e-07	mRNA
HA89_4	HanXRQChr03g0087551	-7.47049	3.32842	38.2425	6.24759e-10	9.894e-06	mRNA
HA89_4	HanXRQChr13g0418051	-7.65794	1.44158	32.6143	1.12385e-08	0.000118652	mRNA
HA89_4	HanXRQChr11g0350011	-6.90672	2.29169	31.8725	1.64634e-08	0.000130361	mRNA
HA89_4	HanXRQChr13g0395411	2.92036	2.44265	29.0938	6.89557e-08	0.000436807	mRNA
HA89_4	HanXRQChr07g0187001	-5.41638	4.56373	28.5073	9.33465e-08	0.000459151	spliced_ncRNA
HA89_4	HanXRQChr17g0559391	-6.99025	2.38336	28.3456	1.01476e-07	0.000459151	mRNA
HA89_4	HanXRQChr14g0443491	-8.66345	2.45207	27.622	1.47492e-07	0.00058394	mRNA
HA89_4	HanXRQChr14g0457341	4.8654	1.0941	27.1251	1.90703e-07	0.000671126	mRNA
HA89_4	HanXRQChr02g0038901	-4.73594	3.83392	25.2751	4.97092e-07	0.00156714	mRNA
HA89_4	HanXRQChr03g0080031	-7.41312	1.52118	24.9753	5.8069e-07	0.00156714	mRNA
HA89_4	HanXRQChr06g0183221	7.52226	2.86682	24.9325	5.93745e-07	0.00156714	spliced_ncRNA
HA89_4	HanXRQChr15g0466001	4.58445	1.58545	24.3662	7.9654e-07	0.00194068	mRNA
HA89_4	HanXRQChr05g0138871	-7.13056	0.468537	23.1806	1.47481e-06	0.00333654	mRNA
HA89_4	HanXRQChr15g0472321	-5.59585	1.42726	22.8405	1.76021e-06	0.00333995	mRNA
HA89_4	HanXRQChr13g0424161	-8.42846	0.88638	22.8387	1.76178e-06	0.00333995	mRNA
HA89_4	HanXRQChr05g0160601	-9.8955	1.80026	22.8053	1.79267e-06	0.00333995	mRNA
HA89_4	HanXRQChr03g0080021	-3.96409	2.42122	21.9135	2.85214e-06	0.00501866	spliced_ncRNA
HA89_4	HanXRQChr03g0092901	-4.0498	4.25895	21.3809	3.76503e-06	0.00627631	mRNA
HA89_4	HanXRQChr13g0425111	-3.35374	1.83624	21.1549	4.2361e-06	0.00670849	mRNA
HA89_4	HanXRQChr13g0421061	4.15556	0.880811	20.9138	4.80422e-06	0.00716645	spliced_ncRNA
HA89_4	HanXRQChr04g0100861	-6.30578	0.730324	20.8458	4.9778e-06	0.00716645	mRNA
HA89_4	HanXRQChr08g0235441	-6.13408	2.70687	19.7591	8.78402e-06	0.0120964	mRNA
HA89_4	HanXRQChr09g0238291	6.02532	3.3042	19.3403	1.09376e-05	0.0144344	mRNA
HA89_4	HanXRQChr04g0100811	-4.05761	4.59541	18.594	1.61733e-05	0.0204903	mRNA
HA89_4	HanXRQChr09g0244831	3.24024	2.48318	18.3177	1.86958e-05	0.0221501	spliced_ncRNA
HA89_4	HanXRQChr11g0347101	-7.55689	3.67456	18.2989	1.88821e-05	0.0221501	mRNA
HA89_4	HanXRQChr08g0231681	-4.4199	6.5786	18.1859	2.00359e-05	0.0221626	mRNA
HA89_4	HanXRQChr05g0148861	-6.66513	1.14418	18.1617	2.02922e-05	0.0221626	mRNA
HA89_4	HanXRQChr02g0033591	-1.99856	1.63706	17.3589	3.09453e-05	0.032671	spliced_ncRNA
HA89_4	HanXRQChr07g0196731	-4.64909	1.72168	16.9071	3.92538e-05	0.040106	mRNA
HA89_4	HanXRQChr04g0123521	5.65315	4.38187	16.649	4.4975e-05	0.0435948	spliced_ncRNA
HA89_4	HanXRQChr08g0225421	5.91955	0.940125	16.6302	4.54213e-05	0.0435948	mRNA
HA89_4	HanXRQChr04g0114791	-2.2164	5.92275	16.5564	4.72252e-05	0.043993	mRNA
HA89_8	HanXRQChr15g0478541	9.40177	3.02929	47.8479	4.60608e-12	1.45888e-07	spliced_ncRNA
HA89_8	HanXRQChr11g0350011	7.88975	2.29169	37.7205	8.16422e-10	1.29293e-05	mRNA
HA89_8	HanXRQChr10g0312471	-7.05982	1.10612	36.8284	1.28997e-09	1.3619e-05	spliced_ncRNA
HA89_8	HanXRQChr04g0113161	7.42635	5.59935	35.6704	2.33684e-09	1.85036e-05	spliced_ncRNA
HA89_8	HanXRQChr06g0163821	-2.37628	2.72635	35.0883	3.15089e-09	1.99596e-05	mRNA
HA89_8	HanXRQChr09g0240141	-9.4336	0.750486	34.3499	4.60414e-09	2.43045e-05	mRNA
HA89_8	HanXRQChr16g0516521	1.91029	2.4531	32.268	1.34306e-08	6.07694e-05	mRNA
HA89_8	HanXRQChr13g0409691	7.88326	2.55139	31.7945	1.71379e-08	6.78511e-05	mRNA
HA89_8	HanXRQChr03g0064001	8.41721	1.76388	30.1738	3.95019e-08	0.000139016	mRNA
HA89_8	HanXRQChr08g0226611	-8.97378	4.28837	29.6816	5.09159e-08	0.000161266	spliced_ncRNA
HA89_8	HanXRQChr10g0314781	-4.22357	1.93273	29.2469	6.37182e-08	0.000183468	mRNA
HA89_8	HanXRQChr15g0491071	1.8906	3.19116	28.2124	1.08705e-07	0.000269956	mRNA
HA89_8	HanXRQChr11g0345371	-7.68801	2.59463	28.1754	1.10802e-07	0.000269956	mRNA
HA89_8	HanXRQChr17g0551091	7.91105	2.35392	27.7609	1.3727e-07	0.000310553	mRNA
HA89_8	HanXRQChr03g0066301	2.35233	3.39612	27.0257	2.00768e-07	0.000409727	mRNA
HA89_8	HanXRQChr01g0018321	7.12619	2.9838	26.9668	2.06978e-07	0.000409727	mRNA
HA89_8	HanXRQChr11g0327641	8.25913	1.48268	25.6478	4.0976e-07	0.000730898	mRNA
HA89_8	HanXRQChr10g0297281	5.29404	2.59268	25.5398	4.33348e-07	0.000730898	mRNA
HA89_8	HanXRQChr04g0102281	-7.45288	1.65099	25.5172	4.38451e-07	0.000730898	spliced_ncRNA
HA89_8	HanXRQChr04g0100461	1.54919	2.65603	24.0793	9.24484e-07	0.00146406	mRNA
HA89_8	HanXRQChr14g0448181	-7.41287	2.15085	23.3342	1.36156e-06	0.00205356	mRNA
HA89_8	HanXRQChr09g0276191	2.59321	6.25367	23.2183	1.44612e-06	0.00208195	mRNA
HA89_8	HanXRQChr08g0231491	1.77987	8.39948	23.0596	1.57056e-06	0.0021628	mRNA
HA89_8	HanXRQChr08g0236141	7.83143	0.562587	22.5565	2.04051e-06	0.00260713	mRNA
HA89_8	HanXRQChr16g0498361	7.87025	0.800048	22.5403	2.05785e-06	0.00260713	mRNA
HA89_8	HanXRQChr14g0434671	-3.93622	2.33994	22.0871	2.60549e-06	0.00313222	mRNA
HA89_8	HanXRQChr12g0366101	5.0804	0.75887	22.0401	2.67009e-06	0.00313222	mRNA
HA89_8	HanXRQChr03g0063781	5.69018	1.15755	21.4378	3.65496e-06	0.00413442	mRNA
HA89_8	HanXRQChr16g0506891	2.77927	4.05624	21.3601	3.80604e-06	0.00415685	mRNA
HA89_8	HanXRQChr13g0386651	8.04956	5.36763	20.7115	5.33941e-06	0.00551828	mRNA
HA89_8	HanXRQChr09g0238501	7.05067	4.45626	20.6895	5.40103e-06	0.00551828	mRNA
HA89_8	HanXRQChr16g0522381	1.26109	3.48102	20.0213	7.65835e-06	0.0075801	mRNA
HA89_8	HanXRQChr03g0077611	1.78044	4.8889	19.8832	8.23226e-06	0.00759096	mRNA
HA89_8	HanXRQChr10g0316031	-9.1809	4.58511	19.8603	8.33112e-06	0.00759096	mRNA
HA89_8	HanXRQChr09g0257401	3.54111	1.76911	19.753	8.81237e-06	0.00759096	mRNA
HA89_8	HanXRQChr08g0221721	2.43917	2.04959	19.7403	8.87127e-06	0.00759096	spliced_ncRNA
HA89_8	HanXRQChr02g0039931	-7.12047	0.504088	19.7174	8.97807e-06	0.00759096	spliced_ncRNA
HA89_8	HanXRQChr02g0043821	3.8671	4.11637	19.6901	9.10733e-06	0.00759096	mRNA
HA89_8	HanXRQChr13g0420691	4.65296	2.08098	19.6289	9.40372e-06	0.00763703	mRNA
HA89_8	HanXRQChr08g0231391	5.30405	3.52899	19.4888	1.0119e-05	0.00801245	mRNA
HA89_8	HanXRQChr09g0254001	4.96357	3.50307	19.3373	1.09545e-05	0.00828484	mRNA
HA89_8	HanXRQChr17g0545111	2.02877	3.68788	19.2904	1.12269e-05	0.00828484	mRNA
HA89_8	HanXRQChr09g0250241	-9.09069	2.30109	19.2869	1.12477e-05	0.00828484	mRNA
HA89_8	HanXRQChr06g0167261	2.37887	2.22184	19.1013	1.23963e-05	0.00889	mRNA
HA89_8	HanXRQChr17g0535231	1.59063	4.9999	19.0585	1.26772e-05	0.00889	mRNA
HA89_8	HanXRQChr08g0229491	5.06654	1.99669	19.0236	1.29113e-05	0.00889	spliced_ncRNA
HA89_8	HanXRQChr03g0092641	-8.9655	1.78671	18.9272	1.358e-05	0.0091515	mRNA
HA89_8	HanXRQChr11g0343751	2.01347	3.50422	18.8205	1.43613e-05	0.00947634	mRNA
HA89_8	HanXRQChr09g0264021	-5.19513	1.54832	18.505	1.69463e-05	0.0108179	mRNA
HA89_8	HanXRQChr16g0501131	2.35343	3.36611	18.4903	1.70775e-05	0.0108179	mRNA
HA89_8	HanXRQChr11g0341721	2.47863	3.08926	18.2023	1.98642e-05	0.0123364	mRNA
HA89_8	HanXRQChr08g0222831	1.90707	1.61189	18.0798	2.11836e-05	0.0129028	mRNA
HA89_8	HanXRQChr09g0256791	-8.03797	1.84644	17.8694	2.36591e-05	0.0141387	spliced_ncRNA
HA89_8	HanXRQChr16g0505441	2.97967	0.272283	17.8189	2.42962e-05	0.0142506	mRNA
HA89_8	HanXRQChr04g0112041	1.82873	5.07286	17.7236	2.55435e-05	0.0147098	mRNA
HA89_8	HanXRQChr07g0188901	-1.40962	6.19481	17.5567	2.78862e-05	0.0157721	mRNA
HA89_8	HanXRQChr10g0303551	3.84413	4.44082	17.3413	3.12326e-05	0.0171232	mRNA
HA89_8	HanXRQChr16g0503531	1.45676	1.30729	17.3338	3.13562e-05	0.0171232	mRNA
HA89_8	HanXRQChr09g0261171	1.61437	6.12488	17.2826	3.22124e-05	0.0172926	mRNA
HA89_8	HanXRQChr12g0382501	1.55089	3.61485	17.0714	3.6001e-05	0.0190043	mRNA
HA89_8	HanXRQChr10g0319341	-6.56224	1.7789	16.9933	3.75127e-05	0.0194377	mRNA
HA89_8	HanXRQChr17g0543531	6.88483	0.760195	16.9663	3.80494e-05	0.0194377	mRNA
HA89_8	HanXRQChr12g0376451	1.8599	3.75343	16.8522	4.04068e-05	0.0195004	mRNA
HA89_8	HanXRQChr12g0382541	7.97812	0.64616	16.8415	4.06348e-05	0.0195004	spliced_ncRNA
HA89_8	HanXRQChr17g0561721	-1.17972	2.69182	16.834	4.07963e-05	0.0195004	mRNA
HA89_8	HanXRQChr10g0308951	2.28239	2.61657	16.8229	4.10349e-05	0.0195004	mRNA
HA89_8	HanXRQChr11g0331221	1.46808	4.77638	16.813	4.12505e-05	0.0195004	mRNA
HA89_8	HanXRQChr13g0418051	-6.90651	1.44158	16.7178	4.33721e-05	0.0202018	mRNA
HA89_8	HanXRQChr07g0191141	1.65945	4.69751	16.5762	4.6733e-05	0.0211933	mRNA
HA89_8	HanXRQChr02g0054321	1.89931	3.12755	16.5719	4.68389e-05	0.0211933	mRNA
HA89_8	HanXRQChr10g0283731	-2.70193	2.27601	16.4794	4.91807e-05	0.021623	spliced_ncRNA
HA89_8	HanXRQChr09g0273241	1.59304	2.86106	16.4555	4.98063e-05	0.021623	mRNA
HA89_8	HanXRQChr01g0015681	2.93752	0.754659	16.4543	4.98367e-05	0.021623	mRNA
HA89_8	HanXRQChr14g0460321	1.59027	2.13332	16.3376	5.30031e-05	0.022686	mRNA
HA89_8	HanXRQChr12g0375671	1.90098	4.40127	16.2841	5.45194e-05	0.0230239	mRNA
HA89_8	HanXRQChr10g0318421	-1.68862	2.74008	16.2221	5.63326e-05	0.0234766	mRNA
HA89_8	HanXRQChr15g0491521	-2.83822	3.85514	16.1596	5.82223e-05	0.023949	mRNA
HA89_8	HanXRQChr07g0195921	3.04382	1.45897	16.1312	5.91029e-05	0.0239996	mRNA
HA89_8	HanXRQChr16g0504341	1.4664	4.66638	16.0416	6.19646e-05	0.0248431	mRNA
HA89_8	HanXRQChr14g0454921	-1.61603	2.62544	15.8561	6.83474e-05	0.0268603	mRNA
HA89_8	HanXRQChr11g0325461	1.82455	1.83473	15.8465	6.86921e-05	0.0268603	mRNA
HA89_8	HanXRQChr06g0178511	1.85157	5.81713	15.8023	7.0316e-05	0.02716	mRNA
HA89_8	HanXRQChr15g0479381	1.23135	2.43083	15.6775	7.51114e-05	0.0284478	mRNA
HA89_8	HanXRQChr04g0115071	1.39716	3.71204	15.6415	7.65562e-05	0.0284478	mRNA
HA89_8	HanXRQChr15g0471471	2.49458	1.46274	15.6393	7.66447e-05	0.0284478	mRNA
HA89_8	HanXRQChr10g0283321	-1.985	2.32388	15.6246	7.72429e-05	0.0284478	mRNA
HA89_8	HanXRQChr07g0195511	-6.93442	2.89465	15.5867	7.88069e-05	0.02857	mRNA
HA89_8	HanXRQChr05g0133001	-1.99751	3.11616	15.5586	7.9989e-05	0.02857	spliced_ncRNA
HA89_8	HanXRQChr01g0015741	1.87024	5.55485	15.5517	8.02806e-05	0.02857	mRNA
HA89_8	HanXRQChr13g0407331	-1.41781	3.32939	15.51	8.20685e-05	0.0288817	mRNA
HA89_8	HanXRQChr06g0184171	-6.46616	2.55404	15.463	8.41343e-05	0.0289838	mRNA
HA89_8	HanXRQChr16g0525481	3.66238	2.21963	15.4618	8.41888e-05	0.0289838	spliced_ncRNA
HA89_8	HanXRQChr05g0145471	-2.50131	2.83005	15.3664	8.85509e-05	0.0301578	mRNA
HA89_8	HanXRQChr14g0430771	2.0179	5.00558	15.3143	9.10227e-05	0.0306698	mRNA
HA89_8	HanXRQChr10g0301521	-4.61553	1.71683	15.2209	9.56368e-05	0.0315742	mRNA
HA89_8	HanXRQChr13g0406311	3.64438	1.85133	15.1842	9.75154e-05	0.0315742	spliced_ncRNA
HA89_8	HanXRQChr05g0150141	1.86102	1.09178	15.1832	9.75676e-05	0.0315742	mRNA
HA89_8	HanXRQChr02g0039501	1.6205	1.84362	15.1807	9.76943e-05	0.0315742	mRNA
HA89_8	HanXRQChr17g0556051	-4.52579	0.930051	15.1614	9.86989e-05	0.0315767	mRNA
HA89_8	HanXRQChr10g0314321	3.06212	1.27612	15.1298	0.000100369	0.0317898	mRNA
HA89_8	HanXRQChr06g0182331	-5.54514	1.61048	15.09	0.000102504	0.0321446	spliced_ncRNA
HA89_8	HanXRQChr10g0302111	1.40232	7.61265	14.9985	0.000107595	0.0334102	mRNA
HA89_8	HanXRQChr10g0314131	1.01923	4.30098	14.9476	0.000110541	0.0337746	mRNA
HA89_8	HanXRQChr13g0414791	6.6501	1.74761	14.9294	0.000111607	0.0337746	spliced_ncRNA
HA89_8	HanXRQChr04g0119991	7.56807	0.594497	14.9157	0.000112426	0.0337746	mRNA
HA89_8	HanXRQChr16g0506901	4.71751	2.45988	14.9055	0.000113033	0.0337746	spliced_ncRNA
HA89_8	HanXRQChr17g0555321	1.52046	3.70208	14.8751	0.000114868	0.0337925	mRNA
HA89_8	HanXRQChr10g0282011	7.37624	3.24581	14.8692	0.000115227	0.0337925	mRNA
HA89_8	HanXRQChr14g0436051	1.6165	3.40463	14.8393	0.000117071	0.0340183	mRNA
HA89_8	HanXRQChr10g0305811	1.00746	3.09001	14.6999	0.00012605	0.0360487	mRNA
HA89_8	HanXRQChr02g0033341	-7.04922	3.79741	14.6854	0.000127028	0.0360487	mRNA
HA89_8	HanXRQChr03g0089001	9.21689	0.521883	14.6635	0.000128514	0.0360487	mRNA
HA89_8	HanXRQChr17g0554601	-1.6737	3.35394	14.662	0.000128611	0.0360487	spliced_ncRNA
HA89_8	HanXRQChr05g0152741	2.98727	2.92685	14.6027	0.000132724	0.0368753	mRNA
HA89_8	HanXRQChr02g0042651	6.49118	4.34467	14.5163	0.00013895	0.0377477	mRNA
HA89_8	HanXRQChr05g0134701	-3.87251	1.88572	14.4999	0.000140163	0.0377477	spliced_ncRNA
HA89_8	HanXRQChr02g0037611	2.8743	2.5092	14.493	0.00014068	0.0377477	mRNA
HA89_8	HanXRQChr04g0123251	1.1862	3.72367	14.4875	0.000141096	0.0377477	mRNA
HA89_8	HanXRQChr10g0279781	3.37013	6.48659	14.4778	0.000141823	0.0377477	mRNA
HA89_8	HanXRQChr16g0527791	2.77791	1.11302	14.4601	0.000143158	0.0377853	mRNA
HA89_8	HanXRQChr02g0041971	-7.41991	1.68444	14.4136	0.00014674	0.0384106	mRNA
HA89_8	HanXRQChr02g0046121	-1.58372	3.16172	14.3946	0.000148228	0.0384821	mRNA
HA89_8	HanXRQChr09g0243651	-3.11978	3.30933	14.3476	0.000151972	0.0391333	mRNA
HA89_8	HanXRQChr02g0058381	1.30034	6.0152	14.3183	0.000154358	0.0394272	mRNA
HA89_8	HanXRQChr11g0327921	6.90161	6.38611	14.2544	0.000159684	0.0404613	mRNA
HA89_8	HanXRQChr10g0292011	1.25341	10.3006	13.9707	0.000185681	0.0466752	mRNA
HA89_8	HanXRQChr05g0150831	7.2233	2.13197	13.9279	0.000189953	0.0473731	mRNA
HA89_8	HanXRQChr16g0511421	0.897465	5.31051	13.8586	0.000197094	0.04877	mRNA
HA89_8	HanXRQChr16g0498571	3.09136	0.902801	13.7998	0.000203354	0.049929	mRNA
HA853_4	HanXRQChr13g0407331	7.55355	3.32939	46.0463	1.15493e-11	3.65802e-07	mRNA
HA853_4	HanXRQChr02g0057101	-7.505	1.5197	38.5023	5.46896e-10	8.66091e-06	mRNA
HA853_4	HanXRQChr10g0282681	3.207	4.69141	36.8255	1.29187e-09	1.36391e-05	mRNA
HA853_4	HanXRQChr01g0015781	-3.88276	4.2568	32.0936	1.46918e-08	0.000116334	mRNA
HA853_4	HanXRQChr09g0266221	9.00399	0.45836	30.8741	2.75319e-08	0.000174404	mRNA
HA853_4	HanXRQChr12g0369811	-6.93533	1.22373	30.5162	3.31091e-08	0.000174777	mRNA
HA853_4	HanXRQChr08g0214621	8.48715	1.69493	27.9332	1.25576e-07	0.000564647	mRNA
HA853_4	HanXRQChr10g0282671	4.70778	3.78561	27.687	1.42619e-07	0.000564647	mRNA
HA853_4	HanXRQChr14g0435741	-7.00403	1.39094	26.9924	2.04254e-07	0.000718817	mRNA
HA853_4	HanXRQChr07g0205101	7.50826	1.27581	26.7056	2.36931e-07	0.000750432	mRNA
HA853_4	HanXRQChr08g0224621	3.10155	1.26792	25.3461	4.79128e-07	0.00137958	mRNA
HA853_4	HanXRQChr03g0085781	-8.75987	2.98133	24.1849	8.75176e-07	0.00230995	mRNA
HA853_4	HanXRQChr08g0221511	-6.55046	3.07713	23.765	1.08842e-06	0.00265181	mRNA
HA853_4	HanXRQChr02g0035901	-6.38197	2.82848	23.4436	1.28629e-06	0.00291004	mRNA
HA853_4	HanXRQChr11g0331821	9.32472	4.50198	23.2133	1.44988e-06	0.00306147	mRNA
HA853_4	HanXRQChr03g0067691	3.38059	0.447573	22.4684	2.13632e-06	0.00422898	mRNA
HA853_4	HanXRQChr08g0227061	3.22943	1.95194	21.6364	3.29533e-06	0.00599056	mRNA
HA853_4	HanXRQChr14g0449141	6.37413	1.21839	21.5739	3.40448e-06	0.00599056	spliced_ncRNA
HA853_4	HanXRQChr04g0100661	7.17897	2.10998	20.8298	5.0196e-06	0.00836767	mRNA
HA853_4	HanXRQChr15g0491201	1.4907	5.99043	20.5873	5.6973e-06	0.00902253	mRNA
HA853_4	HanXRQChr04g0110941	-7.90763	1.6062	19.9717	7.85975e-06	0.0118544	spliced_ncRNA
HA853_4	HanXRQChr14g0435271	6.92633	3.24925	19.7658	8.75371e-06	0.0126026	mRNA
HA853_4	HanXRQChr10g0287891	-3.55188	1.70208	19.5131	9.99125e-06	0.0137588	mRNA
HA853_4	HanXRQChr15g0466861	2.03853	3.48167	19.0524	1.2718e-05	0.0167841	mRNA
HA853_4	HanXRQChr10g0290561	2.59105	1.94351	18.9646	1.33165e-05	0.0168709	mRNA
HA853_4	HanXRQChr16g0513311	2.40328	1.58408	18.8266	1.43159e-05	0.0173594	spliced_ncRNA
HA853_4	HanXRQChr07g0197871	9.1185	0.800678	18.7634	1.47982e-05	0.0173594	mRNA
HA853_4	HanXRQChr14g0435751	-6.64311	0.875372	18.5496	1.65543e-05	0.0181338	mRNA
HA853_4	HanXRQChr13g0395961	-1.99967	5.82768	18.5439	1.66034e-05	0.0181338	mRNA
HA853_4	HanXRQChr07g0188711	-5.82105	4.62935	18.3926	1.79758e-05	0.0189783	mRNA
HA853_4	HanXRQChr02g0058121	1.83222	4.30271	17.893	2.33682e-05	0.023229	mRNA
HA853_4	HanXRQChr07g0197711	-2.33987	1.93739	17.8848	2.34688e-05	0.023229	mRNA
HA853_4	HanXRQChr11g0328611	2.45135	3.01257	17.3957	3.03515e-05	0.029131	spliced_ncRNA
HA853_4	HanXRQChr08g0208891	5.82719	4.93801	17.2504	3.27633e-05	0.030521	mRNA
HA853_4	HanXRQChr10g0294321	2.68419	1.9035	17.0829	3.57836e-05	0.0323821	mRNA
HA853_4	HanXRQChr09g0243801	-5.82479	1.81131	16.8834	3.97469e-05	0.0349695	mRNA
HA853_8	HanXRQChr10g0281921	-10.1899	3.77022	35.5348	2.50539e-09	7.93533e-05	mRNA
HA853_8	HanXRQChr02g0057111	7.64569	1.33129	32.7075	1.07121e-08	0.000169642	mRNA
HA853_8	HanXRQChr10g0283261	-1.99563	3.00958	31.1398	2.40102e-08	0.000253492	mRNA
HA853_8	HanXRQChr01g0001161	2.14654	5.81866	30.2213	3.85451e-08	0.00030521	mRNA
HA853_8	HanXRQChr07g0204011	2.05537	2.64105	29.3121	6.16084e-08	0.000390264	mRNA
HA853_8	HanXRQChr06g0175691	-2.9303	2.99903	26.5157	2.61401e-07	0.00137989	mRNA
HA853_8	HanXRQChr11g0331821	-9.63827	4.50198	26.1105	3.22422e-07	0.00140484	mRNA
HA853_8	HanXRQChr03g0072081	6.85545	2.12789	25.9256	3.54837e-07	0.00140484	mRNA
HA853_8	HanXRQChr09g0258581	-6.55621	1.83339	25.4883	4.45078e-07	0.00156633	mRNA
HA853_8	HanXRQChr14g0445891	2.13687	3.17221	23.9764	9.75239e-07	0.00301924	mRNA
HA853_8	HanXRQChr14g0437921	-6.43074	3.75054	23.8368	1.04858e-06	0.00301924	mRNA
HA853_8	HanXRQChr06g0184781	-4.14885	1.2867	22.9894	1.62899e-06	0.00401991	mRNA
HA853_8	HanXRQChr04g0106631	-5.67447	3.30088	22.8912	1.71433e-06	0.00401991	mRNA
HA853_8	HanXRQChr09g0262011	-1.80201	7.35654	22.8149	1.78375e-06	0.00401991	mRNA
HA853_8	HanXRQChr16g0511811	6.54396	2.44109	22.5767	2.01922e-06	0.00401991	mRNA
HA853_8	HanXRQChr06g0164331	7.61604	4.34169	22.5658	2.03071e-06	0.00401991	mRNA
HA853_8	HanXRQChr14g0449141	-6.45675	1.21839	22.1964	2.46138e-06	0.00430112	spliced_ncRNA
HA853_8	HanXRQChr14g0452251	2.72277	3.13082	22.0665	2.63364e-06	0.00430112	mRNA
HA853_8	HanXRQChr15g0485161	-6.58294	2.91697	22.0469	2.66068e-06	0.00430112	mRNA
HA853_8	HanXRQChr02g0043981	-6.51068	1.94025	22.0074	2.71595e-06	0.00430112	mRNA
HA853_8	HanXRQChr13g0392511	-5.01279	3.02874	21.4498	3.6322e-06	0.00527973	mRNA
HA853_8	HanXRQChr02g0053521	6.87775	1.9275	21.4313	3.66729e-06	0.00527973	spliced_ncRNA
HA853_8	HanXRQChr16g0520831	-9.10679	1.97271	21.267	3.99541e-06	0.00538741	mRNA
HA853_8	HanXRQChr14g0440821	3.07423	4.28635	21.2258	4.08227e-06	0.00538741	mRNA
HA853_8	HanXRQChr17g0539521	3.5177	2.99995	20.9574	4.69604e-06	0.0059495	mRNA
HA853_8	HanXRQChr14g0440021	6.15549	3.16618	20.6525	5.50661e-06	0.00670811	mRNA
HA853_8	HanXRQChr15g0478681	-2.84348	2.37726	20.4891	5.99722e-06	0.00703518	mRNA
HA853_8	HanXRQChr04g0102281	2.9673	1.65099	20.2964	6.63247e-06	0.00750251	spliced_ncRNA
HA853_8	HanXRQChr09g0260471	6.97601	0.883788	20.0236	7.64912e-06	0.00835416	spliced_ncRNA
HA853_8	HanXRQChr10g0296411	-4.03755	1.07653	19.7123	9.00198e-06	0.00935662	mRNA
HA853_8	HanXRQChr10g0287891	3.01677	1.70208	19.6795	9.15781e-06	0.00935662	mRNA
HA853_8	HanXRQChr13g0387111	1.34954	4.74457	19.3778	1.07248e-05	0.0106152	mRNA
HA853_8	HanXRQChr03g0066301	-1.68705	3.39612	19.2858	1.12539e-05	0.0108013	mRNA
HA853_8	HanXRQChr14g0435741	-6.26909	1.39094	19.0782	1.25468e-05	0.011634	mRNA
HA853_8	HanXRQChr01g0022061	4.07388	4.136	19.0318	1.28561e-05	0.011634	mRNA
HA853_8	HanXRQChr09g0257091	3.09417	2.1499	18.5001	1.69896e-05	0.0149284	spliced_ncRNA
HA853_8	HanXRQChr02g0057181	7.5147	0.839722	18.4438	1.74989e-05	0.0149284	mRNA
HA853_8	HanXRQChr09g0237861	-5.9685	1.81729	18.3995	1.79104e-05	0.0149284	spliced_ncRNA
HA853_8	HanXRQChr12g0354061	7.12071	1.93087	18.1061	2.08934e-05	0.0169681	mRNA
HA853_8	HanXRQChr15g0478531	-3.64426	2.89394	17.8819	2.35043e-05	0.0186113	mRNA
HA853_8	HanXRQChr13g0413341	6.08993	1.4449	17.4344	2.97396e-05	0.0229742	mRNA
HA853_8	HanXRQChr09g0254951	5.9763	1.7396	17.3088	3.17709e-05	0.0239591	mRNA
HA853_8	HanXRQChr17g0535311	-3.48326	0.875215	17.2554	3.26775e-05	0.0240696	mRNA
HA853_8	HanXRQChr03g0069541	2.22466	5.14991	17.0034	3.73121e-05	0.0268588	mRNA
HA853_8	HanXRQChr12g0359241	2.59655	2.41364	16.581	4.66159e-05	0.0328104	spliced_ncRNA
HA853_8	HanXRQChr15g0466161	6.08297	0.937653	16.4863	4.90029e-05	0.0337407	mRNA
HA853_8	HanXRQChr14g0436241	5.89648	0.44942	16.4048	5.11565e-05	0.034474	mRNA
HA853_8	HanXRQChr11g0349261	-2.7074	0.440557	16.282	5.45808e-05	0.0360154	mRNA
HA853_8	HanXRQChr13g0397881	-2.25907	4.34148	16.0732	6.09411e-05	0.0393783	mRNA
HA853_8	HanXRQChr04g0099071	1.87085	2.69774	16.0356	6.21639e-05	0.0393783	mRNA
HA853_8	HanXRQChr10g0282011	-6.78782	3.24581	15.8737	6.77117e-05	0.0420516	mRNA
HA853_8	HanXRQChr07g0193591	-2.15169	2.79645	15.7613	7.18584e-05	0.0437687	mRNA
HA853_8	HanXRQChr01g0018941	2.06823	4.98519	15.6784	7.50764e-05	0.0448659	spliced_ncRNA
RK416_4	HanXRQChr16g0506461	-6.65719	2.48776	49.469	2.01536e-12	3.44965e-08	spliced_ncRNA
RK416_4	HanXRQChr15g0479061	-6.76391	3.97909	49.3164	2.17829e-12	3.44965e-08	mRNA
RK416_4	HanXRQChr10g0304261	-6.00471	3.68402	38.2611	6.18849e-10	6.5336e-06	mRNA
RK416_4	HanXRQChr17g0544531	-4.22424	5.63648	35.5507	2.48492e-09	1.96762e-05	mRNA
RK416_4	HanXRQChr15g0467671	-2.5822	2.51202	30.8082	2.84834e-08	0.000180431	mRNA
RK416_4	HanXRQChr02g0032111	-5.79163	2.34005	30.0214	4.27312e-08	0.000225571	spliced_ncRNA
RK416_4	HanXRQChr04g0107221	-2.21366	1.28681	28.8941	7.64459e-08	0.000312835	mRNA
RK416_4	HanXRQChr03g0064681	-6.36591	4.04907	28.83	7.90161e-08	0.000312835	spliced_ncRNA
RK416_4	HanXRQChr17g0553951	-3.44061	2.11128	28.2093	1.0888e-07	0.000358347	mRNA
RK416_4	HanXRQChr04g0109991	-4.25238	7.64973	28.135	1.13139e-07	0.000358347	mRNA
RK416_4	HanXRQChr14g0446731	-5.43974	1.03696	27.7145	1.40607e-07	0.000404858	spliced_ncRNA
RK416_4	HanXRQChr10g0299691	-5.37704	5.24089	26.8636	2.18329e-07	0.000576262	spliced_ncRNA
RK416_4	HanXRQChr03g0072991	-5.97642	5.54603	25.9901	3.43167e-07	0.000836088	mRNA
RK416_4	HanXRQChr10g0319111	-2.31413	0.647173	25.4419	4.55909e-07	0.00103143	spliced_ncRNA
RK416_4	HanXRQChr09g0258601	-5.89004	1.60713	25.0577	5.56414e-07	0.00117489	spliced_ncRNA
RK416_4	HanXRQChr08g0207701	-3.35893	2.58999	24.7105	6.66204e-07	0.00131879	mRNA
RK416_4	HanXRQChr17g0543381	-5.34384	2.90792	23.9413	9.93184e-07	0.00185042	mRNA
RK416_4	HanXRQChr14g0455991	-2.56645	3.45075	23.1834	1.47265e-06	0.00248444	spliced_ncRNA
RK416_4	HanXRQChr11g0349631	-3.14036	2.57732	23.1604	1.49037e-06	0.00248444	mRNA
RK416_4	HanXRQChr09g0249541	2.50528	3.9218	21.0924	4.37661e-06	0.00643466	spliced_ncRNA
RK416_4	HanXRQChr16g0503491	-5.28304	4.45304	21.0585	4.45464e-06	0.00643466	mRNA
RK416_4	HanXRQChr16g0513901	3.52058	2.55174	21.0522	4.4695e-06	0.00643466	mRNA
RK416_4	HanXRQChr07g0189931	-3.12434	3.3284	20.9482	4.71869e-06	0.00649805	mRNA
RK416_4	HanXRQChr17g0560441	1.93586	3.13563	20.2812	6.6856e-06	0.00882304	mRNA
RK416_4	HanXRQChr01g0010931	-3.25977	2.37231	19.9108	8.11388e-06	0.00998724	mRNA
RK416_4	HanXRQChr10g0304301	-4.79159	4.53465	19.891	8.19841e-06	0.00998724	spliced_ncRNA
RK416_4	HanXRQChr15g0481861	-4.78983	3.75588	19.6885	9.11464e-06	0.0104654	mRNA
RK416_4	HanXRQChr16g0509971	-3.875	0.265136	19.5935	9.57945e-06	0.0104654	mRNA
RK416_4	HanXRQChr13g0405831	-1.79839	3.8295	19.593	9.58216e-06	0.0104654	mRNA
RK416_4	HanXRQChr16g0504531	-4.47396	4.4837	19.4534	1.03082e-05	0.0108831	spliced_ncRNA
RK416_4	HanXRQChr16g0502371	-2.55346	4.20876	19.2363	1.15493e-05	0.0118001	mRNA
RK416_4	HanXRQChr17g0542301	-4.76134	0.68632	18.9877	1.31565e-05	0.0130221	spliced_ncRNA
RK416_4	HanXRQChr13g0422531	-2.54762	2.41913	18.8896	1.38505e-05	0.0130244	mRNA
RK416_4	HanXRQChr16g0511731	-2.84186	3.7369	18.8717	1.39813e-05	0.0130244	mRNA
RK416_4	HanXRQChr03g0076081	2.84124	0.734522	18.7331	1.5035e-05	0.0134655	mRNA
RK416_4	HanXRQChr17g0567571	-2.98254	4.97195	18.6992	1.53051e-05	0.0134655	mRNA
RK416_4	HanXRQChr03g0069851	-0.73993	4.04479	18.0066	2.20145e-05	0.018845	mRNA
RK416_4	HanXRQChr16g0526821	-5.10511	3.09679	17.8147	2.43491e-05	0.020295	mRNA
RK416_4	HanXRQChr03g0088611	-2.11097	3.53643	17.689	2.60122e-05	0.0211252	mRNA
RK416_4	HanXRQChr01g0005231	-2.68313	1.53772	17.4097	3.01282e-05	0.0238563	ncRNA
RK416_4	HanXRQChr17g0538281	-1.70894	0.466982	17.2686	3.24507e-05	0.0250685	spliced_ncRNA
RK416_4	HanXRQChr06g0168291	1.10794	1.01561	17.0461	3.64826e-05	0.0275123	mRNA
RK416_4	HanXRQChr07g0188911	-1.4216	5.41709	16.7726	4.21372e-05	0.0310375	mRNA
RK416_4	HanXRQChr15g0490681	-1.71895	1.05569	16.5468	4.74629e-05	0.0341657	mRNA
RK416_4	HanXRQChr12g0372731	1.51644	1.67095	16.348	5.27117e-05	0.0371008	mRNA
RK416_4	HanXRQChr12g0361451	-4.4878	4.4135	16.268	5.49836e-05	0.0378586	mRNA
RK416_4	HanXRQChr05g0134801	-2.76618	4.21374	16.2056	5.68257e-05	0.0382945	mRNA
RK416_4	HanXRQChr11g0351171	-1.14169	2.47232	15.8934	6.70125e-05	0.0442185	mRNA
RK416_4	HanXRQChr14g0445791	-1.6339	0.315443	15.7787	7.11988e-05	0.046022	mRNA
RK416_4	HanXRQChr15g0491691	-3.84735	4.12069	15.6837	7.48655e-05	0.0474243	mRNA
RK416_8	HanXRQChr16g0504801	7.65151	0.607996	32.0168	1.52848e-08	0.000484115	spliced_ncRNA
RK416_8	HanXRQChr17g0563571	6.45204	1.14222	24.2251	8.57074e-07	0.00633424	mRNA
RK416_8	HanXRQChr05g0160381	2.2927	1.88873	23.9807	9.73055e-07	0.00633424	mRNA
RK416_8	HanXRQChr04g0100611	-7.41501	4.1284	23.9282	9.99943e-07	0.00633424	mRNA
RK416_8	HanXRQChr04g0101021	-7.41501	4.1284	23.9282	9.99943e-07	0.00633424	mRNA
RK416_8	HanXRQChr16g0528851	5.63945	1.66496	22.8028	1.79504e-06	0.0094757	mRNA
RK416_8	HanXRQChr12g0371011	-4.18674	3.92263	22.1383	2.53694e-06	0.0114789	mRNA
RK416_8	HanXRQChr04g0100711	7.26561	4.99275	21.4993	3.53959e-06	0.0120311	mRNA
RK416_8	HanXRQChr05g0159301	5.34891	2.40014	21.3784	3.76995e-06	0.0120311	mRNA
RK416_8	HanXRQChr14g0427881	-4.45821	1.40348	21.3639	3.79853e-06	0.0120311	mRNA
RK416_8	HanXRQChr02g0059001	3.53768	0.313861	20.4075	6.25837e-06	0.0180201	mRNA
RK416_8	HanXRQChr05g0148221	-6.29155	2.41641	19.8483	8.38369e-06	0.0221281	mRNA
RK416_8	HanXRQChr08g0214171	2.11712	2.6689	19.249	1.14729e-05	0.0272706	mRNA
RK416_8	HanXRQChr16g0518091	-5.37097	0.832333	19.1547	1.2054e-05	0.0272706	mRNA
RK416_8	HanXRQChr15g0463261	-1.29369	4.35507	18.9865	1.31648e-05	0.0277979	spliced_ncRNA
RK416_8	HanXRQChr03g0090261	-3.15951	0.635277	18.7017	1.52848e-05	0.0285364	mRNA
RK416_8	HanXRQChr17g0544321	-3.33003	1.11392	18.6977	1.53165e-05	0.0285364	mRNA
RK416_8	HanXRQChr15g0483991	-1.99068	0.651169	18.4509	1.74336e-05	0.0306764	spliced_ncRNA
RK416_8	HanXRQChr05g0154851	2.0748	1.11862	18.0886	2.10855e-05	0.0343736	mRNA
RK416_8	HanXRQChr09g0245531	5.05932	1.71606	18.0335	2.17053e-05	0.0343736	mRNA
RK416_8	HanXRQChr17g0545141	-4.12946	0.419285	17.3019	3.18871e-05	0.0480934	mRNA
logFC: log2 fold change; logCPM: average log2-counts-per-million; LR: likelihood ratio statistics; FDR: adjusted p-value
