# Supplementary material for: Exploring sunflower responses to Sclerotinia head rot at early stages of infection using RNA-seq analysis
Source: Sci Rep. 2020 Aug 7;10:13347. doi: 10.1038/s41598-020-70315-4 (PMC7414910; doi:10.1038/s41598-020-70315-4)
Supplement: Supplementary file 5 — Supplementary Information 5. [file 41598_2020_70315_MOESM5_ESM.xlsx]

## Sheet: Hoja1
		Chr1
		MM																																							ORS1041	7
DEG	Chr	ORS1041	ORS1242	ORS591	ORS691	ORS380	ORS401	HA4239	ORS687	ORS437	ORS1146	HA876	ORS993	ORS432	ORS894	HA4149	HA4057	HA911	HA1770	HA4105	HeAn_R_283.1	HeAn_C_10493.1	HeAn_C_12025.1	HeAn_C_11434.1	HeAn_R_534.1	HeAn_C_8647.2	ORS662	SNP117	HaCOI	SNP136	SNP144	SNP128	G33	SNP125	SNP80	SNP60	G34	SNP23	SNP44	RhoBP_B	ORS1242	15
		7	15	10	10	10	15	15	15	10	11	15	16	3	8	17																									ORS591	10
																																									ORS691	10
																																									ORS380	10
																																									ORS401	15
																																									HA4239	15
																																									ORS687	15
																																									ORS437	10
																																									ORS1146	11
																																									HA876	15
																																									ORS993	16
																																									ORS432	3
																																									ORS894	8
																																									HA4149	17
																																									HA4057
																																									HA911
																																									HA1770
																																									HA4105
																																									HeAn_R_283.1
																																									HeAn_C_10493.1
																																									HeAn_C_12025.1
																																									HeAn_C_11434.1
																																									HeAn_R_534.1
																																									HeAn_C_8647.2
																																									ORS662
																																									SNP117
																																									HaCOI
																																									SNP136
																																									SNP144
																																									SNP128
																																									G33
																																									SNP125
																																									SNP80
																																									SNP60
																																									G34
																																									SNP23
																																									SNP44
																																									RhoBP_B

## Sheet: Hoja2
Supplementary Table S4. Physical position of molecular markers (MM) and DEG. DEGs placed within a window-size of ± 1 Mbp around the MM are highlighted.
Chr	MM	Physical position	DEG	Physical position	Distance (bp) between DEG and MM
1			HanXRQChr01g0018321	109166083
			HanXRQChr01g0015681	93333382
			HanXRQChr01g0015741	93808401
	HeAn_C_10493.1	97855387	HanXRQChr01g0015781	94578886
	HeAn_C_8647.2	78849863	HanXRQChr01g0001161	3615744
	ORS662	106696457	HanXRQChr01g0022061	125767485
			HanXRQChr01g0018941	112085458
			HanXRQChr01g0010931	71047850
			HanXRQChr01g0005231	36083440
2			HanXRQChr02g0038901	45082170
			HanXRQChr02g0033591	13910316
			HanXRQChr02g0039931	52029752
			HanXRQChr02g0043821	94479635
			HanXRQChr02g0054321	161033158
			HanXRQChr02g0039501	47610212
			HanXRQChr02g0033341	12492148
			HanXRQChr02g0042651	80352584
			HanXRQChr02g0037611	36385872
			HanXRQChr02g0041971	74293881
	HeAn_C_12362.3	120750653	HanXRQChr02g0046121	114486539
			HanXRQChr02g0058381	176150248
			HanXRQChr02g0057101	172789364
			HanXRQChr02g0035901	25197888
			HanXRQChr02g0058121	175582185
			HanXRQChr02g0057111	172790860
			HanXRQChr02g0043981	95651015
			HanXRQChr02g0053521	157674430
			HanXRQChr02g0057181	172863535
			HanXRQChr02g0032111	5745523
			HanXRQChr02g0059001	178268042
3			HanXRQChr03g0087551	150491783
			HanXRQChr03g0080031	126799331	108022
			HanXRQChr03g0080021	126796219	111134
			HanXRQChr03g0092901	165776420
			HanXRQChr03g0064001	21505879
			HanXRQChr03g0066301	38334157
			HanXRQChr03g0063781	20147011
	ORS432	119654321	HanXRQChr03g0077611	117188713
	HA4057	135326433	HanXRQChr03g0092641	165076119
	HA1770	124414189	HanXRQChr03g0089001	156805647
	HA4105	128370258	HanXRQChr03g0085781	144124424
	HeAn_R_283.1	126907353	HanXRQChr03g0067691	50203134
			HanXRQChr03g0072081	82776108
			HanXRQChr03g0069541	62103389
			HanXRQChr03g0064681	25854777
			HanXRQChr03g0072991	89399844
			HanXRQChr03g0076081	109865844
			HanXRQChr03g0069851	65998475
			HanXRQChr03g0088611	155331328
			HanXRQChr03g0090261	159566729
6			HanXRQChr06g0183221	87065963
			HanXRQChr06g0163821	365773
			HanXRQChr06g0167261	7782423
			HanXRQChr06g0178511	50195495
	HeAn_R_326.1	52738650	HanXRQChr06g0184171	96465238
			HanXRQChr06g0182331	78654787
			HanXRQChr06g0175691	35629294
			HanXRQChr06g0184781	100612969
			HanXRQChr06g0164331	1444033
			HanXRQChr06g0168291	10572767
7			HanXRQChr07g0187001	5933724
			HanXRQChr07g0196731	68608951
			HanXRQChr07g0188901	17663899
			HanXRQChr07g0191141	34398250
			HanXRQChr07g0195921	64994413
			HanXRQChr07g0195511	62926344
	ORS1041	55625537	HanXRQChr07g0205101	97449323
			HanXRQChr07g0197871	73459042
			HanXRQChr07g0188711	16905872
			HanXRQChr07g0197711	72723852
			HanXRQChr07g0204011	94334935
			HanXRQChr07g0193591	53654422
			HanXRQChr07g0189931	24898869
			HanXRQChr07g0188911	17668854
8			HanXRQChr08g0234351	128169318
			HanXRQChr08g0235441	138018537
			HanXRQChr08g0231681	110956423
			HanXRQChr08g0225421	72293276
			HanXRQChr08g0226611	82072700
			HanXRQChr08g0231491	109678961
			HanXRQChr08g0236141	144299260
			HanXRQChr08g0221721	50591063
	ORS894	150142560	HanXRQChr08g0231391	108612823
	HA911	18675693	HanXRQChr08g0229491	99159118
			HanXRQChr08g0222831	57025463
			HanXRQChr08g0214621	22483540
			HanXRQChr08g0224621	67819348
			HanXRQChr08g0221511	49527113
			HanXRQChr08g0227061	86401148
			HanXRQChr08g0208891	2910841
			HanXRQChr08g0207701	597864
			HanXRQChr08g0214171	20280877
9			HanXRQChr09g0238291	6219406
			HanXRQChr09g0244831	48814589
			HanXRQChr09g0240141	16633722
			HanXRQChr09g0276191	206320672
			HanXRQChr09g0238501	7331623
			HanXRQChr09g0257401	138473218
			HanXRQChr09g0254001	123282446
			HanXRQChr09g0250241	95325151
			HanXRQChr09g0264021	166507800
			HanXRQChr09g0256791	136339882
			HanXRQChr09g0261171	155495525
	HeAn_C_4339.1	72028226	HanXRQChr09g0273241	199502532
			HanXRQChr09g0243651	39736427
			HanXRQChr09g0266221	175111548
			HanXRQChr09g0243801	41088388
			HanXRQChr09g0258581	144259470
			HanXRQChr09g0262011	158671918
			HanXRQChr09g0260471	152958463
			HanXRQChr09g0257091	137460638
			HanXRQChr09g0237861	1477626
			HanXRQChr09g0254951	128822591
			HanXRQChr09g0258601	144613338
			HanXRQChr09g0249541	88221848
			HanXRQChr09g0245531	55063919
10			HanXRQChr10g0312471	222530075
			HanXRQChr10g0314781	229955057
			HanXRQChr10g0297281	129012802
			HanXRQChr10g0316031	233868185
			HanXRQChr10g0303551	177376975
			HanXRQChr10g0319341	245001062
			HanXRQChr10g0308951	207381219
			HanXRQChr10g0283731	31694878
			HanXRQChr10g0318421	241899884
			HanXRQChr10g0283321	29634035
			HanXRQChr10g0301521	164411211
			HanXRQChr10g0314321	228592788
	ORS591	156284375	HanXRQChr10g0302111	169266878
	ORS691	232559816	HanXRQChr10g0314131	228279871
	ORS380	198596346	HanXRQChr10g0282011	21532005
	ORS437	119261643	HanXRQChr10g0305811	192847719
	HeAn_C_8563.1	132349611	HanXRQChr10g0279781	10339073
	HeAn_R_135.1	173066810	HanXRQChr10g0292011	90168591
			HanXRQChr10g0282681	25856389
			HanXRQChr10g0282671	25855949
			HanXRQChr10g0287891	56276909
			HanXRQChr10g0290561	77947311
			HanXRQChr10g0294321	104392491
			HanXRQChr10g0281921	21005363
			HanXRQChr10g0283261	29180636
			HanXRQChr10g0296411	119269118	7475
			HanXRQChr10g0304261	184377157
			HanXRQChr10g0299691	148094743
			HanXRQChr10g0319111	244396410
			HanXRQChr10g0304301	185052715
11			HanXRQChr11g0350011	155789377
			HanXRQChr11g0347101	144379012
			HanXRQChr11g0345371	138142009
			HanXRQChr11g0327641	30069240
			HanXRQChr11g0343751	129930621
			HanXRQChr11g0341721	119546302
	ORS1146	57252983	HanXRQChr11g0331221	48668069
	RhoBP_B	45661181	HanXRQChr11g0325461	22452448
			HanXRQChr11g0327921	31031807
			HanXRQChr11g0331821	52004334
			HanXRQChr11g0328611	33824982
			HanXRQChr11g0349261	153049062
			HanXRQChr11g0349631	154442321
			HanXRQChr11g0351171	159146595
12			HanXRQChr12g0366101	41451296
			HanXRQChr12g0382501	151982797
			HanXRQChr12g0376451	97260546
			HanXRQChr12g0382541	152081681
			HanXRQChr12g0375671	91982875
	HeAN_R_GLP3.1	18758084	HanXRQChr12g0369811	62645979
			HanXRQChr12g0354061	306208
			HanXRQChr12g0359241	16322734
			HanXRQChr12g0372731	75475435
			HanXRQChr12g0361451	22036861
			HanXRQChr12g0371011	66575075
13			HanXRQChr13g0418051	167467973
			HanXRQChr13g0395411	61051629
			HanXRQChr13g0424161	189956680
			HanXRQChr13g0425111	192892522
			HanXRQChr13g0421061	178129536
			HanXRQChr13g0409691	131925447
			HanXRQChr13g0386651	1258785
			HanXRQChr13g0420691	176366448
	HeAn_C_3689.1	14745225	HanXRQChr13g0407331	116650892
			HanXRQChr13g0406311	110621267
			HanXRQChr13g0414791	154841781
			HanXRQChr13g0395961	65910629
			HanXRQChr13g0392511	40272604
			HanXRQChr13g0387111	3252170
			HanXRQChr13g0413341	149312551
			HanXRQChr13g0397881	77174839
			HanXRQChr13g0405831	108045860
			HanXRQChr13g0422531	183319077
14			HanXRQChr14g0443491	115003802
			HanXRQChr14g0457341	162111521
			HanXRQChr14g0448181	133704445
			HanXRQChr14g0434671	64653881
			HanXRQChr14g0460321	168786444	615017
			HanXRQChr14g0454921	155084442
			HanXRQChr14g0430771	30955303
			HanXRQChr14g0436051	74770590
			HanXRQChr14g0435741	71395898
	HaCOI	168171427	HanXRQChr14g0449141	137187426	469830
	HeAn_C_12835.1	170322057	HanXRQChr14g0435271	68475215
	G34	137657256	HanXRQChr14g0435751	71398874
			HanXRQChr14g0445891	126601617
			HanXRQChr14g0437921	85611660
			HanXRQChr14g0452251	147481234
			HanXRQChr14g0440821	102928869
			HanXRQChr14g0440021	98980499
			HanXRQChr14g0436241	75813830
			HanXRQChr14g0446731	128975651
			HanXRQChr14g0455991	158598634
			HanXRQChr14g0445791	125686447
			HanXRQChr14g0427881	8586912
15			HanXRQChr15g0466001	8403827
			HanXRQChr15g0472321	30095879
			HanXRQChr15g0478541	55841343
			HanXRQChr15g0491071	123948750
			HanXRQChr15g0491521	127530642
	ORS1242	151535436	HanXRQChr15g0479381	58630757
	ORS401	34934862	HanXRQChr15g0471471	26299105
	HA4239	92787278	HanXRQChr15g0491201	124874474
	ORS687	118674778	HanXRQChr15g0466861	11379692
	HA876	89694816	HanXRQChr15g0485161	87678046
	HeAn_C_12025.1	117685635	HanXRQChr15g0478681	56203186
	HeAn_C_11434.1	165759645	HanXRQChr15g0478531	55836819
	HeAn_R_534.1	137863643	HanXRQChr15g0466161	9025848
	HeAn_C_7628.1	16332782	HanXRQChr15g0479061	57156457
			HanXRQChr15g0467671	13152768
			HanXRQChr15g0481861	68036882
			HanXRQChr15g0490681	120752209
			HanXRQChr15g0491691	130207618
			HanXRQChr15g0463261	1174506
			HanXRQChr15g0483991	81730981
16			HanXRQChr16g0516521	111384076
			HanXRQChr16g0498361	2343685
			HanXRQChr16g0506891	44513352
			HanXRQChr16g0522381	145415602
			HanXRQChr16g0501131	12561342
			HanXRQChr16g0505441	34832920
			HanXRQChr16g0503531	23302950
			HanXRQChr16g0504341	27016523
			HanXRQChr16g0525481	157114389
			HanXRQChr16g0506901	44592628
			HanXRQChr16g0527791	166975027
			HanXRQChr16g0511421	78297629
	ORS993	152530793	HanXRQChr16g0498571	2800779
	G33	62306954	HanXRQChr16g0513311	92234662
			HanXRQChr16g0511811	82674294
			HanXRQChr16g0520831	137070949
			HanXRQChr16g0506461	41867116
			HanXRQChr16g0503491	22889785
			HanXRQChr16g0513901	95820111
			HanXRQChr16g0509971	67899761
			HanXRQChr16g0504531	28440084
			HanXRQChr16g0502371	17430980
			HanXRQChr16g0511731	82085209
			HanXRQChr16g0526821	162477071
			HanXRQChr16g0504801	30509743
			HanXRQChr16g0528851	170308511
			HanXRQChr16g0518091	120741922
17			HanXRQChr17g0559391	139959477
			HanXRQChr17g0551091	69948253
			HanXRQChr17g0545111	40877151
			HanXRQChr17g0535231	4602640
			HanXRQChr17g0543531	34711557
			HanXRQChr17g0561721	161555950
			HanXRQChr17g0556051	107415858
			HanXRQChr17g0555321	101216123
			HanXRQChr17g0554601	95630001
			HanXRQChr17g0539521	20879217
	HA4149	210003317	HanXRQChr17g0535311	5599978
			HanXRQChr17g0544531	37827487
			HanXRQChr17g0553951	89292321
			HanXRQChr17g0543381	33941991
			HanXRQChr17g0560441	150782063
			HanXRQChr17g0542301	29517404
			HanXRQChr17g0567571	198847045
			HanXRQChr17g0538281	16758510
			HanXRQChr17g0563571	173354167
			HanXRQChr17g0544321	37309021
			HanXRQChr17g0545141	40912322
	Chr: Chromosome; MM: Molecular Marker; bp: base pairs
