# Supplementary material for: Exploring sunflower responses to Sclerotinia head rot at early stages of infection using RNA-seq analysis
Source: Sci Rep. 2020 Aug 7;10:13347. doi: 10.1038/s41598-020-70315-4 (PMC7414910; doi:10.1038/s41598-020-70315-4)
Supplement: Supplementary file 6 — Supplementary Information 6. [file 41598_2020_70315_MOESM6_ESM.xlsx]

## Sheet: GOs_FDRs
Supplementary Table S5. Functional description and GO Terms for each DEG.
SeqName	Description	Length	#Hits	e-Value	sim mean	#GO	GO IDs list	GO Names list	Enzyme Codes list	Enzyme Names list	InterPro IDs	InterPro GO IDs
HanXRQChr02g0038901	---NA---	56	0	-	-	-			-	-	-	-
HanXRQChr03g0080031	---NA---	66	0	-	-	-			-	-	-	-
HanXRQChr03g0087551	---NA---	79	0	-	-	-			-	-	CYTOPLASMIC_DOMAIN (unknown), NON_CYTOPLASMIC_DOMAIN (unknown), TRANSMEMBRANE (unknown)	no GO terms
HanXRQChr03g0092901	metalloendo ase 1-like	311	20	1.6E-93	63.35%	2	F:GO:0046872; F:GO:0008233	F:metal ion binding; F:peptidase activity	-	-	IPR001818 (PFAM); IPR002477 (G3DSA:1.10.101.GENE3D); IPR006026 (SMART); IPR021158 (PROSITE); IPR021190 (PRINTS); IPR024079 (G3DSA:3.40.390.GENE3D); PTHR10201 (PANTHER), PTHR10201:SF152 (PANTHER), NON_CYTOPLASMIC_DOMAIN (unknown), SIGNAL_PEPTIDE (unknown), SIGNAL_PEPTIDE_C_REGION (unknown), SIGNAL_PEPTIDE_H_REGION (unknown), SIGNAL_PEPTIDE_N_REGION (unknown), TMhelix (TMHMM), SSF55486 (SUPERFAMILY)	F:GO:0004222; P:GO:0006508; F:GO:0008270; C:GO:0031012; F:GO:0008237
HanXRQChr04g0100811	KDEL-tailed cysteine endopeptidase CEP1	353	20	5.8E-130	67.75%	9	C:GO:0005615; F:GO:0004197; P:GO:0048658; P:GO:0009555; C:GO:0000325; P:GO:0010623; C:GO:0009505; P:GO:0051603; C:GO:0005764	C:extracellular space; F:cysteine-type endopeptidase activity; P:anther wall tapetum development; P:pollen development; C:plant-type vacuole; P:developmental programmed cell death; C:plant-type cell wall; P:proteolysis involved in cellular protein catabolic process; C:lysosome	EC:3.4.22	Acting on peptide bonds (peptidases)	IPR000668 (PRINTS); IPR013128 (PANTHER); IPR013201 (PFAM); IPR025660 (PROSITE); IPR025661 (PROSITE); G3DSA:3.90.70.10 (GENE3D), PTHR12411:SF346 (PANTHER), NON_CYTOPLASMIC_DOMAIN (unknown), SIGNAL_PEPTIDE (unknown), SIGNAL_PEPTIDE_C_REGION (unknown), SIGNAL_PEPTIDE_H_REGION (unknown), SIGNAL_PEPTIDE_N_REGION (unknown), SignalP-noTM (SIGNALP), SSF54001 (SUPERFAMILY)	P:GO:0006508; F:GO:0008234
HanXRQChr04g0100861	---NA---	63	0	-	-	-			-	-	-	-
HanXRQChr04g0114791	pectinesterase-like	595	20	0.0E0	72.15%	5	P:GO:0043086; C:GO:0016020; F:GO:0046910; C:GO:0071944; F:GO:0030599	P:negative regulation of catalytic activity; C:membrane; F:pectinesterase inhibitor activity; C:cell periphery; F:pectinesterase activity	EC:3.1.1.11	Acting on ester bonds	IPR000070 (PFAM); IPR006501 (G3DSA:1.20.140.GENE3D); IPR011050 (SUPERFAMILY); IPR012334 (G3DSA:2.160.20.GENE3D); IPR018040 (PROSITE); PTHR31707 (PANTHER), PTHR31707:SF25 (PANTHER), NON_CYTOPLASMIC_DOMAIN (unknown), SIGNAL_PEPTIDE (unknown), SIGNAL_PEPTIDE_C_REGION (unknown), SIGNAL_PEPTIDE_H_REGION (unknown), SIGNAL_PEPTIDE_N_REGION (unknown), SignalP-TM (SIGNALP), TMhelix (TMHMM)	C:GO:0005618; F:GO:0030599; P:GO:0042545; F:GO:0004857
HanXRQChr05g0138871	pescadillo homolog	115	20	4.2E-64	74.85%	20	P:GO:0090069; P:GO:0042254; P:GO:0006364; C:GO:0005730; P:GO:1903506; P:GO:0000466; C:GO:0005622; C:GO:0005654; P:GO:0000463; C:GO:0005634; F:GO:0005515; F:GO:0003723; F:GO:0003713; P:GO:0006606; P:GO:0042273; F:GO:0043021; C:GO:0070545; P:GO:2000232; P:GO:0051604; C:GO:0030687	P:regulation of ribosome biogenesis; P:ribosome biogenesis; P:rRNA processing; C:nucleolus; P:regulation of nucleic acid-templated transcription; P:maturation of 5.8S rRNA from tricistronic rRNA transcript (SSU-rRNA, 5.8S rRNA, LSU-rRNA); C:intracellular; C:nucleoplasm; P:maturation of LSU-rRNA from tricistronic rRNA transcript (SSU-rRNA, 5.8S rRNA, LSU-rRNA); C:nucleus; F:protein binding; F:RNA …	-	-	IPR010613 (PFAM); PTHR12221 (PANTHER), PTHR12221:SF6 (PANTHER)	C:GO:0005730; P:GO:0042254
HanXRQChr05g0148861	histone H4	118	20	4.8E-63	98.95%	13	C:GO:0005794; C:GO:0000786; C:GO:0005730; C:GO:0005774; C:GO:0005886; P:GO:0006334; C:GO:0009579; P:GO:0009414; F:GO:0003677; C:GO:0009507; C:GO:0009506; F:GO:0046982; C:GO:0005829	C:Golgi apparatus; C:nucleosome; C:nucleolus; C:vacuolar membrane; C:plasma membrane; P:nucleosome assembly; C:thylakoid; P:response to water deprivation; F:DNA binding; C:chloroplast; C:plasmodesma; F:protein heterodimerization activity; C:cytosol	-	-	IPR001951 (PRINTS); IPR009072 (G3DSA:1.10.20.GENE3D); IPR019809 (PROSITE); PTHR10484 (PANTHER), PF15511 (PFAM)	C:GO:0000786; F:GO:0003677; C:GO:0005634; F:GO:0046982; P:GO:0006334
HanXRQChr05g0160601	---NA---	50	0	-	-	-			-	-	-	-
HanXRQChr07g0196731	---NA---	107	0	-	-	-			-	-	-	-
HanXRQChr08g0225421	BAG family molecular chaperone regulator 1-like	182	20	4.7E-72	67.9%	1	F:GO:0051087	F:chaperone binding	-	-	IPR000626 (PROFILE); IPR003103 (G3DSA:1.20.58.GENE3D); G3DSA:3.10.20.90 (GENE3D), PTHR12329 (PANTHER), PTHR12329:SF11 (PANTHER), SSF63491 (SUPERFAMILY)	F:GO:0005515; F:GO:0051087
HanXRQChr08g0231681	cysteine-rich repeat secretory 55-like	258	20	2.5E-73	63.9%	2	P:GO:0016310; F:GO:0016301	P:phosphorylation; F:kinase activity	-	-	IPR002902 (PFAM); PTHR32411 (PANTHER), PTHR32411:SF43 (PANTHER), NON_CYTOPLASMIC_DOMAIN (unknown), SIGNAL_PEPTIDE (unknown), SIGNAL_PEPTIDE_C_REGION (unknown), SIGNAL_PEPTIDE_H_REGION (unknown), SIGNAL_PEPTIDE_N_REGION (unknown), SignalP-noTM (SIGNALP)	no GO terms
HanXRQChr08g0234351	enhancer of polycomb 1	158	20	1.4E-85	89.9%	6	C:GO:0005634; C:GO:0035267; P:GO:0006351; P:GO:0006355; C:GO:0032777; P:GO:0006357	C:nucleus; C:NuA4 histone acetyltransferase complex; P:transcription, DNA-templated; P:regulation of transcription, DNA-templated; C:Piccolo NuA4 histone acetyltransferase complex; P:regulation of transcription from RNA polymerase II promoter	-	-	IPR024943 (PANTHER); Coil (COIL), PTHR14898:SF5 (PANTHER)	P:GO:0006357; C:GO:0032777; C:GO:0035267
HanXRQChr08g0235441	---NA---	74	0	-	-	-			-	-	-	-
HanXRQChr09g0238291	probable caffeoyl- O-methyltransferase At4g26220	229	20	1.7E-113	82.8%	3	F:GO:0008171; C:GO:0005829; P:GO:0032259	F:O-methyltransferase activity; C:cytosol; P:methylation	EC:2.1.1	Transferring one-carbon groups	IPR002935 (PFAM); PTHR10509 (PANTHER), PTHR10509:SF29 (PANTHER)	F:GO:0008171
HanXRQChr11g0347101	adenylate kinase 4	142	20	2.5E-68	0.96	12	F:GO:0000166; P:GO:0046939; F:GO:0004017; F:GO:0005524; P:GO:0006163; C:GO:0005737; P:GO:0016310; F:GO:0016740; F:GO:0019205; P:GO:0006139; F:GO:0016301; F:GO:0016776	F:nucleotide binding; P:nucleotide phosphorylation; F:adenylate kinase activity; F:ATP binding; P:purine nucleotide metabolic process; C:cytoplasm; P:phosphorylation; F:transferase activity; F:nucleobase-containing compound kinase activity; P:nucleobase-containing compound metabolic process; F:kinase activity; F:phosphotransferase activity, phosphate group as acceptor	-	-	IPR000850 (PRINTS); IPR027417 (G3DSA:3.40.50.GENE3D); PTHR23359:SF99 (PANTHER), PF00406 (PFAM), CYTOPLASMIC_DOMAIN (unknown), NON_CYTOPLASMIC_DOMAIN (unknown), TRANSMEMBRANE (unknown), TMhelix (TMHMM)	F:GO:0005524; P:GO:0006139; F:GO:0019205
HanXRQChr11g0350011	Retrovirus-related Pol poly from transposon TNT 1-94, partial	962	20	0.0E0	59.8%	8	F:GO:0003676; F:GO:0008270; F:GO:0046872; P:GO:0015074; P:GO:0055114; P:GO:0016310; F:GO:0016301; F:GO:0016787	F:nucleic acid binding; F:zinc ion binding; F:metal ion binding; P:DNA integration; P:oxidation-reduction process; P:phosphorylation; F:kinase activity; F:hydrolase activity	-	-	IPR013103 (PFAM); PTHR11439 (PANTHER), PTHR11439:SF185 (PANTHER), SSF56672 (SUPERFAMILY)	no GO terms
HanXRQChr13g0395411	---NA---	50	0	-	-	-			-	-	CYTOPLASMIC_DOMAIN (unknown), NON_CYTOPLASMIC_DOMAIN (unknown), TRANSMEMBRANE (unknown), TMhelix (TMHMM)	no GO terms
HanXRQChr13g0418051	mitochondrial import inner membrane translocase subunit TIM14-1	56	20	1.1E-8	63.85%	2	C:GO:0005737; P:GO:0006457	C:cytoplasm; P:protein folding	-	-	NON_CYTOPLASMIC_DOMAIN (unknown), SIGNAL_PEPTIDE (unknown), SIGNAL_PEPTIDE_C_REGION (unknown), SIGNAL_PEPTIDE_H_REGION (unknown), SIGNAL_PEPTIDE_N_REGION (unknown), TMhelix (TMHMM)	no GO terms
HanXRQChr13g0424161	glutathione S-transferase DHAR3, chloroplastic-like	217	20	9.3E-89	82.2%	10	F:GO:0045174; P:GO:0010583; P:GO:0009407; P:GO:0006749; C:GO:0009941; P:GO:0098869; P:GO:0010027; P:GO:0010731; F:GO:0004364; P:GO:0055114	F:glutathione dehydrogenase (ascorbate) activity; P:response to cyclopentenone; P:toxin catabolic process; P:glutathione metabolic process; C:chloroplast envelope; P:cellular oxidant detoxification; P:thylakoid membrane organization; P:protein glutathionylation; F:glutathione transferase activity; P:oxidation-reduction process	EC:2.5.1.18; EC:1.8.5.1	Transferring alkyl or aryl groups, other than methyl groups; Acting on a sulfur group of donors	IPR004045 (PFAM); IPR010987 (G3DSA:1.20.1050.GENE3D); IPR012336 (G3DSA:3.40.30.GENE3D); PTHR11260 (PANTHER), PTHR11260:SF171 (PANTHER)	F:GO:0005515
HanXRQChr13g0425111	---NA---	78	0	-	-	-			-	-	CYTOPLASMIC_DOMAIN (unknown), NON_CYTOPLASMIC_DOMAIN (unknown), TRANSMEMBRANE (unknown)	no GO terms
HanXRQChr14g0443491	---NA---	77	0	-	-	-			-	-	-	-
HanXRQChr14g0457341	---NA---	68	0	-	-	-			-	-	-	-
HanXRQChr15g0466001	---NA---	61	0	-	-	-			-	-	-	-
HanXRQChr15g0472321	geraniol 10-hydroxylase	490	20	0.0E0	77.9%	8	F:GO:0005506; P:GO:0044550; F:GO:0016709; P:GO:0016099; C:GO:0005783; P:GO:0055114; C:GO:0044425; F:GO:0020037	F:iron ion binding; P:secondary metabolite biosynthetic process; F:oxidoreductase activity, acting on paired donors, with incorporation or reduction of molecular oxygen, NAD(P)H as one donor, and incorporation of one atom of oxygen; P:monoterpenoid biosynthetic process; C:endoplasmic reticulum; P:oxidation-reduction process; C:membrane part; F:heme binding	EC:1.14.13	Acting on the CH-OH group of donors	IPR001128 (PRINTS); IPR002401 (PRINTS); IPR017972 (PROSITE); PTHR24298 (PANTHER), PTHR24298:SF122 (PANTHER), NON_CYTOPLASMIC_DOMAIN (unknown), SIGNAL_PEPTIDE (unknown), SIGNAL_PEPTIDE_C_REGION (unknown), SIGNAL_PEPTIDE_H_REGION (unknown), SIGNAL_PEPTIDE_N_REGION (unknown), TMhelix (TMHMM)	F:GO:0005506; F:GO:0020037; P:GO:0055114
HanXRQChr17g0559391	quinone oxidoreductase 2 homolog	97	20	3.6E-36	78.7%	4	C:GO:0005777; F:GO:0008270; F:GO:0016491; P:GO:0055114	C:peroxisome; F:zinc ion binding; F:oxidoreductase activity; P:oxidation-reduction process	-	-	IPR002085 (PANTHER); IPR016040 (G3DSA:3.40.50.GENE3D); PTHR11695:SF31 (PANTHER), NON_CYTOPLASMIC_DOMAIN (unknown), SIGNAL_PEPTIDE (unknown), SIGNAL_PEPTIDE_C_REGION (unknown), SIGNAL_PEPTIDE_H_REGION (unknown), SIGNAL_PEPTIDE_N_REGION (unknown)	F:GO:0008270; F:GO:0016491; P:GO:0055114
HanXRQChr01g0015681	agamous-like MADS-box AGL15	261	20	8.9E-69	65.7%	8	P:GO:0048581; P:GO:0048608; P:GO:0009791; P:GO:0006355; P:GO:2000242; F:GO:0005488; P:GO:0009987; P:GO:0044702	P:negative regulation of post-embryonic development; P:reproductive structure development; P:post-embryonic development; P:regulation of transcription, DNA-templated; P:negative regulation of reproductive process; F:binding; P:cellular process; P:single organism reproductive process	-	-	IPR002100 (PRINTS); IPR002487 (PFAM); Coil (COIL), PTHR11945 (PANTHER), PTHR11945:SF175 (PANTHER)	F:GO:0003677; F:GO:0046983; C:GO:0005634
HanXRQChr01g0015741	MATE efflux family FRD3	521	20	0.0E0	74.8%	7	F:GO:0015137; P:GO:0006855; F:GO:0015297; C:GO:0016021; P:GO:0015746; C:GO:0005886; F:GO:0015238	F:citrate transmembrane transporter activity; P:drug transmembrane transport; F:antiporter activity; C:integral component of membrane; P:citrate transport; C:plasma membrane; F:drug transmembrane transporter activity	-	-	IPR002528 (PFAM); PTHR11206 (PANTHER), PTHR11206:SF156 (PANTHER), CYTOPLASMIC_DOMAIN (unknown), NON_CYTOPLASMIC_DOMAIN (unknown), TRANSMEMBRANE (unknown), TMhelix (TMHMM)	P:GO:0006855; F:GO:0015238; F:GO:0015297; C:GO:0016020; P:GO:0055085
HanXRQChr01g0018321	---NA---	69	0	-	-	-			-	-	-	-
HanXRQChr02g0033341	Palmitoyl-monogalactosyldiacylglycerol delta-7 desaturase, chloroplastic	556	20	2.0E-127	78.75%	4	F:GO:0004768; C:GO:0016021; P:GO:0055114; P:GO:0006633	F:stearoyl-CoA 9-desaturase activity; C:integral component of membrane; P:oxidation-reduction process; P:fatty acid biosynthetic process	EC:1.14.19.1	Acting on the CH-OH group of donors	IPR005804 (PFAM); IPR015876 (PRINTS); PTHR11351 (PANTHER), PTHR11351:SF2 (PANTHER), CYTOPLASMIC_DOMAIN (unknown), NON_CYTOPLASMIC_DOMAIN (unknown), TRANSMEMBRANE (unknown), TMhelix (TMHMM)	P:GO:0006629; P:GO:0055114
HanXRQChr02g0037611	---NA---	67	0	-	-	-			-	-	-	-
HanXRQChr02g0039501	ABSCISIC ACID-INSENSITIVE 5 5	342	20	2.1E-121	0.66	3	F:GO:0003700; P:GO:0006355; F:GO:0043565	F:transcription factor activity, sequence-specific DNA binding; P:regulation of transcription, DNA-templated; F:sequence-specific DNA binding	-	-	IPR004827 (PFAM); Coil (COIL), G3DSA:1.20.5.170 (GENE3D), PTHR22952 (PANTHER), PTHR22952:SF194 (PANTHER), SSF57959 (SUPERFAMILY)	F:GO:0043565
HanXRQChr02g0041971	mitogen-activated kinase 16, partial	84	20	3.0E-35	89.9%	11	F:GO:0000166; P:GO:0000165; F:GO:0005524; F:GO:0004707; F:GO:0004672; P:GO:0016310; F:GO:0016740; F:GO:0004674; P:GO:0006468; F:GO:0016301; C:GO:0005622	F:nucleotide binding; P:MAPK cascade; F:ATP binding; F:MAP kinase activity; F:protein kinase activity; P:phosphorylation; F:transferase activity; F:protein serine/threonine kinase activity; P:protein phosphorylation; F:kinase activity; C:intracellular	-	-	IPR011009 (SUPERFAMILY); G3DSA:1.10.510.10 (GENE3D), PTHR24055 (PANTHER), PTHR24055:SF211 (PANTHER)	no GO terms
HanXRQChr02g0042651	---NA---	50	0	-	-	-			-	-	CYTOPLASMIC_DOMAIN (unknown), NON_CYTOPLASMIC_DOMAIN (unknown), TRANSMEMBRANE (unknown)	no GO terms
HanXRQChr02g0043821	---NA---	50	0	-	-	-			-	-	CYTOPLASMIC_DOMAIN (unknown), NON_CYTOPLASMIC_DOMAIN (unknown), TRANSMEMBRANE (unknown)	no GO terms
HanXRQChr02g0046121	---NA---	102	0	-	-	-			-	-	CYTOPLASMIC_DOMAIN (unknown), NON_CYTOPLASMIC_DOMAIN (unknown), SIGNAL_PEPTIDE (unknown), SIGNAL_PEPTIDE_C_REGION (unknown), SIGNAL_PEPTIDE_H_REGION (unknown), SIGNAL_PEPTIDE_N_REGION (unknown), TRANSMEMBRANE (unknown), SignalP-TM (SIGNALP), TMhelix (TMHMM)	no GO terms
HanXRQChr02g0054321	apyrase 2-like	458	20	0.0E0	76.5%	3	P:GO:0008152; C:GO:0016021; F:GO:0016787	P:metabolic process; C:integral component of membrane; F:hydrolase activity	-	-	IPR000407 (PANTHER); PTHR11782:SF50 (PANTHER), NON_CYTOPLASMIC_DOMAIN (unknown), SIGNAL_PEPTIDE (unknown), SIGNAL_PEPTIDE_C_REGION (unknown), SIGNAL_PEPTIDE_H_REGION (unknown), SIGNAL_PEPTIDE_N_REGION (unknown), SignalP-TM (SIGNALP), TMhelix (TMHMM)	F:GO:0016787
HanXRQChr02g0058381	cysteine ase inhibitor B-like	123	20	4.7E-81	71.85%	2	F:GO:0004869; P:GO:0010951	F:cysteine-type endopeptidase inhibitor activity; P:negative regulation of endopeptidase activity	-	-	IPR000010 (SMART); IPR018073 (PROSITE); IPR020381 (PRODOM); IPR027214 (PANTHER); G3DSA:3.10.450.10 (GENE3D), PTHR11413:SF38 (PANTHER), NON_CYTOPLASMIC_DOMAIN (unknown), SIGNAL_PEPTIDE (unknown), SIGNAL_PEPTIDE_C_REGION (unknown), SIGNAL_PEPTIDE_H_REGION (unknown), SIGNAL_PEPTIDE_N_REGION (unknown), SignalP-TM (SIGNALP), SignalP-noTM (SIGNALP), TMhelix (TMHMM), SSF54403 (SUPERFAMILY)	F:GO:0004869
HanXRQChr03g0063781	---NA---	53	0	-	-	-			-	-	-	-
HanXRQChr03g0064001	vesicle-associated membrane 726	86	20	1.4E-37	91.6%	7	P:GO:0016192; P:GO:0006906; C:GO:0016020; C:GO:0016021; F:GO:0005484; F:GO:0000149; P:GO:0006810	P:vesicle-mediated transport; P:vesicle fusion; C:membrane; C:integral component of membrane; F:SNAP receptor activity; F:SNARE binding; P:transport	-	-	IPR010908 (G3DSA:3.30.450.GENE3D); G3DSA:1.20.5.110 (GENE3D), PTHR21136 (PANTHER), PTHR21136:SF73 (PANTHER), SSF58038 (SUPERFAMILY)	no GO terms
HanXRQChr03g0066301	transcription factor IBH1	166	20	5.1E-50	69.65%	1	F:GO:0046983	F:protein dimerization activity	-	-	PTHR33124 (PANTHER), PTHR33124:SF5 (PANTHER)	no GO terms
HanXRQChr03g0077611	dioxygenase family	338	20	0.0E0	81.45%	3	F:GO:0005506; P:GO:0055114; F:GO:0045543	F:iron ion binding; P:oxidation-reduction process; F:gibberellin 2-beta-dioxygenase activity	EC:1.14.11.13	Acting on the CH-OH group of donors	IPR002283 (PRINTS); IPR005123 (PFAM); IPR026992 (PFAM); IPR027443 (G3DSA:2.60.120.GENE3D); PTHR10209 (PANTHER), PTHR10209:SF91 (PANTHER), SSF51197 (SUPERFAMILY)	F:GO:0005506; F:GO:0016491; P:GO:0055114
HanXRQChr03g0089001	---NA---	73	0	-	-	-			-	-	-	-
HanXRQChr03g0092641	---NA---	63	0	-	-	-			-	-	-	-
HanXRQChr04g0100461	histone-lysine N-methyltransferase ATXR6	349	20	1.3E-177	81.7%	10	P:GO:0051225; F:GO:0008270; P:GO:0000280; P:GO:0000911; P:GO:0042023; P:GO:0006275; P:GO:0009901; F:GO:0046976; P:GO:0010389; P:GO:0070734	P:spindle assembly; F:zinc ion binding; P:nuclear division; P:cytokinesis by cell plate formation; P:DNA endoreduplication; P:regulation of DNA replication; P:anther dehiscence; F:histone methyltransferase activity (H3-K27 specific); P:regulation of G2/M transition of mitotic cell cycle; P:histone H3-K27 methylation	-	-	IPR001214 (PFAM); IPR001965 (SMART); IPR011011 (SUPERFAMILY); IPR013083 (G3DSA:3.30.40.GENE3D); IPR019786 (PROSITE); IPR019787 (PFAM); G3DSA:2.170.270.10 (GENE3D), PTHR10615 (PANTHER), PTHR10615:SF112 (PANTHER), SSF82199 (SUPERFAMILY)	F:GO:0005515; F:GO:0008270
HanXRQChr04g0112041	PREDICTED: uncharacterized protein At4g00950-like	236	20	6.9E-23	43.4%	1	P:GO:0008150	P:biological_process	-	-	PTHR34371 (PANTHER)	no GO terms
HanXRQChr04g0115071	galactose oxidase	539	20	0.0E0	76.65%	1	C:GO:0016020	C:membrane	-	-	IPR009880 (PFAM); IPR011043 (SUPERFAMILY); IPR013783 (G3DSA:2.60.40.GENE3D); IPR014756 (SUPERFAMILY); IPR015202 (PFAM); IPR015916 (G3DSA:2.130.10.GENE3D); PTHR32208 (PANTHER), PTHR32208:SF8 (PANTHER), NON_CYTOPLASMIC_DOMAIN (unknown), SIGNAL_PEPTIDE (unknown), SIGNAL_PEPTIDE_C_REGION (unknown), SIGNAL_PEPTIDE_H_REGION (unknown), SIGNAL_PEPTIDE_N_REGION (unknown), SignalP-noTM (SIGNALP)	no GO terms
HanXRQChr04g0119991	---NA---	134	0	-	-	-			-	-	-	-
HanXRQChr04g0123251	probable LRR receptor-like serine threonine- kinase At1g07650	291	20	8.4E-67	57.35%	9	F:GO:0005524; C:GO:0016020; C:GO:0016021; F:GO:0004672; P:GO:0016310; F:GO:0004674; P:GO:0006468; F:GO:0016301; C:GO:0005886	F:ATP binding; C:membrane; C:integral component of membrane; F:protein kinase activity; P:phosphorylation; F:protein serine/threonine kinase activity; P:protein phosphorylation; F:kinase activity; C:plasma membrane	-	-	IPR001611 (PFAM); PTHR27006 (PANTHER), PTHR27006:SF37 (PANTHER), NON_CYTOPLASMIC_DOMAIN (unknown), SIGNAL_PEPTIDE (unknown), SIGNAL_PEPTIDE_C_REGION (unknown), SIGNAL_PEPTIDE_H_REGION (unknown), SIGNAL_PEPTIDE_N_REGION (unknown)	F:GO:0005515
HanXRQChr05g0145471	replication factor-A carboxy-terminal domain	498	20	4.5E-44	45.1%	3	F:GO:0003677; C:GO:0016020; C:GO:0016021	F:DNA binding; C:membrane; C:integral component of membrane	-	-	IPR003871 (PFAM); IPR012340 (G3DSA:2.40.50.GENE3D); IPR013955 (PFAM); PTHR23273 (PANTHER)	no GO terms
HanXRQChr05g0150141	F-box GID2	191	20	9.9E-58	65.5%	8	P:GO:0048608; P:GO:0071310; P:GO:0007165; P:GO:0009791; P:GO:0009725; P:GO:1901701; P:GO:0044702; P:GO:0071229	P:reproductive structure development; P:cellular response to organic substance; P:signal transduction; P:post-embryonic development; P:response to hormone; P:cellular response to oxygen-containing compound; P:single organism reproductive process; P:cellular response to acid chemical	-	-	IPR001810 (PFAM); G3DSA:1.20.1280.50 (GENE3D), PTHR12874 (PANTHER), PTHR12874:SF10 (PANTHER)	F:GO:0005515
HanXRQChr05g0150831	CCR4-NOT transcription complex subunit 4	75	20	6.4E-35	87.6%	7	F:GO:0000166; F:GO:0003676; F:GO:0004842; F:GO:0008270; F:GO:0046872; C:GO:0030014; P:GO:0016567	F:nucleotide binding; F:nucleic acid binding; F:ubiquitin-protein transferase activity; F:zinc ion binding; F:metal ion binding; C:CCR4-NOT complex; P:protein ubiquitination	-	-	IPR013083 (G3DSA:3.30.40.GENE3D); PTHR12603 (PANTHER), PTHR12603:SF3 (PANTHER), PF14570 (PFAM), SSF57850 (SUPERFAMILY)	no GO terms
HanXRQChr05g0152741	---NA---	83	0	-	-	-			-	-	-	-
HanXRQChr06g0163821	probable E3 ubiquitin- ligase BAH1-like 1	327	20	1.8E-179	81.75%	14	F:GO:0008270; F:GO:0061630; P:GO:0009697; P:GO:0009626; P:GO:0042742; C:GO:0005634; P:GO:0043161; P:GO:0009627; P:GO:0006817; P:GO:0010337; P:GO:0010167; P:GO:0016036; F:GO:0016874; P:GO:0016567	F:zinc ion binding; F:ubiquitin protein ligase activity; P:salicylic acid biosynthetic process; P:plant-type hypersensitive response; P:defense response to bacterium; C:nucleus; P:proteasome-mediated ubiquitin-dependent protein catabolic process; P:systemic acquired resistance; P:phosphate ion transport; P:regulation of salicylic acid metabolic process; P:response to nitrate; P:cellular response …	-	-	IPR001841 (PFAM); IPR004331 (PROFILE); IPR013083 (G3DSA:3.30.40.GENE3D); IPR017907 (PROSITE); PTHR23041 (PANTHER), PTHR23041:SF64 (PANTHER), SSF57850 (SUPERFAMILY)	F:GO:0005515; F:GO:0008270
HanXRQChr06g0167261	NRT1 PTR FAMILY	597	20	0.0E0	84.7%	14	F:GO:0015112; P:GO:0009698; P:GO:0042398; C:GO:0005886; P:GO:0006598; P:GO:0009734; P:GO:0042128; P:GO:0006857; P:GO:0098656; P:GO:0006826; C:GO:0016021; P:GO:0015706; P:GO:0010106; P:GO:0010167	F:nitrate transmembrane transporter activity; P:phenylpropanoid metabolic process; P:cellular modified amino acid biosynthetic process; C:plasma membrane; P:polyamine catabolic process; P:auxin-activated signaling pathway; P:nitrate assimilation; P:oligopeptide transport; P:anion transmembrane transport; P:iron ion transport; C:integral component of membrane; P:nitrate transport; P:cellular respo…	-	-	IPR000109 (PANTHER); IPR020846 (SUPERFAMILY); PTHR11654:SF121 (PANTHER), CYTOPLASMIC_DOMAIN (unknown), NON_CYTOPLASMIC_DOMAIN (unknown), TRANSMEMBRANE (unknown), TMhelix (TMHMM)	F:GO:0005215; P:GO:0006810; C:GO:0016020
HanXRQChr06g0178511	villin-3-like isoform X1	754	20	0.0E0	83.8%	2	F:GO:0051015; P:GO:0051017	F:actin filament binding; P:actin filament bundle assembly	-	-	IPR007122 (PRINTS); IPR007123 (PFAM); SSF55753 (SUPERFAMILY)	F:GO:0003779
HanXRQChr06g0184171	peroxisomal fatty acid beta-oxidation multifunctional AIM1	202	20	2.5E-24	89.7%	15	P:GO:0009695; F:GO:0008692; P:GO:0008152; P:GO:0006631; C:GO:0009507; C:GO:0009506; F:GO:0016491; F:GO:0003857; F:GO:0003824; P:GO:0009908; C:GO:0005618; C:GO:0016020; C:GO:0016021; P:GO:0055114; F:GO:0016853	P:jasmonic acid biosynthetic process; F:3-hydroxybutyryl-CoA epimerase activity; P:metabolic process; P:fatty acid metabolic process; C:chloroplast; C:plasmodesma; F:oxidoreductase activity; F:3-hydroxyacyl-CoA dehydrogenase activity; F:catalytic activity; P:flower development; C:cell wall; C:membrane; C:integral component of membrane; P:oxidation-reduction process; F:isomerase activity	-	-	IPR006176 (PFAM); IPR016040 (G3DSA:3.40.50.GENE3D); PTHR23309 (PANTHER), PTHR23309:SF10 (PANTHER), CYTOPLASMIC_DOMAIN (unknown), NON_CYTOPLASMIC_DOMAIN (unknown), TRANSMEMBRANE (unknown), TMhelix (TMHMM)	F:GO:0003857; P:GO:0006631; F:GO:0016491; P:GO:0055114
HanXRQChr07g0188901	mannitol dehydrogenase	360	20	0.0E0	87.35%	3	F:GO:0008270; P:GO:0055114; F:GO:0047924	F:zinc ion binding; P:oxidation-reduction process; F:geraniol dehydrogenase activity	EC:1.1.1.183	Acting on the CH-OH group of donors	IPR002085 (PANTHER); IPR002328 (PROSITE); IPR011032 (G3DSA:3.90.180.GENE3D); IPR013149 (PFAM); IPR013154 (PFAM); IPR016040 (G3DSA:3.40.50.GENE3D); IPR020843 (SMART); PTHR11695:SF497 (PANTHER)	F:GO:0008270; F:GO:0016491; P:GO:0055114
HanXRQChr07g0191141	---NA---	68	0	-	-	-			-	-	CYTOPLASMIC_DOMAIN (unknown), NON_CYTOPLASMIC_DOMAIN (unknown), TRANSMEMBRANE (unknown), TMhelix (TMHMM)	no GO terms
HanXRQChr07g0195511	1-acyl-sn-glycerol-3-phosphate acyltransferase PLS1-like	380	20	1.6E-177	79.7%	3	F:GO:0003841; P:GO:0008152; C:GO:0016021	F:1-acylglycerol-3-phosphate O-acyltransferase activity; P:metabolic process; C:integral component of membrane	EC:2.3.1.51	Acyltransferases	IPR002123 (PFAM); PTHR10983 (PANTHER), PTHR10983:SF26 (PANTHER), CYTOPLASMIC_DOMAIN (unknown), NON_CYTOPLASMIC_DOMAIN (unknown), TRANSMEMBRANE (unknown), TMhelix (TMHMM), SSF69593 (SUPERFAMILY)	P:GO:0008152
HanXRQChr07g0195921	cytochrome P450	509	20	0.0E0	64.5%	4	F:GO:0046872; C:GO:0016020; F:GO:0016709; P:GO:0044710	F:metal ion binding; C:membrane; F:oxidoreductase activity, acting on paired donors, with incorporation or reduction of molecular oxygen, NAD(P)H as one donor, and incorporation of one atom of oxygen; P:single-organism metabolic process	EC:1.14.13	Acting on the CH-OH group of donors	IPR001128 (PRINTS); IPR002401 (PRINTS); IPR017972 (PROSITE); Coil (COIL), PTHR24298 (PANTHER), NON_CYTOPLASMIC_DOMAIN (unknown), SIGNAL_PEPTIDE (unknown), SIGNAL_PEPTIDE_C_REGION (unknown), SIGNAL_PEPTIDE_H_REGION (unknown), SIGNAL_PEPTIDE_N_REGION (unknown), TMhelix (TMHMM)	F:GO:0005506; F:GO:0020037; P:GO:0055114
HanXRQChr08g0222831	---NA---	88	0	-	-	-			-	-	-	-
HanXRQChr08g0231391	ribonuclease 2	265	20	2.9E-80	62.05%	7	P:GO:0010507; P:GO:0016075; C:GO:0005783; P:GO:0007568; C:GO:0005773; C:GO:0010168; F:GO:0004521	P:negative regulation of autophagy; P:rRNA catabolic process; C:endoplasmic reticulum; P:aging; C:vacuole; C:ER body; F:endoribonuclease activity	-	-	IPR001568 (G3DSA:3.90.730.GENE3D); IPR018188 (PROSITE); PTHR11240:SF16 (PANTHER), NON_CYTOPLASMIC_DOMAIN (unknown), SIGNAL_PEPTIDE (unknown), SIGNAL_PEPTIDE_C_REGION (unknown), SIGNAL_PEPTIDE_H_REGION (unknown), SIGNAL_PEPTIDE_N_REGION (unknown), SignalP-noTM (SIGNALP)	F:GO:0003723; F:GO:0033897
HanXRQChr08g0231491	ribonuclease 2	279	20	2.4E-75	63.8%	7	P:GO:0010507; P:GO:0016075; C:GO:0005783; P:GO:0007568; C:GO:0005773; C:GO:0010168; F:GO:0004521	P:negative regulation of autophagy; P:rRNA catabolic process; C:endoplasmic reticulum; P:aging; C:vacuole; C:ER body; F:endoribonuclease activity	-	-	IPR001568 (G3DSA:3.90.730.GENE3D); IPR018188 (PROSITE); PTHR11240:SF16 (PANTHER), CYTOPLASMIC_DOMAIN (unknown), NON_CYTOPLASMIC_DOMAIN (unknown), TRANSMEMBRANE (unknown), TMhelix (TMHMM)	F:GO:0003723; F:GO:0033897
HanXRQChr08g0236141	EARLY FLOWERING 3	77	20	6.0E-13	85.05%	9	P:GO:0048573; P:GO:0010031; F:GO:0003700; P:GO:0009826; P:GO:0009909; F:GO:0008022; P:GO:0010119; P:GO:0006355; P:GO:0007623	P:photoperiodism, flowering; P:circumnutation; F:transcription factor activity, sequence-specific DNA binding; P:unidimensional cell growth; P:regulation of flower development; F:protein C-terminus binding; P:regulation of stomatal movement; P:regulation of transcription, DNA-templated; P:circadian rhythm	-	-	PTHR34281 (PANTHER)	no GO terms
HanXRQChr09g0238501	arabinogalactan peptide 22-like	62	20	3.1E-18	80.5%	9	P:GO:0010054; P:GO:0006826; C:GO:0016021; P:GO:0015706; P:GO:0016132; P:GO:0010106; P:GO:0010167; C:GO:0005886; C:GO:0031225	P:trichoblast differentiation; P:iron ion transport; C:integral component of membrane; P:nitrate transport; P:brassinosteroid biosynthetic process; P:cellular response to iron ion starvation; P:response to nitrate; C:plasma membrane; C:anchored component of membrane	-	-	IPR009424 (PFAM); PTHR33374 (PANTHER), PTHR33374:SF3 (PANTHER), CYTOPLASMIC_DOMAIN (unknown), NON_CYTOPLASMIC_DOMAIN (unknown), SIGNAL_PEPTIDE (unknown), SIGNAL_PEPTIDE_C_REGION (unknown), SIGNAL_PEPTIDE_H_REGION (unknown), SIGNAL_PEPTIDE_N_REGION (unknown), TRANSMEMBRANE (unknown), SignalP-TM (SIGNALP), TMhelix (TMHMM)	no GO terms
HanXRQChr09g0240141	---NA---	89	0	-	-	-			-	-	-	-
HanXRQChr09g0243651	UMP-CMP kinase 3-like	184	20	7.4E-22	83.1%	15	P:GO:0046939; F:GO:0009041; P:GO:0006221; P:GO:0006139; F:GO:0000166; F:GO:0005524; F:GO:0004127; C:GO:0005634; P:GO:0006207; C:GO:0005737; P:GO:0016310; F:GO:0016740; F:GO:0019205; F:GO:0016301; F:GO:0016787	P:nucleotide phosphorylation; F:uridylate kinase activity; P:pyrimidine nucleotide biosynthetic process; P:nucleobase-containing compound metabolic process; F:nucleotide binding; F:ATP binding; F:cytidylate kinase activity; C:nucleus; P:'de novo' pyrimidine nucleobase biosynthetic process; C:cytoplasm; P:phosphorylation; F:transferase activity; F:nucleobase-containing compound kinase activity; F:…	-	-	IPR000850 (PANTHER); IPR027417 (G3DSA:3.40.50.GENE3D); PTHR23359:SF100 (PANTHER), PF00406 (PFAM)	F:GO:0005524; P:GO:0006139; F:GO:0019205
HanXRQChr09g0250241	cytochrome c oxidase subunit 6b-1-like	114	20	1.7E-52	0.92	10	C:GO:0009507; F:GO:0004129; F:GO:0005507; F:GO:0016491; C:GO:0005739; P:GO:0009853; P:GO:1902600; P:GO:0055114; C:GO:0009535; C:GO:0009579	C:chloroplast; F:cytochrome-c oxidase activity; F:copper ion binding; F:oxidoreductase activity; C:mitochondrion; P:photorespiration; P:hydrogen ion transmembrane transport; P:oxidation-reduction process; C:chloroplast thylakoid membrane; C:thylakoid	-	-	IPR003213 (G3DSA:1.10.10.GENE3D); PD015172 (PRODOM), PTHR11387 (PANTHER), PTHR11387:SF15 (PANTHER)	F:GO:0004129; C:GO:0005739
HanXRQChr09g0254001	phosphoglycerate mutase 1	181	20	3.0E-53	72.6%	5	F:GO:0050278; C:GO:0016020; C:GO:0016021; C:GO:0005829; P:GO:0016311	F:sedoheptulose-bisphosphatase activity; C:membrane; C:integral component of membrane; C:cytosol; P:dephosphorylation	-	-	PTHR23029 (PANTHER), PTHR23029:SF40 (PANTHER)	no GO terms
HanXRQChr09g0257401	replication factor-A carboxy-terminal domain	274	16	7.3E-13	54.56%	-			-	-	IPR012340 (G3DSA:2.40.50.GENE3D); IPR013955 (PFAM)	no GO terms
HanXRQChr09g0261171	Salicylate O-methyltransferase	367	20	0.0E0	78.3%	2	F:GO:0008938; P:GO:0032259	F:nicotinate N-methyltransferase activity; P:methylation	EC:2.1.1.7	Transferring one-carbon groups	IPR005299 (PFAM); PTHR31009 (PANTHER), PTHR31009:SF6 (PANTHER)	F:GO:0008168
HanXRQChr09g0264021	---NA---	58	0	-	-	-			-	-	-	-
HanXRQChr09g0273241	SHOOT GRAVITROPISM 5	165	20	4.6E-57	72.1%	1	P:GO:0008150	P:biological_process	-	-	Coil (COIL), PTHR34946 (PANTHER)	no GO terms
HanXRQChr09g0276191	acid phosphatase 1-like	252	20	5.4E-116	72.35%	2	P:GO:0016311; F:GO:0003993	P:dephosphorylation; F:acid phosphatase activity	-	-	IPR005519 (PFAM); IPR010028 (TIGRFAMs); IPR014403 (PIR); IPR023214 (G3DSA:3.40.50.GENE3D); PTHR31284 (PANTHER), PTHR31284:SF16 (PANTHER), NON_CYTOPLASMIC_DOMAIN (unknown), SIGNAL_PEPTIDE (unknown), SIGNAL_PEPTIDE_C_REGION (unknown), SIGNAL_PEPTIDE_H_REGION (unknown), SIGNAL_PEPTIDE_N_REGION (unknown), SignalP-TM (SIGNALP), SignalP-noTM (SIGNALP)	F:GO:0003993
HanXRQChr10g0279781	caffeic acid 3-O-methyltransferase-like	361	20	2.6E-180	69.8%	3	F:GO:0008171; F:GO:0046983; P:GO:0032259	F:O-methyltransferase activity; F:protein dimerization activity; P:methylation	EC:2.1.1	Transferring one-carbon groups	IPR001077 (PFAM); IPR011991 (G3DSA:1.10.10.GENE3D); IPR012967 (PFAM); IPR016461 (PIR); PTHR11746 (PANTHER), PTHR11746:SF106 (PANTHER)	F:GO:0008171; F:GO:0046983; F:GO:0008168
HanXRQChr10g0282011	---NA---	85	0	-	-	-			-	-	-	-
HanXRQChr10g0283321	probable indole-3-pyruvate monooxygenase YUCCA10	382	20	1.5E-165	76.25%	4	F:GO:0000166; F:GO:0050662; P:GO:0055114; F:GO:0004497	F:nucleotide binding; F:coenzyme binding; P:oxidation-reduction process; F:monooxygenase activity	-	-	IPR000103 (PRINTS); IPR012143 (PIR); IPR020946 (PFAM); IPR023753 (G3DSA:3.50.50.GENE3D); PR00368 (PRINTS), PTHR23023 (PANTHER), PTHR23023:SF142 (PANTHER)	F:GO:0016491; P:GO:0055114; F:GO:0050660; F:GO:0050661
HanXRQChr10g0292011	ASPARTIC PROTEASE IN GUARD CELL 1-like	508	20	0.0E0	72.35%	5	P:GO:0001101; F:GO:0004190; P:GO:0030163; P:GO:0006508; P:GO:1901700	P:response to acid chemical; F:aspartic-type endopeptidase activity; P:protein catabolic process; P:proteolysis; P:response to oxygen-containing compound	EC:3.4.23	Acting on peptide bonds (peptidases)	IPR001461 (PANTHER); IPR001969 (PROSITE); IPR021109 (G3DSA:2.40.70.GENE3D); PTHR13683:SF274 (PANTHER), NON_CYTOPLASMIC_DOMAIN (unknown), SIGNAL_PEPTIDE (unknown), SIGNAL_PEPTIDE_C_REGION (unknown), SIGNAL_PEPTIDE_H_REGION (unknown), SIGNAL_PEPTIDE_N_REGION (unknown), TMhelix (TMHMM)	F:GO:0004190; P:GO:0006508
HanXRQChr10g0297281	cytochrome P450	507	20	0.0E0	62.4%	4	C:GO:0016020; F:GO:0016709; F:GO:0005488; P:GO:0044710	C:membrane; F:oxidoreductase activity, acting on paired donors, with incorporation or reduction of molecular oxygen, NAD(P)H as one donor, and incorporation of one atom of oxygen; F:binding; P:single-organism metabolic process	EC:1.14.13	Acting on the CH-OH group of donors	IPR001128 (PRINTS); IPR002401 (PRINTS); IPR017972 (PROSITE); PTHR24298 (PANTHER), PTHR24298:SF144 (PANTHER), CYTOPLASMIC_DOMAIN (unknown), NON_CYTOPLASMIC_DOMAIN (unknown), TRANSMEMBRANE (unknown), TMhelix (TMHMM)	F:GO:0005506; F:GO:0020037; P:GO:0055114
HanXRQChr10g0301521	---NA---	72	0	-	-	-			-	-	-	-
HanXRQChr10g0302111	leucoanthocyanidin dioxygenase-like	362	20	0.0E0	81.1%	5	F:GO:0051213; P:GO:0010583; P:GO:0009407; F:GO:0005506; P:GO:0055114	F:dioxygenase activity; P:response to cyclopentenone; P:toxin catabolic process; F:iron ion binding; P:oxidation-reduction process	-	-	IPR002283 (PRINTS); IPR005123 (PFAM); IPR026992 (PFAM); IPR027443 (G3DSA:2.60.120.GENE3D); PTHR10209 (PANTHER), PTHR10209:SF134 (PANTHER), SSF51197 (SUPERFAMILY)	F:GO:0005506; F:GO:0016491; P:GO:0055114
HanXRQChr10g0303551	---NA---	78	0	-	-	-			-	-	CYTOPLASMIC_DOMAIN (unknown), NON_CYTOPLASMIC_DOMAIN (unknown), SIGNAL_PEPTIDE (unknown), SIGNAL_PEPTIDE_C_REGION (unknown), SIGNAL_PEPTIDE_H_REGION (unknown), SIGNAL_PEPTIDE_N_REGION (unknown), TRANSMEMBRANE (unknown)	no GO terms
HanXRQChr10g0305811	hypothetical protein B456_002G086700	125	20	1.3E-18	55.85%	3	P:GO:0008150; C:GO:0005575; F:GO:0003674	P:biological_process; C:cellular_component; F:molecular_function	-	-	PTHR36405 (PANTHER), PTHR36405:SF1 (PANTHER)	no GO terms
HanXRQChr10g0308951	PREDICTED: uncharacterized protein LOC103323638	68	20	4.8E-25	79.7%	-			-	-	PTHR33320 (PANTHER), PTHR33320:SF7 (PANTHER)	no GO terms
HanXRQChr10g0314131	uncharacterized serine-rich -like	201	20	2.4E-64	0.73	-			-	-	PTHR33132 (PANTHER), PTHR33132:SF12 (PANTHER), SignalP-TM (SIGNALP)	no GO terms
HanXRQChr10g0314321	E3 UFM1- ligase 1 homolog	79	20	1.6E-16	72.7%	4	P:GO:0008152; C:GO:0016020; C:GO:0016021; F:GO:0016874	P:metabolic process; C:membrane; C:integral component of membrane; F:ligase activity	-	-	PTHR31057 (PANTHER)	no GO terms
HanXRQChr10g0314781	60S ribosomal L7a	102	20	3.4E-11	81.85%	3	C:GO:0030529; P:GO:0042254; C:GO:0005840	C:intracellular ribonucleoprotein complex; P:ribosome biogenesis; C:ribosome	-	-	PTHR23105 (PANTHER), PTHR23105:SF41 (PANTHER)	no GO terms
HanXRQChr10g0316031	glycine-rich domain-containing 1-like	120	20	1.3E-55	82.5%	3	P:GO:0008150; F:GO:0003674; C:GO:0005886	P:biological_process; F:molecular_function; C:plasma membrane	-	-	IPR009836 (PFAM); PTHR34365 (PANTHER), PTHR34365:SF2 (PANTHER)	no GO terms
HanXRQChr10g0318421	sugar transport 14-like	710	20	0.0E0	88.75%	10	C:GO:0005887; P:GO:0015992; F:GO:0032440; F:GO:0005351; F:GO:0005354; P:GO:0046323; P:GO:0055114; P:GO:0015757; F:GO:0005355; P:GO:1904659	C:integral component of plasma membrane; P:proton transport; F:2-alkenal reductase [NAD(P)] activity; F:sugar:proton symporter activity; F:galactose transmembrane transporter activity; P:glucose import; P:oxidation-reduction process; P:galactose transport; F:glucose transmembrane transporter activity; P:glucose transmembrane transport	EC:1.3.1.74	Acting on the CH-CH group of donors	IPR003663 (PRINTS); IPR005828 (PFAM); IPR005829 (PROSITE); IPR020846 (PROFILE); G3DSA:1.20.1250.20 (GENE3D), PTHR23500 (PANTHER), PTHR23500:SF14 (PANTHER), CYTOPLASMIC_DOMAIN (unknown), NON_CYTOPLASMIC_DOMAIN (unknown), TRANSMEMBRANE (unknown), TMhelix (TMHMM)	C:GO:0016020; F:GO:0022891; P:GO:0055085; C:GO:0016021; F:GO:0022857; F:GO:0005215
HanXRQChr10g0319341	dTDP-glucose 4,6-dehydratase	166	3	1.8E-7	58.67%	-			-	-	IPR016040 (G3DSA:3.40.50.GENE3D); G3DSA:3.90.25.10 (GENE3D)	no GO terms
HanXRQChr11g0325461	pheophytinase, chloroplastic	370	20	0.0E0	87.05%	5	P:GO:0000023; P:GO:0019252; P:GO:0043085; C:GO:0009941; F:GO:0016787	P:maltose metabolic process; P:starch biosynthetic process; P:positive regulation of catalytic activity; C:chloroplast envelope; F:hydrolase activity	-	-	IPR000073 (PRINTS); PTHR10992 (PANTHER), PTHR10992:SF701 (PANTHER)	no GO terms
HanXRQChr11g0327641	calponin homology domain-containing DDB_G0272472-like isoform X1	555	20	5.3E-85	57.95%	5	F:GO:0001046; C:GO:0005634; P:GO:0006366; F:GO:0001228; P:GO:0045944	F:core promoter sequence-specific DNA binding; C:nucleus; P:transcription from RNA polymerase II promoter; F:transcriptional activator activity, RNA polymerase II transcription regulatory region sequence-specific binding; P:positive regulation of transcription from RNA polymerase II promoter	-	-	Coil (COIL), PTHR16223 (PANTHER), PTHR16223:SF12 (PANTHER)	no GO terms
HanXRQChr11g0327921	---NA---	182	0	-	-	-			-	-	CYTOPLASMIC_DOMAIN (unknown), NON_CYTOPLASMIC_DOMAIN (unknown), TRANSMEMBRANE (unknown)	no GO terms
HanXRQChr11g0331221	bidirectional sugar transporter SWEET2	235	20	5.8E-115	82.8%	3	C:GO:0005887; P:GO:0034219; F:GO:0051119	C:integral component of plasma membrane; P:carbohydrate transmembrane transport; F:sugar transmembrane transporter activity	-	-	IPR004316 (PFAM); PTHR10791 (PANTHER), PTHR10791:SF57 (PANTHER), CYTOPLASMIC_DOMAIN (unknown), NON_CYTOPLASMIC_DOMAIN (unknown), TRANSMEMBRANE (unknown), TMhelix (TMHMM)	C:GO:0016021
HanXRQChr11g0341721	---NA---	130	0	-	-	-			-	-	CYTOPLASMIC_DOMAIN (unknown), NON_CYTOPLASMIC_DOMAIN (unknown), TRANSMEMBRANE (unknown)	no GO terms
HanXRQChr11g0343751	nuclear matrix 1	334	20	0.0E0	93.8%	3	C:GO:0005876; F:GO:0051011; C:GO:0009524	C:spindle microtubule; F:microtubule minus-end binding; C:phragmoplast	-	-	IPR010604 (PIR); Coil (COIL), PTHR14352 (PANTHER)	no GO terms
HanXRQChr11g0345371	---NA---	52	0	-	-	-			-	-	-	-
HanXRQChr11g0350011	Retrovirus-related Pol poly from transposon TNT 1-94, partial	962	20	0.0E0	59.8%	8	F:GO:0003676; F:GO:0008270; F:GO:0046872; P:GO:0015074; P:GO:0055114; P:GO:0016310; F:GO:0016301; F:GO:0016787	F:nucleic acid binding; F:zinc ion binding; F:metal ion binding; P:DNA integration; P:oxidation-reduction process; P:phosphorylation; F:kinase activity; F:hydrolase activity	-	-	IPR013103 (PFAM); PTHR11439 (PANTHER), PTHR11439:SF185 (PANTHER), SSF56672 (SUPERFAMILY)	no GO terms
HanXRQChr12g0366101	serine carboxypeptidase-like 34	480	20	0.0E0	0.8	4	F:GO:0004185; C:GO:0009505; C:GO:0005773; P:GO:0051603	F:serine-type carboxypeptidase activity; C:plant-type cell wall; C:vacuole; P:proteolysis involved in cellular protein catabolic process	EC:3.4.16	Acting on peptide bonds (peptidases)	IPR001563 (PRINTS); IPR018202 (PROSITE); PTHR11802:SF31 (PANTHER), NON_CYTOPLASMIC_DOMAIN (unknown), SIGNAL_PEPTIDE (unknown), SIGNAL_PEPTIDE_C_REGION (unknown), SIGNAL_PEPTIDE_H_REGION (unknown), SIGNAL_PEPTIDE_N_REGION (unknown), SignalP-TM (SIGNALP), SignalP-noTM (SIGNALP)	F:GO:0004185; P:GO:0006508
HanXRQChr12g0375671	non-specific lipid-transfer 2-like	97	20	4.9E-26	0.68	-			-	-	IPR016140 (PFAM); G3DSA:1.10.110.10 (GENE3D), PTHR33214 (PANTHER), NON_CYTOPLASMIC_DOMAIN (unknown), SIGNAL_PEPTIDE (unknown), SIGNAL_PEPTIDE_C_REGION (unknown), SIGNAL_PEPTIDE_H_REGION (unknown), SIGNAL_PEPTIDE_N_REGION (unknown), SignalP-TM (SIGNALP), SignalP-noTM (SIGNALP), TMhelix (TMHMM)	no GO terms
HanXRQChr12g0376451	2-alkenal reductase (NADP(+)-dependent)-like	348	20	0.0E0	83.3%	3	F:GO:0008270; F:GO:0016491; P:GO:0055114	F:zinc ion binding; F:oxidoreductase activity; P:oxidation-reduction process	-	-	IPR002085 (PANTHER); IPR011032 (G3DSA:3.90.180.GENE3D); IPR013149 (PFAM); IPR016040 (G3DSA:3.40.50.GENE3D); IPR020843 (SMART); PTHR11695:SF564 (PANTHER), PF16884 (PFAM)	F:GO:0008270; F:GO:0016491; P:GO:0055114
HanXRQChr12g0382501	---NA---	86	0	-	-	-			-	-	NON_CYTOPLASMIC_DOMAIN (unknown), SIGNAL_PEPTIDE (unknown), SIGNAL_PEPTIDE_C_REGION (unknown), SIGNAL_PEPTIDE_H_REGION (unknown), SIGNAL_PEPTIDE_N_REGION (unknown), SignalP-noTM (SIGNALP)	no GO terms
HanXRQChr13g0386651	ER lumen -retaining receptor	269	20	5.2E-159	89.1%	4	C:GO:0016021; C:GO:0005783; F:GO:0046923; P:GO:0006621	C:integral component of membrane; C:endoplasmic reticulum; F:ER retention sequence binding; P:protein retention in ER lumen	-	-	IPR000133 (PRINTS); PTHR10585:SF34 (PANTHER), CYTOPLASMIC_DOMAIN (unknown), NON_CYTOPLASMIC_DOMAIN (unknown), TRANSMEMBRANE (unknown), TMhelix (TMHMM)	P:GO:0006621; C:GO:0016021; F:GO:0046923
HanXRQChr13g0407331	---NA---	51	0	-	-	-			-	-	-	-
HanXRQChr13g0409691	starch branching enzyme I	258	20	7.4E-107	81.8%	3	P:GO:0005975; F:GO:0003824; F:GO:0043169	P:carbohydrate metabolic process; F:catalytic activity; F:cation binding	-	-	IPR006048 (PFAM); IPR013780 (G3DSA:2.60.40.GENE3D); IPR015902 (PANTHER); PTHR10357:SF110 (PANTHER), SSF51011 (SUPERFAMILY)	F:GO:0003824; P:GO:0005975; F:GO:0043169
HanXRQChr13g0418051	mitochondrial import inner membrane translocase subunit TIM14-1	56	20	1.1E-8	63.85%	2	C:GO:0005737; P:GO:0006457	C:cytoplasm; P:protein folding	-	-	NON_CYTOPLASMIC_DOMAIN (unknown), SIGNAL_PEPTIDE (unknown), SIGNAL_PEPTIDE_C_REGION (unknown), SIGNAL_PEPTIDE_H_REGION (unknown), SIGNAL_PEPTIDE_N_REGION (unknown), TMhelix (TMHMM)	no GO terms
HanXRQChr13g0420691	21 kDa -like	116	20	2.2E-41	76.05%	2	P:GO:0043086; F:GO:0004857	P:negative regulation of catalytic activity; F:enzyme inhibitor activity	-	-	IPR006501 (G3DSA:1.20.140.GENE3D); PTHR31080 (PANTHER), PTHR31080:SF19 (PANTHER)	F:GO:0004857
HanXRQChr14g0430771	transcription factor bHLH75	271	20	2.3E-68	70.05%	1	F:GO:0046983	F:protein dimerization activity	-	-	IPR011598 (G3DSA:4.10.280.GENE3D); PTHR12565 (PANTHER), PTHR12565:SF128 (PANTHER)	F:GO:0046983
HanXRQChr14g0434671	TNP1	220	20	9.0E-25	56.4%	2	C:GO:0016020; C:GO:0016021	C:membrane; C:integral component of membrane	-	-	IPR004264 (PFAM); Coil (COIL), PTHR33144 (PANTHER)	no GO terms
HanXRQChr14g0436051	crocetin glucosyltransferase, chloroplastic-like	454	20	3.0E-158	67.9%	5	P:GO:0052696; F:GO:0080043; C:GO:0043231; F:GO:0080044; P:GO:0009813	P:flavonoid glucuronidation; F:quercetin 3-O-glucosyltransferase activity; C:intracellular membrane-bounded organelle; F:quercetin 7-O-glucosyltransferase activity; P:flavonoid biosynthetic process	-	-	IPR002213 (PANTHER); G3DSA:3.40.50.2000 (GENE3D), PTHR11926:SF98 (PANTHER), SSF53756 (SUPERFAMILY)	P:GO:0008152
HanXRQChr14g0448181	phosphate transporter PHO1 homolog 9-like	744	20	0.0E0	72.1%	1	C:GO:0016020	C:membrane	-	-	IPR004331 (PFAM); IPR004342 (PFAM); PTHR10783 (PANTHER), PTHR10783:SF43 (PANTHER), CYTOPLASMIC_DOMAIN (unknown), NON_CYTOPLASMIC_DOMAIN (unknown), TRANSMEMBRANE (unknown), TMhelix (TMHMM)	C:GO:0016021
HanXRQChr14g0454921	receptor kinase FERONIA	553	20	1.3E-73	61.65%	6	F:GO:0005524; C:GO:0016020; C:GO:0016021; F:GO:0004672; F:GO:0004674; P:GO:0006468	F:ATP binding; C:membrane; C:integral component of membrane; F:protein kinase activity; F:protein serine/threonine kinase activity; P:protein phosphorylation	-	-	IPR000719 (PROFILE); IPR001245 (PFAM); IPR002048 (PFAM); IPR002290 (SMART); IPR008271 (PROSITE); IPR011009 (SUPERFAMILY); IPR011992 (G3DSA:1.10.238.GENE3D); IPR017441 (PROSITE); G3DSA:1.10.510.10 (GENE3D), G3DSA:3.30.200.20 (GENE3D), PTHR27003 (PANTHER), CYTOPLASMIC_DOMAIN (unknown), NON_CYTOPLASMIC_DOMAIN (unknown), TRANSMEMBRANE (unknown), TMhelix (TMHMM)	F:GO:0004672; F:GO:0005524; P:GO:0006468; F:GO:0005509
HanXRQChr14g0460321	Hypoxia-responsive family	79	20	1.5E-34	87.15%	3	P:GO:0033617; C:GO:0031305; C:GO:0097249	P:mitochondrial respiratory chain complex IV assembly; C:integral component of mitochondrial inner membrane; C:mitochondrial respiratory chain supercomplex	-	-	IPR007667 (PFAM); PTHR28018 (PANTHER), PTHR28018:SF3 (PANTHER), CYTOPLASMIC_DOMAIN (unknown), NON_CYTOPLASMIC_DOMAIN (unknown), TRANSMEMBRANE (unknown), TMhelix (TMHMM)	no GO terms
HanXRQChr15g0471471	mannose-6-phosphate isomerase 1-like	420	20	0.0E0	0.75	4	F:GO:0046872; P:GO:0044238; P:GO:0071704; F:GO:0016853	F:metal ion binding; P:primary metabolic process; P:organic substance metabolic process; F:isomerase activity	-	-	IPR001250 (PFAM); IPR011051 (SUPERFAMILY); IPR014710 (G3DSA:2.60.120.GENE3D); IPR016305 (PRINTS); IPR018050 (PROSITE); Coil (COIL), G3DSA:1.10.441.10 (GENE3D), PTHR10309:SF0 (PANTHER)	F:GO:0004476; P:GO:0005975; F:GO:0008270; P:GO:0009298
HanXRQChr15g0479381	gag-pol poly	394	20	6.2E-126	54.55%	5	F:GO:0003676; F:GO:0008171; F:GO:0008270; P:GO:0015074; P:GO:0032259	F:nucleic acid binding; F:O-methyltransferase activity; F:zinc ion binding; P:DNA integration; P:methylation	-	-	PTHR34222 (PANTHER), PTHR34222:SF2 (PANTHER)	no GO terms
HanXRQChr15g0491071	subtilisin-like protease	784	20	0.0E0	70.45%	2	C:GO:0005618; F:GO:0004252	C:cell wall; F:serine-type endopeptidase activity	EC:3.4.21	Acting on peptide bonds (peptidases)	IPR000209 (G3DSA:3.40.50.GENE3D); IPR003137 (PFAM); IPR009020 (SUPERFAMILY); IPR010259 (G3DSA:3.30.70.GENE3D); IPR015500 (PRINTS); IPR023828 (PROSITE); G3DSA:3.50.30.30 (GENE3D), PTHR10795:SF424 (PANTHER), NON_CYTOPLASMIC_DOMAIN (unknown), SIGNAL_PEPTIDE (unknown), SIGNAL_PEPTIDE_C_REGION (unknown), SIGNAL_PEPTIDE_H_REGION (unknown), SIGNAL_PEPTIDE_N_REGION (unknown), SignalP-noTM (SIGNALP), SSF5…	F:GO:0004252; P:GO:0006508
HanXRQChr15g0491521	replication A1	115	1	1.6E-8	0.68	-			-	-	IPR003871 (PFAM); PTHR23273 (PANTHER), PTHR23273:SF4 (PANTHER)	no GO terms
HanXRQChr16g0498361	---NA---	138	0	-	-	-			-	-	NON_CYTOPLASMIC_DOMAIN (unknown), SIGNAL_PEPTIDE (unknown), SIGNAL_PEPTIDE_C_REGION (unknown), SIGNAL_PEPTIDE_H_REGION (unknown), SIGNAL_PEPTIDE_N_REGION (unknown), SignalP-TM (SIGNALP), SignalP-noTM (SIGNALP)	no GO terms
HanXRQChr16g0498571	Os01g0650700, partial	367	8	1.5E-11	42.12%	1	C:GO:0009536	C:plastid	-	-	IPR004252 (PFAM)	no GO terms
HanXRQChr16g0501131	NRT1 PTR FAMILY -like	600	20	0.0E0	79.3%	3	C:GO:0016021; P:GO:0006810; F:GO:0005215	C:integral component of membrane; P:transport; F:transporter activity	-	-	IPR000109 (PANTHER); IPR018456 (PROSITE); IPR020846 (SUPERFAMILY); G3DSA:1.20.1250.20 (GENE3D), PTHR11654:SF157 (PANTHER), CYTOPLASMIC_DOMAIN (unknown), NON_CYTOPLASMIC_DOMAIN (unknown), TRANSMEMBRANE (unknown), TMhelix (TMHMM)	F:GO:0005215; P:GO:0006810; C:GO:0016020; P:GO:0006857
HanXRQChr16g0503531	two-component response regulator ARR5	185	20	3.7E-69	81.85%	14	P:GO:0010363; P:GO:0009963; P:GO:0006355; P:GO:0007623; P:GO:0009736; P:GO:0006612; F:GO:0000156; C:GO:0005634; F:GO:0005515; C:GO:0005737; P:GO:0000160; P:GO:0016310; F:GO:0016301; P:GO:0010114	P:regulation of plant-type hypersensitive response; P:positive regulation of flavonoid biosynthetic process; P:regulation of transcription, DNA-templated; P:circadian rhythm; P:cytokinin-activated signaling pathway; P:protein targeting to membrane; F:phosphorelay response regulator activity; C:nucleus; F:protein binding; C:cytoplasm; P:phosphorelay signal transduction system; P:phosphorylation; F…	-	-	IPR001789 (PFAM); IPR011006 (SUPERFAMILY); G3DSA:3.40.50.2300 (GENE3D), PTHR26402 (PANTHER), PTHR26402:SF526 (PANTHER)	P:GO:0000160
HanXRQChr16g0504341	PREDICTED: uncharacterized protein LOC100245004 isoform X2	350	20	2.0E-164	76.1%	2	C:GO:0016021; P:GO:0006810	C:integral component of membrane; P:transport	-	-	PTHR12242 (PANTHER), PTHR12242:SF10 (PANTHER), CYTOPLASMIC_DOMAIN (unknown), NON_CYTOPLASMIC_DOMAIN (unknown), TRANSMEMBRANE (unknown), TMhelix (TMHMM)	no GO terms
HanXRQChr16g0505441	ocs element-binding factor 1-like	131	20	7.0E-38	71.65%	1	F:GO:0003677	F:DNA binding	-	-	IPR004827 (PFAM); Coil (COIL), G3DSA:1.20.5.170 (GENE3D), PTHR22952 (PANTHER), PTHR22952:SF182 (PANTHER), SSF57959 (SUPERFAMILY)	F:GO:0043565
HanXRQChr16g0506891	cellulose synthase H1	767	20	0.0E0	64.45%	1	F:GO:0016740	F:transferase activity	-	-	IPR005150 (PFAM); PTHR13301 (PANTHER), PTHR13301:SF53 (PANTHER), CYTOPLASMIC_DOMAIN (unknown), NON_CYTOPLASMIC_DOMAIN (unknown), TRANSMEMBRANE (unknown), TMhelix (TMHMM)	C:GO:0016020; F:GO:0016760; P:GO:0030244
HanXRQChr16g0511421	calcium uptake 1, mitochondrial	464	20	0.0E0	73.95%	1	C:GO:0016020	C:membrane	-	-	IPR002048 (PFAM); IPR011992 (G3DSA:1.10.238.GENE3D); IPR018247 (PROSITE); PTHR12294 (PANTHER), PTHR12294:SF12 (PANTHER), CYTOPLASMIC_DOMAIN (unknown), NON_CYTOPLASMIC_DOMAIN (unknown), TRANSMEMBRANE (unknown), SignalP-TM (SIGNALP)	F:GO:0005509
HanXRQChr16g0516521	cytochrome b561 and DOMON domain-containing At5g47530	404	20	0.0E0	78.7%	3	C:GO:0016021; P:GO:0055114; F:GO:0004497	C:integral component of membrane; P:oxidation-reduction process; F:monooxygenase activity	-	-	IPR004877 (PFAM); IPR005018 (PFAM); IPR006593 (SMART); IPR017214 (PIR); PTHR23130 (PANTHER), PTHR23130:SF80 (PANTHER), CYTOPLASMIC_DOMAIN (unknown), NON_CYTOPLASMIC_DOMAIN (unknown), SIGNAL_PEPTIDE (unknown), SIGNAL_PEPTIDE_C_REGION (unknown), SIGNAL_PEPTIDE_H_REGION (unknown), SIGNAL_PEPTIDE_N_REGION (unknown), TRANSMEMBRANE (unknown), SignalP-TM (SIGNALP), SignalP-noTM (SIGNALP), TMhelix (TMHMM)	C:GO:0016021
HanXRQChr16g0522381	glycerol-3-phosphate 2-O-acyltransferase 4-like	296	20	7.0E-111	76.4%	26	F:GO:0016746; P:GO:0010143; P:GO:0008361; P:GO:0000038; P:GO:0042335; P:GO:0009932; P:GO:0010817; P:GO:0009926; P:GO:0009825; F:GO:0016791; P:GO:0071555; P:GO:0016311; P:GO:0010015; P:GO:0010075; F:GO:0090447; P:GO:0008152; P:GO:0007389; P:GO:0048767; C:GO:0005783; P:GO:0006655; P:GO:0040007; P:GO:0043481; P:GO:0000271; C:GO:0016020; C:GO:0016021; F:GO:0016740	F:transferase activity, transferring acyl groups; P:cutin biosynthetic process; P:regulation of cell size; P:very long-chain fatty acid metabolic process; P:cuticle development; P:cell tip growth; P:regulation of hormone levels; P:auxin polar transport; P:multidimensional cell growth; F:phosphatase activity; P:cell wall organization; P:dephosphorylation; P:root morphogenesis; P:regulation of meri…	-	-	IPR023214 (G3DSA:3.40.50.GENE3D); PTHR15486 (PANTHER), PTHR15486:SF27 (PANTHER), CYTOPLASMIC_DOMAIN (unknown), NON_CYTOPLASMIC_DOMAIN (unknown), TRANSMEMBRANE (unknown)	no GO terms
HanXRQChr16g0527791	SAUR-like auxin-responsive family,	201	20	4.1E-26	60.2%	3	P:GO:0009926; P:GO:0046620; P:GO:0009733	P:auxin polar transport; P:regulation of organ growth; P:response to auxin	-	-	IPR003676 (PFAM); PTHR31175 (PANTHER), PTHR31175:SF4 (PANTHER), CYTOPLASMIC_DOMAIN (unknown), NON_CYTOPLASMIC_DOMAIN (unknown), TRANSMEMBRANE (unknown)	P:GO:0009733
HanXRQChr17g0535231	ethylene-responsive transcription factor ERF061-like	256	20	1.2E-82	0.64	6	F:GO:0003677; C:GO:0005634; F:GO:0003700; P:GO:0006351; P:GO:0006355; P:GO:0015824	F:DNA binding; C:nucleus; F:transcription factor activity, sequence-specific DNA binding; P:transcription, DNA-templated; P:regulation of transcription, DNA-templated; P:proline transport	-	-	IPR001471 (PRINTS); IPR016177 (SUPERFAMILY); Coil (COIL), PTHR31657 (PANTHER), PTHR31657:SF9 (PANTHER)	F:GO:0003677
HanXRQChr17g0543531	peroxidase 3	324	20	0.0E0	84.25%	10	F:GO:0004601; P:GO:0006979; F:GO:0046872; P:GO:0098869; P:GO:0009664; P:GO:0055114; C:GO:0005576; C:GO:0009505; F:GO:0020037; P:GO:0042744	F:peroxidase activity; P:response to oxidative stress; F:metal ion binding; P:cellular oxidant detoxification; P:plant-type cell wall organization; P:oxidation-reduction process; C:extracellular region; C:plant-type cell wall; F:heme binding; P:hydrogen peroxide catabolic process	EC:1.11.1.7	Acting on the CH-OH group of donors	IPR000823 (PRINTS); IPR002016 (PRINTS); IPR010255 (SUPERFAMILY); IPR019793 (PROSITE); IPR019794 (PROSITE); G3DSA:1.10.420.10 (GENE3D), G3DSA:1.10.520.10 (GENE3D), PTHR31235 (PANTHER), PTHR31235:SF39 (PANTHER), NON_CYTOPLASMIC_DOMAIN (unknown), SIGNAL_PEPTIDE (unknown), SIGNAL_PEPTIDE_C_REGION (unknown), SIGNAL_PEPTIDE_H_REGION (unknown), SIGNAL_PEPTIDE_N_REGION (unknown), SignalP-noTM (SIGNALP)	F:GO:0004601; P:GO:0006979; F:GO:0020037; P:GO:0055114
HanXRQChr17g0545111	fe(2+) transport 1-like	348	20	5.3E-172	80.35%	9	P:GO:0006833; F:GO:0032440; P:GO:0006826; C:GO:0016021; F:GO:0005385; P:GO:0055114; P:GO:0010106; P:GO:0071577; C:GO:0005886	P:water transport; F:2-alkenal reductase [NAD(P)] activity; P:iron ion transport; C:integral component of membrane; F:zinc ion transmembrane transporter activity; P:oxidation-reduction process; P:cellular response to iron ion starvation; P:zinc II ion transmembrane transport; C:plasma membrane	EC:1.3.1.74	Acting on the CH-CH group of donors	IPR003689 (PFAM); IPR004698 (TIGRFAMs); PTHR11040 (PANTHER), PTHR11040:SF48 (PANTHER), CYTOPLASMIC_DOMAIN (unknown), NON_CYTOPLASMIC_DOMAIN (unknown), SIGNAL_PEPTIDE (unknown), SIGNAL_PEPTIDE_C_REGION (unknown), SIGNAL_PEPTIDE_H_REGION (unknown), SIGNAL_PEPTIDE_N_REGION (unknown), TRANSMEMBRANE (unknown), SignalP-TM (SIGNALP), TMhelix (TMHMM)	C:GO:0016020; P:GO:0030001; F:GO:0046873; P:GO:0055085; F:GO:0005385; C:GO:0016021; P:GO:0071577
HanXRQChr17g0551091	equilibrative nucleotide transporter 3-like	445	20	0.0E0	83.85%	3	F:GO:0005337; C:GO:0016021; P:GO:1901642	F:nucleoside transmembrane transporter activity; C:integral component of membrane; P:nucleoside transmembrane transport	-	-	IPR002259 (PRINTS); IPR020846 (SUPERFAMILY); PTHR10332:SF38 (PANTHER), CYTOPLASMIC_DOMAIN (unknown), NON_CYTOPLASMIC_DOMAIN (unknown), TRANSMEMBRANE (unknown), TMhelix (TMHMM)	F:GO:0005337; P:GO:0006810; C:GO:0016021
HanXRQChr17g0555321	mitogen-activated kinase kinase kinase NPK1-like	444	20	4.6E-109	64.2%	3	P:GO:0007165; F:GO:0004672; P:GO:0006468	P:signal transduction; F:protein kinase activity; P:protein phosphorylation	-	-	IPR000719 (PFAM); IPR001245 (PRINTS); IPR002290 (SMART); IPR008271 (PROSITE); IPR011009 (SUPERFAMILY); IPR017441 (PROSITE); G3DSA:1.10.510.10 (GENE3D), G3DSA:3.30.200.20 (GENE3D), PTHR24361 (PANTHER), PTHR24361:SF390 (PANTHER)	F:GO:0004672; F:GO:0005524; P:GO:0006468
HanXRQChr17g0556051	aspartic ase 2	293	20	3.0E-80	62.8%	6	F:GO:0004190; P:GO:0030163; P:GO:0006508; C:GO:0016020; C:GO:0016021; F:GO:0016787	F:aspartic-type endopeptidase activity; P:protein catabolic process; P:proteolysis; C:membrane; C:integral component of membrane; F:hydrolase activity	-	-	IPR001461 (PANTHER); IPR021109 (G3DSA:2.40.70.GENE3D); PTHR13683:SF287 (PANTHER)	F:GO:0004190; P:GO:0006508
HanXRQChr17g0561721	PREDICTED: uncharacterized protein LOC102585343 isoform X1	506	20	3.3E-61	47.05%	5	P:GO:0008150; C:GO:0005634; C:GO:0016020; C:GO:0016021; F:GO:0003674	P:biological_process; C:nucleus; C:membrane; C:integral component of membrane; F:molecular_function	-	-	IPR007789 (PFAM); PTHR33671 (PANTHER), PTHR33671:SF3 (PANTHER)	no GO terms
HanXRQChr01g0015781	---NA---	66	0	-	-	-			-	-	CYTOPLASMIC_DOMAIN (unknown), NON_CYTOPLASMIC_DOMAIN (unknown), TRANSMEMBRANE (unknown), TMhelix (TMHMM)	no GO terms
HanXRQChr02g0035901	transcription elongation factor 1 homolog	196	20	2.9E-27	67.8%	2	F:GO:0003746; P:GO:0006414	F:translation elongation factor activity; P:translational elongation	-	-	IPR007808 (PANTHER); SSF57783 (SUPERFAMILY)	no GO terms
HanXRQChr02g0057101	resistance RGC2, partial	161	20	3.2E-31	60.85%	6	F:GO:0000166; F:GO:0005524; C:GO:0016020; C:GO:0016021; F:GO:0043531; P:GO:0006952	F:nucleotide binding; F:ATP binding; C:membrane; C:integral component of membrane; F:ADP binding; P:defense response	-	-	no IPS match	no IPS match
HanXRQChr02g0058121	uncharacterized WD repeat-containing -like	443	20	0.0E0	88.9%	-			-	-	IPR001680 (PFAM); IPR015943 (G3DSA:2.130.10.GENE3D); IPR017986 (PROFILE); IPR019417 (PFAM); PTHR22847 (PANTHER), PTHR22847:SF478 (PANTHER)	F:GO:0005515
HanXRQChr03g0067691	serine threonine- kinase SAPK2-like isoform X2	181	20	6.8E-11	64.75%	16	P:GO:0009651; P:GO:0006970; F:GO:0004672; F:GO:0004674; P:GO:0006468; F:GO:0000166; F:GO:0005524; C:GO:0005634; C:GO:0005737; C:GO:0016020; C:GO:0016021; C:GO:0005829; P:GO:0016310; F:GO:0016740; F:GO:0016301; P:GO:0035556	P:response to salt stress; P:response to osmotic stress; F:protein kinase activity; F:protein serine/threonine kinase activity; P:protein phosphorylation; F:nucleotide binding; F:ATP binding; C:nucleus; C:cytoplasm; C:membrane; C:integral component of membrane; C:cytosol; P:phosphorylation; F:transferase activity; F:kinase activity; P:intracellular signal transduction	-	-	IPR000719 (PFAM); IPR011009 (SUPERFAMILY); G3DSA:1.10.510.10 (GENE3D), PTHR24343 (PANTHER), PTHR24343:SF160 (PANTHER)	F:GO:0004672; F:GO:0005524; P:GO:0006468
HanXRQChr03g0085781	Auxin-induced 5NG4	109	20	4.8E-47	83.65%	6	P:GO:0055085; F:GO:0022857; C:GO:0016020; C:GO:0016021; P:GO:0006810; C:GO:0005886	P:transmembrane transport; F:transmembrane transporter activity; C:membrane; C:integral component of membrane; P:transport; C:plasma membrane	-	-	IPR000620 (PFAM); PTHR31218:SF29 (PANTHER), CYTOPLASMIC_DOMAIN (unknown), NON_CYTOPLASMIC_DOMAIN (unknown), TRANSMEMBRANE (unknown), TMhelix (TMHMM), SSF103481 (SUPERFAMILY)	C:GO:0016020; C:GO:0016021
HanXRQChr04g0100661	cysteine ase	102	20	1.0E-24	0.69	7	F:GO:0032440; F:GO:0016491; P:GO:0006508; P:GO:0055114; F:GO:0008234; F:GO:0008233; F:GO:0016787	F:2-alkenal reductase [NAD(P)] activity; F:oxidoreductase activity; P:proteolysis; P:oxidation-reduction process; F:cysteine-type peptidase activity; F:peptidase activity; F:hydrolase activity	-	-	IPR000668 (PFAM); IPR013128 (PANTHER); G3DSA:3.90.70.10 (GENE3D), PTHR12411:SF346 (PANTHER), SSF54001 (SUPERFAMILY)	P:GO:0006508; F:GO:0008234
HanXRQChr07g0188711	DNA-directed RNA polymerase III subunit RPC5 isoform X1	82	19	5.8E-7	65.95%	6	F:GO:0001056; C:GO:0005634; F:GO:0003899; P:GO:0006383; P:GO:0006351; C:GO:0005666	F:RNA polymerase III activity; C:nucleus; F:DNA-directed RNA polymerase activity; P:transcription from RNA polymerase III promoter; P:transcription, DNA-templated; C:DNA-directed RNA polymerase III complex	-	-	-	-
HanXRQChr07g0197711	pollen-specific SF21	52	19	1.6E-13	90.63%	2	C:GO:0016020; C:GO:0016021	C:membrane; C:integral component of membrane	-	-	IPR004142 (PANTHER); PTHR11034:SF23 (PANTHER), NON_CYTOPLASMIC_DOMAIN (unknown), SIGNAL_PEPTIDE (unknown), SIGNAL_PEPTIDE_C_REGION (unknown), SIGNAL_PEPTIDE_H_REGION (unknown), SIGNAL_PEPTIDE_N_REGION (unknown), SignalP-noTM (SIGNALP)	no GO terms
HanXRQChr07g0197871	---NA---	87	0	-	-	-			-	-	CYTOPLASMIC_DOMAIN (unknown), NON_CYTOPLASMIC_DOMAIN (unknown), SIGNAL_PEPTIDE (unknown), SIGNAL_PEPTIDE_C_REGION (unknown), SIGNAL_PEPTIDE_H_REGION (unknown), SIGNAL_PEPTIDE_N_REGION (unknown), TRANSMEMBRANE (unknown), TMhelix (TMHMM)	no GO terms
HanXRQChr07g0205101	---NA---	83	0	-	-	-			-	-	-	-
HanXRQChr08g0208891	probable alpha,alpha-trehalose-phosphate synthase [UDP-forming] 9	840	20	0.0E0	86.3%	4	F:GO:0003825; F:GO:0004805; P:GO:0005992; P:GO:0016311	F:alpha,alpha-trehalose-phosphate synthase (UDP-forming) activity; F:trehalose-phosphatase activity; P:trehalose biosynthetic process; P:dephosphorylation	EC:2.4.1.15; EC:3.1.3.12	Glycosyltransferases; Acting on ester bonds	IPR001830 (PFAM); IPR003337 (PFAM); IPR006379 (TIGRFAMs); IPR023214 (G3DSA:3.40.50.GENE3D); G3DSA:3.40.50.2000 (GENE3D), PTHR10788 (PANTHER), PTHR10788:SF14 (PANTHER), SSF53756 (SUPERFAMILY)	F:GO:0003824; P:GO:0005992
HanXRQChr08g0214621	probable methyltransferase 15	76	20	1.3E-9	82.05%	5	P:GO:0070475; F:GO:0071424; F:GO:0008168; F:GO:0016740; P:GO:0032259	P:rRNA base methylation; F:rRNA (cytosine-N4-)-methyltransferase activity; F:methyltransferase activity; F:transferase activity; P:methylation	-	-	IPR002903 (PFAM); IPR023397 (G3DSA:1.10.150.GENE3D)	F:GO:0008168
HanXRQChr08g0221511	BRO1 domain-containing BROX homolog isoform X1	203	20	4.4E-93	81.65%	1	C:GO:0005773	C:vacuole	-	-	PTHR23032 (PANTHER), PTHR23032:SF2 (PANTHER)	no GO terms
HanXRQChr08g0224621	cytochrome P450 CYP736A12-like	605	20	0.0E0	73.7%	4	F:GO:0016705; F:GO:0046872; C:GO:0016020; F:GO:0004497	F:oxidoreductase activity, acting on paired donors, with incorporation or reduction of molecular oxygen; F:metal ion binding; C:membrane; F:monooxygenase activity	-	-	IPR001128 (PRINTS); IPR002401 (PRINTS); IPR017972 (PROSITE); PTHR24298 (PANTHER), PTHR24298:SF105 (PANTHER), CYTOPLASMIC_DOMAIN (unknown), NON_CYTOPLASMIC_DOMAIN (unknown), TRANSMEMBRANE (unknown), TMhelix (TMHMM)	F:GO:0005506; F:GO:0020037; P:GO:0055114
HanXRQChr08g0227061	---NA---	95	0	-	-	-			-	-	-	-
HanXRQChr09g0243801	ankyrin repeat-containing At3g12360-like isoform X1	835	20	4.9E-126	52.1%	2	C:GO:0016020; C:GO:0016021	C:membrane; C:integral component of membrane	-	-	IPR002110 (SMART); IPR020683 (G3DSA:1.25.40.GENE3D); IPR026961 (PFAM); PTHR24177 (PANTHER), PTHR24177:SF42 (PANTHER), CYTOPLASMIC_DOMAIN (unknown), NON_CYTOPLASMIC_DOMAIN (unknown), TRANSMEMBRANE (unknown), TMhelix (TMHMM)	F:GO:0005515
HanXRQChr09g0266221	FAR1-RELATED SEQUENCE 5-like	102	20	6.2E-24	70.3%	8	F:GO:0003676; P:GO:0005975; F:GO:0008270; P:GO:0006508; P:GO:0006355; C:GO:0016023; F:GO:0008234; F:GO:0004553	F:nucleic acid binding; P:carbohydrate metabolic process; F:zinc ion binding; P:proteolysis; P:regulation of transcription, DNA-templated; C:cytoplasmic, membrane-bounded vesicle; F:cysteine-type peptidase activity; F:hydrolase activity, hydrolyzing O-glycosyl compounds	-	-	IPR018289 (PFAM)	no GO terms
HanXRQChr10g0282671	NRT1 PTR FAMILY -like	113	20	5.4E-38	0.7	4	C:GO:0016020; C:GO:0016021; P:GO:0006810; F:GO:0005215	C:membrane; C:integral component of membrane; P:transport; F:transporter activity	-	-	IPR000109 (PANTHER); IPR020846 (SUPERFAMILY); PTHR11654:SF157 (PANTHER), CYTOPLASMIC_DOMAIN (unknown), NON_CYTOPLASMIC_DOMAIN (unknown), TRANSMEMBRANE (unknown), TMhelix (TMHMM)	F:GO:0005215; P:GO:0006810; C:GO:0016020
HanXRQChr10g0282681	---NA---	85	0	-	-	-			-	-	CYTOPLASMIC_DOMAIN (unknown), NON_CYTOPLASMIC_DOMAIN (unknown), TRANSMEMBRANE (unknown)	no GO terms
HanXRQChr10g0287891	---NA---	363	0	-	-	-			-	-	IPR015300 (G3DSA:2.40.330.GENE3D); CYTOPLASMIC_DOMAIN (unknown), NON_CYTOPLASMIC_DOMAIN (unknown), TRANSMEMBRANE (unknown), TMhelix (TMHMM)	no GO terms
HanXRQChr10g0290561	---NA---	64	0	-	-	-			-	-	CYTOPLASMIC_DOMAIN (unknown), NON_CYTOPLASMIC_DOMAIN (unknown), TRANSMEMBRANE (unknown)	no GO terms
HanXRQChr10g0294321	---NA---	54	0	-	-	-			-	-	no IPS match	no IPS match
HanXRQChr11g0331821	alcohol dehydrogenase	71	20	1.6E-38	93.65%	11	F:GO:0008270; C:GO:0005737; F:GO:0046872; F:GO:0016491; P:GO:0006970; C:GO:0005829; P:GO:0055114; P:GO:0009862; F:GO:0004022; P:GO:0010310; C:GO:0005886	F:zinc ion binding; C:cytoplasm; F:metal ion binding; F:oxidoreductase activity; P:response to osmotic stress; C:cytosol; P:oxidation-reduction process; P:systemic acquired resistance, salicylic acid mediated signaling pathway; F:alcohol dehydrogenase (NAD) activity; P:regulation of hydrogen peroxide metabolic process; C:plasma membrane	-	-	IPR002085 (PANTHER); IPR011032 (SUPERFAMILY); PTHR11695:SF576 (PANTHER)	F:GO:0008270; F:GO:0016491; P:GO:0055114
HanXRQChr12g0369811	DNA gyrase subunit B	209	20	1.1E-59	74.75%	15	C:GO:0009295; F:GO:0008094; C:GO:0009330; P:GO:0006261; P:GO:0007059; C:GO:0005694; P:GO:0006265; P:GO:0006259; F:GO:0000166; F:GO:0003677; F:GO:0005524; C:GO:0005739; F:GO:0003916; F:GO:0003918; F:GO:0016853	C:nucleoid; F:DNA-dependent ATPase activity; C:DNA topoisomerase complex (ATP-hydrolyzing); P:DNA-dependent DNA replication; P:chromosome segregation; C:chromosome; P:DNA topological change; P:DNA metabolic process; F:nucleotide binding; F:DNA binding; F:ATP binding; C:mitochondrion; F:DNA topoisomerase activity; F:DNA topoisomerase type II (ATP-hydrolyzing) activity; F:isomerase activity	-	-	IPR001241 (PRINTS); IPR003594 (G3DSA:3.30.565.GENE3D); PTHR10169 (PANTHER), PTHR10169:SF35 (PANTHER)	F:GO:0003677; F:GO:0003918; F:GO:0005524; P:GO:0006265
HanXRQChr13g0395961	probable calcium-binding CML49	324	20	1.4E-140	77.3%	3	F:GO:0005509; P:GO:0006508; F:GO:0004198	F:calcium ion binding; P:proteolysis; F:calcium-dependent cysteine-type endopeptidase activity	-	-	IPR002048 (PFAM); IPR011992 (G3DSA:1.10.238.GENE3D); IPR018247 (PROSITE); PTHR10183 (PANTHER)	F:GO:0005509
HanXRQChr13g0407331	---NA---	51	0	-	-	-			-	-	-	-
HanXRQChr14g0435271	alcohol dehydrogenase class-3	92	20	5.7E-46	0.94	10	F:GO:0008270; C:GO:0005737; F:GO:0016491; F:GO:0046872; C:GO:0016020; C:GO:0016021; F:GO:0051903; P:GO:0006069; P:GO:0055114; F:GO:0004022	F:zinc ion binding; C:cytoplasm; F:oxidoreductase activity; F:metal ion binding; C:membrane; C:integral component of membrane; F:S-(hydroxymethyl)glutathione dehydrogenase activity; P:ethanol oxidation; P:oxidation-reduction process; F:alcohol dehydrogenase (NAD) activity	-	-	IPR002085 (PANTHER); IPR013149 (PFAM); IPR016040 (G3DSA:3.40.50.GENE3D); PTHR11695:SF401 (PANTHER), NON_CYTOPLASMIC_DOMAIN (unknown), SIGNAL_PEPTIDE (unknown), SIGNAL_PEPTIDE_C_REGION (unknown), SIGNAL_PEPTIDE_H_REGION (unknown), SIGNAL_PEPTIDE_N_REGION (unknown), SignalP-noTM (SIGNALP)	F:GO:0008270; F:GO:0016491; P:GO:0055114
HanXRQChr14g0435741	---NA---	54	0	-	-	-			-	-	CYTOPLASMIC_DOMAIN (unknown), NON_CYTOPLASMIC_DOMAIN (unknown), TRANSMEMBRANE (unknown)	no GO terms
HanXRQChr14g0435751	---NA---	64	0	-	-	-			-	-	-	-
HanXRQChr15g0466861	lysine-specific demethylase JMJ25-like isoform X1	385	20	9.7E-94	51.55%	2	F:GO:0008270; F:GO:0046872	F:zinc ion binding; F:metal ion binding	-	-	PTHR12549 (PANTHER), PTHR12549:SF16 (PANTHER), SSF51197 (SUPERFAMILY)	no GO terms
HanXRQChr15g0491201	hypothetical protein VITISV_009561	445	20	1.4E-81	58.55%	3	F:GO:0003676; F:GO:0008270; P:GO:0015074	F:nucleic acid binding; F:zinc ion binding; P:DNA integration	-	-	IPR025724 (PFAM); PTHR11439 (PANTHER), PTHR11439:SF185 (PANTHER), PF14223 (PFAM), CYTOPLASMIC_DOMAIN (unknown), NON_CYTOPLASMIC_DOMAIN (unknown), TRANSMEMBRANE (unknown)	no GO terms
HanXRQChr01g0001161	phosphopantothenate--cysteine ligase 2-like	409	20	5.0E-162	81.75%	2	P:GO:0008152; F:GO:0016874	P:metabolic process; F:ligase activity	-	-	IPR007085 (G3DSA:3.40.50.GENE3D); PTHR12290 (PANTHER), PTHR12290:SF16 (PANTHER)	no GO terms
HanXRQChr01g0022061	tobamovirus multiplication 1	60	20	2.1E-23	74.75%	7	C:GO:0009705; F:GO:0005515; P:GO:0006914; C:GO:0016020; C:GO:0016021; P:GO:0046786; C:GO:0005774	C:plant-type vacuole membrane; F:protein binding; P:autophagy; C:membrane; C:integral component of membrane; P:viral replication complex formation and maintenance; C:vacuolar membrane	-	-	IPR009457 (PFAM); PTHR31142 (PANTHER), PTHR31142:SF6 (PANTHER), CYTOPLASMIC_DOMAIN (unknown), NON_CYTOPLASMIC_DOMAIN (unknown), TRANSMEMBRANE (unknown), TMhelix (TMHMM)	no GO terms
HanXRQChr02g0043981	plant OB fold ,	80	1	2.7E-6	0.57	-			-	-	-	-
HanXRQChr02g0057111	---NA---	113	0	-	-	-			-	-	-	-
HanXRQChr02g0057181	---NA---	97	0	-	-	-			-	-	-	-
HanXRQChr03g0066301	transcription factor IBH1	166	20	5.1E-50	69.65%	1	F:GO:0046983	F:protein dimerization activity	-	-	PTHR33124 (PANTHER), PTHR33124:SF5 (PANTHER)	no GO terms
HanXRQChr03g0069541	probable linoleate 9S-lipoxygenase 5	847	20	0.0E0	82.7%	5	F:GO:0016702; C:GO:0005737; F:GO:0046872; P:GO:0031408; P:GO:0055114	F:oxidoreductase activity, acting on single donors with incorporation of molecular oxygen, incorporation of two atoms of oxygen; C:cytoplasm; F:metal ion binding; P:oxylipin biosynthetic process; P:oxidation-reduction process	EC:1.13.11	Acting on the CH-OH group of donors	IPR000907 (PANTHER); IPR001024 (G3DSA:2.60.60.GENE3D); IPR001246 (PRINTS); IPR013819 (PRINTS); IPR020833 (PROSITE); IPR020834 (PROSITE); IPR027433 (G3DSA:4.10.372.GENE3D); G3DSA:1.20.245.10 (GENE3D), G3DSA:3.10.450.60 (GENE3D), G3DSA:4.10.375.10 (GENE3D), PTHR11771:SF48 (PANTHER)	F:GO:0046872; P:GO:0055114; F:GO:0005515; F:GO:0016491
HanXRQChr03g0072081	---NA---	120	0	-	-	-			-	-	CYTOPLASMIC_DOMAIN (unknown), NON_CYTOPLASMIC_DOMAIN (unknown), TRANSMEMBRANE (unknown), TMhelix (TMHMM)	no GO terms
HanXRQChr04g0099071	TNP2	772	20	0.0E0	69.15%	-			-	-	IPR004242 (PFAM); IPR025452 (PFAM); PTHR10775 (PANTHER), PTHR10775:SF102 (PANTHER)	no GO terms
HanXRQChr04g0106631	---NA---	69	0	-	-	-			-	-	NON_CYTOPLASMIC_DOMAIN (unknown), SIGNAL_PEPTIDE (unknown), SIGNAL_PEPTIDE_C_REGION (unknown), SIGNAL_PEPTIDE_H_REGION (unknown), SIGNAL_PEPTIDE_N_REGION (unknown), SignalP-TM (SIGNALP), SignalP-noTM (SIGNALP)	no GO terms
HanXRQChr06g0164331	14 kDa proline-rich -like	129	20	2.1E-58	79.4%	-			-	-	IPR016140 (SMART); IPR027923 (PFAM); G3DSA:1.10.110.10 (GENE3D), PTHR31731 (PANTHER), PTHR31731:SF26 (PANTHER), NON_CYTOPLASMIC_DOMAIN (unknown), SIGNAL_PEPTIDE (unknown), SIGNAL_PEPTIDE_C_REGION (unknown), SIGNAL_PEPTIDE_H_REGION (unknown), SIGNAL_PEPTIDE_N_REGION (unknown), PS51257 (PROFILE), SignalP-TM (SIGNALP), SignalP-noTM (SIGNALP), TMhelix (TMHMM)	no GO terms
HanXRQChr06g0175691	Aspartate kinase 3 isoform 1	107	20	1.5E-39	87.8%	7	F:GO:0004072; P:GO:0008152; P:GO:0008652; P:GO:0016310; F:GO:0016597; F:GO:0016740; F:GO:0016301	F:aspartate kinase activity; P:metabolic process; P:cellular amino acid biosynthetic process; P:phosphorylation; F:amino acid binding; F:transferase activity; F:kinase activity	-	-	IPR001048 (G3DSA:3.40.1160.GENE3D); IPR018042 (PROSITE); PTHR21499 (PANTHER), PTHR21499:SF34 (PANTHER)	F:GO:0004072; P:GO:0008652
HanXRQChr06g0184781	F-box At3g07870-like	393	20	2.2E-34	49.35%	-			-	-	IPR001810 (PFAM); IPR006527 (PFAM); IPR017451 (TIGRFAMs); G3DSA:1.20.1280.50 (GENE3D), PTHR31790 (PANTHER)	F:GO:0005515
HanXRQChr07g0193591	anthocyanidin 3-O-glucosyltransferase 5-like	386	20	3.8E-160	0.7	5	P:GO:0052696; F:GO:0080043; C:GO:0043231; F:GO:0080044; P:GO:0009813	P:flavonoid glucuronidation; F:quercetin 3-O-glucosyltransferase activity; C:intracellular membrane-bounded organelle; F:quercetin 7-O-glucosyltransferase activity; P:flavonoid biosynthetic process	-	-	IPR002213 (PANTHER); G3DSA:3.40.50.2000 (GENE3D), PTHR11926:SF223 (PANTHER), SSF53756 (SUPERFAMILY)	P:GO:0008152
HanXRQChr07g0204011	---NA---	50	0	-	-	-			-	-	CYTOPLASMIC_DOMAIN (unknown), NON_CYTOPLASMIC_DOMAIN (unknown), TRANSMEMBRANE (unknown), TMhelix (TMHMM)	no GO terms
HanXRQChr09g0254951	replication factor A 1-like, partial	514	11	9.5E-11	52.73%	5	P:GO:0006281; F:GO:0003678; P:GO:0032508; P:GO:0000723; F:GO:0004386	P:DNA repair; F:DNA helicase activity; P:DNA duplex unwinding; P:telomere maintenance; F:helicase activity	-	-	IPR003871 (PFAM); IPR012340 (G3DSA:2.40.50.GENE3D); IPR015300 (G3DSA:2.40.330.GENE3D); PTHR23273 (PANTHER), PTHR23273:SF4 (PANTHER)	no GO terms
HanXRQChr09g0258581	ADP,ATP carrier , mitochondrial	179	20	1.6E-74	72.1%	2	C:GO:0016020; P:GO:0006810	C:membrane; P:transport	-	-	IPR002067 (PRINTS); IPR002113 (PRINTS); IPR018108 (PFAM); IPR023395 (G3DSA:1.50.40.GENE3D); PTHR24089 (PANTHER), PTHR24089:SF316 (PANTHER), TMhelix (TMHMM)	P:GO:0055085; F:GO:0005215; C:GO:0005743; P:GO:0006810
HanXRQChr09g0262011	Expansin A8, ALPHA ,EXPA8	243	20	2.1E-158	90.9%	4	C:GO:0005618; C:GO:0016020; P:GO:0009664; C:GO:0005576	C:cell wall; C:membrane; P:plant-type cell wall organization; C:extracellular region	-	-	IPR002963 (PRINTS); IPR007112 (SMART); IPR007117 (G3DSA:2.60.40.GENE3D); IPR007118 (PRINTS); IPR009009 (G3DSA:2.40.40.GENE3D); PTHR31867 (PANTHER), PTHR31867:SF22 (PANTHER), NON_CYTOPLASMIC_DOMAIN (unknown), SIGNAL_PEPTIDE (unknown), SIGNAL_PEPTIDE_C_REGION (unknown), SIGNAL_PEPTIDE_H_REGION (unknown), SIGNAL_PEPTIDE_N_REGION (unknown), SignalP-noTM (SIGNALP)	P:GO:0009664; C:GO:0005576
HanXRQChr10g0281921	BI1	244	20	5.6E-113	81.05%	7	P:GO:0009408; P:GO:0009826; C:GO:0016021; P:GO:0009644; F:GO:0016595; P:GO:0042542; P:GO:0006457	P:response to heat; P:unidimensional cell growth; C:integral component of membrane; P:response to high light intensity; F:glutamate binding; P:response to hydrogen peroxide; P:protein folding	-	-	IPR006214 (PANTHER); PTHR23291:SF31 (PANTHER), CYTOPLASMIC_DOMAIN (unknown), NON_CYTOPLASMIC_DOMAIN (unknown), TRANSMEMBRANE (unknown), TMhelix (TMHMM)	no GO terms
HanXRQChr10g0282011	---NA---	85	0	-	-	-			-	-	-	-
HanXRQChr10g0283261	G-box-binding factor 1-like isoform X2	192	20	1.0E-24	68.5%	4	F:GO:0003700; C:GO:0005737; P:GO:0006355; F:GO:0043565	F:transcription factor activity, sequence-specific DNA binding; C:cytoplasm; P:regulation of transcription, DNA-templated; F:sequence-specific DNA binding	-	-	PTHR31741 (PANTHER), PTHR31741:SF5 (PANTHER), CYTOPLASMIC_DOMAIN (unknown), NON_CYTOPLASMIC_DOMAIN (unknown), TRANSMEMBRANE (unknown), TMhelix (TMHMM)	no GO terms
HanXRQChr10g0287891	---NA---	363	0	-	-	-			-	-	IPR015300 (G3DSA:2.40.330.GENE3D); CYTOPLASMIC_DOMAIN (unknown), NON_CYTOPLASMIC_DOMAIN (unknown), TRANSMEMBRANE (unknown), TMhelix (TMHMM)	no GO terms
HanXRQChr10g0296411	DEAD-box ATP-dependent RNA helicase 40	125	20	3.0E-11	77.65%	9	F:GO:0000166; F:GO:0003676; P:GO:0016558; F:GO:0005524; P:GO:0006635; P:GO:0008152; F:GO:0004386; C:GO:0005773; F:GO:0016787	F:nucleotide binding; F:nucleic acid binding; P:protein import into peroxisome matrix; F:ATP binding; P:fatty acid beta-oxidation; P:metabolic process; F:helicase activity; C:vacuole; F:hydrolase activity	-	-	IPR027417 (G3DSA:3.40.50.GENE3D); PTHR24031 (PANTHER), PTHR24031:SF255 (PANTHER)	no GO terms
HanXRQChr11g0331821	alcohol dehydrogenase	71	20	1.6E-38	93.65%	11	F:GO:0008270; C:GO:0005737; F:GO:0046872; F:GO:0016491; P:GO:0006970; C:GO:0005829; P:GO:0055114; P:GO:0009862; F:GO:0004022; P:GO:0010310; C:GO:0005886	F:zinc ion binding; C:cytoplasm; F:metal ion binding; F:oxidoreductase activity; P:response to osmotic stress; C:cytosol; P:oxidation-reduction process; P:systemic acquired resistance, salicylic acid mediated signaling pathway; F:alcohol dehydrogenase (NAD) activity; P:regulation of hydrogen peroxide metabolic process; C:plasma membrane	-	-	IPR002085 (PANTHER); IPR011032 (SUPERFAMILY); PTHR11695:SF576 (PANTHER)	F:GO:0008270; F:GO:0016491; P:GO:0055114
HanXRQChr11g0349261	---NA---	64	0	-	-	-			-	-	-	-
HanXRQChr12g0354061	DEAD-box ATP-dependent RNA helicase 3, chloroplastic	206	20	1.1E-18	86.5%	12	C:GO:0009570; F:GO:0003676; C:GO:0005634; F:GO:0005524; F:GO:0008270; F:GO:0003723; F:GO:0046872; P:GO:0008152; C:GO:0016020; C:GO:0009941; F:GO:0004386; F:GO:0016787	C:chloroplast stroma; F:nucleic acid binding; C:nucleus; F:ATP binding; F:zinc ion binding; F:RNA binding; F:metal ion binding; P:metabolic process; C:membrane; C:chloroplast envelope; F:helicase activity; F:hydrolase activity	-	-	IPR012562 (PFAM); PTHR24031 (PANTHER), PTHR24031:SF155 (PANTHER)	F:GO:0003723; F:GO:0004386; F:GO:0005524; C:GO:0005634
HanXRQChr13g0387111	PREDICTED: uncharacterized protein LOC105166052	590	20	0.0E0	73.15%	-			-	-	IPR007700 (PFAM); IPR021864 (PFAM); PTHR31730 (PANTHER), PTHR31730:SF5 (PANTHER)	no GO terms
HanXRQChr13g0392511	---NA---	82	0	-	-	-			-	-	CYTOPLASMIC_DOMAIN (unknown), NON_CYTOPLASMIC_DOMAIN (unknown), TRANSMEMBRANE (unknown)	no GO terms
HanXRQChr13g0397881	S-norcoclaurine synthase-like	199	20	5.5E-51	70.8%	1	P:GO:0050896	P:response to stimulus	-	-	IPR000916 (PFAM); IPR023393 (G3DSA:3.30.530.GENE3D); PTHR31213 (PANTHER), PTHR31213:SF19 (PANTHER), SSF55961 (SUPERFAMILY)	P:GO:0006952; P:GO:0009607
HanXRQChr13g0413341	---NA---	112	0	-	-	-			-	-	NON_CYTOPLASMIC_DOMAIN (unknown), SIGNAL_PEPTIDE (unknown), SIGNAL_PEPTIDE_C_REGION (unknown), SIGNAL_PEPTIDE_H_REGION (unknown), SIGNAL_PEPTIDE_N_REGION (unknown), SignalP-TM (SIGNALP)	no GO terms
HanXRQChr14g0435741	---NA---	54	0	-	-	-			-	-	CYTOPLASMIC_DOMAIN (unknown), NON_CYTOPLASMIC_DOMAIN (unknown), TRANSMEMBRANE (unknown)	no GO terms
HanXRQChr14g0436241	wall-associated receptor kinase-like 1	615	20	0.0E0	65.05%	2	F:GO:0005488; F:GO:0016301	F:binding; F:kinase activity	-	-	IPR000719 (PFAM); IPR002290 (SMART); IPR008271 (PROSITE); IPR011009 (SUPERFAMILY); IPR013320 (G3DSA:2.60.120.GENE3D); G3DSA:1.10.510.10 (GENE3D), G3DSA:3.30.200.20 (GENE3D), PTHR27005 (PANTHER), PTHR27005:SF7 (PANTHER), CYTOPLASMIC_DOMAIN (unknown), NON_CYTOPLASMIC_DOMAIN (unknown), TRANSMEMBRANE (unknown), TMhelix (TMHMM)	F:GO:0004672; F:GO:0005524; P:GO:0006468
HanXRQChr14g0437921	mitochondrial Rho GTPase 1-like	145	20	1.7E-22	91.05%	16	P:GO:0007165; P:GO:0007264; P:GO:0008152; P:GO:0015031; C:GO:0005741; P:GO:0007005; C:GO:0005622; F:GO:0000166; F:GO:0005525; C:GO:0031307; F:GO:0003924; F:GO:0005509; C:GO:0005739; C:GO:0016020; C:GO:0016021; F:GO:0016787	P:signal transduction; P:small GTPase mediated signal transduction; P:metabolic process; P:protein transport; C:mitochondrial outer membrane; P:mitochondrion organization; C:intracellular; F:nucleotide binding; F:GTP binding; C:integral component of mitochondrial outer membrane; F:GTPase activity; F:calcium ion binding; C:mitochondrion; C:membrane; C:integral component of membrane; F:hydrolase ac…	-	-	IPR027417 (G3DSA:3.40.50.GENE3D); PTHR24072 (PANTHER), PTHR24072:SF73 (PANTHER), NON_CYTOPLASMIC_DOMAIN (unknown), SIGNAL_PEPTIDE (unknown), SIGNAL_PEPTIDE_C_REGION (unknown), SIGNAL_PEPTIDE_H_REGION (unknown), SIGNAL_PEPTIDE_N_REGION (unknown), SignalP-noTM (SIGNALP), TMhelix (TMHMM)	no GO terms
HanXRQChr14g0440021	---NA---	51	0	-	-	-			-	-	-	-
HanXRQChr14g0440821	Low temperature-induced	64	20	6.5E-21	89.2%	5	P:GO:0009409; P:GO:0042538; P:GO:0009737; C:GO:0016021; C:GO:0016023	P:response to cold; P:hyperosmotic salinity response; P:response to abscisic acid; C:integral component of membrane; C:cytoplasmic, membrane-bounded vesicle	-	-	IPR000612 (PANTHER); PTHR21659:SF23 (PANTHER), CYTOPLASMIC_DOMAIN (unknown), NON_CYTOPLASMIC_DOMAIN (unknown), TRANSMEMBRANE (unknown), TMhelix (TMHMM)	C:GO:0016021
HanXRQChr14g0445891	dnaJ homolog 1, mitochondrial	113	20	7.9E-15	77.95%	4	P:GO:0006979; C:GO:0005739; C:GO:0016021; P:GO:0006661	P:response to oxidative stress; C:mitochondrion; C:integral component of membrane; P:phosphatidylinositol biosynthetic process	-	-	IPR001623 (G3DSA:1.10.287.GENE3D); PTHR37223 (PANTHER), CYTOPLASMIC_DOMAIN (unknown), NON_CYTOPLASMIC_DOMAIN (unknown), TRANSMEMBRANE (unknown), TMhelix (TMHMM)	no GO terms
HanXRQChr14g0452251	probable vacuolar amino acid transporter YPQ1	384	20	5.1E-167	75.75%	1	C:GO:0016021	C:integral component of membrane	-	-	IPR006603 (PFAM); PTHR16201 (PANTHER), PTHR16201:SF43 (PANTHER), CYTOPLASMIC_DOMAIN (unknown), NON_CYTOPLASMIC_DOMAIN (unknown), TRANSMEMBRANE (unknown), TMhelix (TMHMM)	no GO terms
HanXRQChr15g0466161	---NA---	80	0	-	-	-			-	-	-	-
HanXRQChr15g0478531	---NA---	55	0	-	-	-			-	-	SignalP-noTM (SIGNALP)	no GO terms
HanXRQChr15g0478681	---NA---	82	0	-	-	-			-	-	SignalP-noTM (SIGNALP)	no GO terms
HanXRQChr15g0485161	---NA---	60	0	-	-	-			-	-	-	-
HanXRQChr16g0511811	zinc finger BED domain-containing RICESLEEPER 2-like	81	20	5.3E-15	77.5%	3	F:GO:0003676; F:GO:0003677; F:GO:0046983	F:nucleic acid binding; F:DNA binding; F:protein dimerization activity	-	-	IPR008906 (PFAM); IPR012337 (SUPERFAMILY); PTHR23272 (PANTHER), PTHR23272:SF12 (PANTHER)	F:GO:0046983; F:GO:0003676
HanXRQChr16g0520831	---NA---	167	0	-	-	-			-	-	IPR014751 (G3DSA:1.20.5.GENE3D); Coil (COIL)	F:GO:0003677; P:GO:0006302; P:GO:0006310
HanXRQChr17g0535311	---NA---	104	0	-	-	-			-	-	-	-
HanXRQChr17g0539521	PREDICTED: uncharacterized protein LOC102585748	357	20	6.3E-88	56.75%	-			-	-	IPR007650 (PFAM); PTHR33059 (PANTHER), PTHR33059:SF15 (PANTHER)	no GO terms
HanXRQChr01g0010931	kDa class I heat shock	155	20	2.9E-102	90.75%	1	C:GO:0005737	C:cytoplasm	-	-	IPR002068 (PFAM); IPR008978 (G3DSA:2.60.40.GENE3D); PTHR11527:SF158 (PANTHER)	no GO terms
HanXRQChr03g0069851	---NA---	80	0	-	-	-			-	-	-	-
HanXRQChr03g0072991	keratin, type II cytoskeletal 2 epidermal-like	378	20	4.0E-67	53.95%	-			-	-	Coil (COIL), PTHR11439 (PANTHER), PTHR11439:SF185 (PANTHER), PF14223 (PFAM)	no GO terms
HanXRQChr03g0076081	---NA---	111	0	-	-	-			-	-	-	-
HanXRQChr03g0088611	small heat shock , chloroplastic-like	218	20	1.4E-76	72.15%	1	C:GO:0005739	C:mitochondrion	-	-	IPR002068 (PFAM); IPR008978 (G3DSA:2.60.40.GENE3D); PTHR11527:SF136 (PANTHER), SignalP-TM (SIGNALP)	no GO terms
HanXRQChr04g0107221	---NA---	109	0	-	-	-			-	-	Coil (COIL), SignalP-TM (SIGNALP)	no GO terms
HanXRQChr04g0109991	pathogenesis-related 1	161	20	4.1E-82	79.35%	1	C:GO:0005576	C:extracellular region	-	-	IPR001283 (PRINTS); IPR002413 (PRINTS); IPR014044 (G3DSA:3.40.33.GENE3D); IPR018244 (PROSITE); PTHR10334:SF223 (PANTHER), NON_CYTOPLASMIC_DOMAIN (unknown), SIGNAL_PEPTIDE (unknown), SIGNAL_PEPTIDE_C_REGION (unknown), SIGNAL_PEPTIDE_H_REGION (unknown), SIGNAL_PEPTIDE_N_REGION (unknown), SignalP-TM (SIGNALP), SignalP-noTM (SIGNALP)	C:GO:0005576
HanXRQChr05g0134801	heat shock cognate 70 kDa 2-like	652	20	0.0E0	96.15%	1	F:GO:0005524	F:ATP binding	-	-	IPR013126 (PRINTS); IPR018181 (PROSITE); Coil (COIL), G3DSA:3.30.30.30 (GENE3D), G3DSA:3.30.420.40 (GENE3D), G3DSA:3.90.640.10 (GENE3D), PTHR19375 (PANTHER), PTHR19375:SF232 (PANTHER), SSF53067 (SUPERFAMILY)	no GO terms
HanXRQChr06g0168291	RING U-box superfamily isoform 2, partial	90	7	9.6E-8	0.76	2	F:GO:0008270; F:GO:0046872	F:zinc ion binding; F:metal ion binding	-	-	NON_CYTOPLASMIC_DOMAIN (unknown), SIGNAL_PEPTIDE (unknown), SIGNAL_PEPTIDE_C_REGION (unknown), SIGNAL_PEPTIDE_H_REGION (unknown), SIGNAL_PEPTIDE_N_REGION (unknown), SignalP-TM (SIGNALP)	no GO terms
HanXRQChr07g0188911	---NA---	85	0	-	-	-			-	-	-	-
HanXRQChr07g0189931	---NA---	71	0	-	-	-			-	-	-	-
HanXRQChr08g0207701	---NA---	53	0	-	-	-			-	-	NON_CYTOPLASMIC_DOMAIN (unknown), SIGNAL_PEPTIDE (unknown), SIGNAL_PEPTIDE_C_REGION (unknown), SIGNAL_PEPTIDE_H_REGION (unknown), SIGNAL_PEPTIDE_N_REGION (unknown)	no GO terms
HanXRQChr10g0304261	---NA---	62	0	-	-	-			-	-	-	-
HanXRQChr11g0349631	---NA---	82	0	-	-	-			-	-	-	-
HanXRQChr11g0351171	3-ketodihydrosphingosine reductase-like	324	20	3.3E-152	81.05%	6	F:GO:0005524; F:GO:0047560; C:GO:0016021; F:GO:0004672; P:GO:0055114; P:GO:0006468	F:ATP binding; F:3-dehydrosphinganine reductase activity; C:integral component of membrane; F:protein kinase activity; P:oxidation-reduction process; P:protein phosphorylation	EC:1.1.1.102	Acting on the CH-OH group of donors	IPR002198 (PFAM); IPR002347 (PRINTS); IPR016040 (G3DSA:3.40.50.GENE3D); IPR020904 (PROSITE); PTHR24320 (PANTHER), PTHR24320:SF1 (PANTHER), CYTOPLASMIC_DOMAIN (unknown), NON_CYTOPLASMIC_DOMAIN (unknown), TRANSMEMBRANE (unknown), TMhelix (TMHMM)	P:GO:0008152; F:GO:0016491
HanXRQChr12g0361451	F-box FBD LRR-repeat At5g22660-like	301	10	6.4E-11	42.9%	-			-	-	PTHR32212 (PANTHER), PTHR32212:SF65 (PANTHER), SSF52047 (SUPERFAMILY)	no GO terms
HanXRQChr12g0372731	nuclease HARBI1	65	20	6.9E-33	0.85	-			-	-	IPR027806 (PFAM); PTHR22930 (PANTHER), PTHR22930:SF27 (PANTHER)	no GO terms
HanXRQChr13g0405831	probable amino-acid acetyltransferase NAGS1, chloroplastic isoform X1	100	20	2.0E-43	82.35%	8	F:GO:0016746; P:GO:0006526; C:GO:0005737; F:GO:0004042; P:GO:0016310; F:GO:0016740; F:GO:0016301; F:GO:0008080	F:transferase activity, transferring acyl groups; P:arginine biosynthetic process; C:cytoplasm; F:acetyl-CoA:L-glutamate N-acetyltransferase activity; P:phosphorylation; F:transferase activity; F:kinase activity; F:N-acetyltransferase activity	-	-	IPR001048 (G3DSA:3.40.1160.GENE3D); PTHR30602 (PANTHER), PTHR30602:SF4 (PANTHER)	no GO terms
HanXRQChr13g0422531	1-aminocyclopropane-1-carboxylate oxidase homolog 1-like	357	20	3.4E-166	75.6%	3	F:GO:0016491; F:GO:0046872; P:GO:0055114	F:oxidoreductase activity; F:metal ion binding; P:oxidation-reduction process	-	-	IPR005123 (PFAM); IPR026992 (PFAM); IPR027443 (G3DSA:2.60.120.GENE3D); PTHR10209 (PANTHER), PTHR10209:SF122 (PANTHER), SSF51197 (SUPERFAMILY)	F:GO:0016491; P:GO:0055114
HanXRQChr14g0445791	DNA RNA polymerases superfamily	1504	20	0.0E0	61.9%	2	F:GO:0003676; P:GO:0006259	F:nucleic acid binding; P:DNA metabolic process	-	-	IPR000477 (PFAM); IPR001584 (PFAM); IPR001878 (G3DSA:4.10.60.GENE3D); IPR001969 (PROSITE); IPR005162 (PFAM); IPR012337 (G3DSA:3.30.420.GENE3D); IPR013242 (PFAM); IPR021109 (SUPERFAMILY); Coil (COIL), G3DSA:3.10.10.10 (GENE3D), PTHR24559 (PANTHER), PTHR24559:SF207 (PANTHER), SSF56672 (SUPERFAMILY)	P:GO:0015074; F:GO:0003676; F:GO:0008270; F:GO:0004190; P:GO:0006508
HanXRQChr15g0467671	kinesin KIFC3	157	20	9.0E-64	87.15%	9	F:GO:0000166; F:GO:0016887; F:GO:0005524; F:GO:0003777; P:GO:0008152; C:GO:0005871; P:GO:0007018; F:GO:0008017; C:GO:0005874	F:nucleotide binding; F:ATPase activity; F:ATP binding; F:microtubule motor activity; P:metabolic process; C:kinesin complex; P:microtubule-based movement; F:microtubule binding; C:microtubule	-	-	IPR001752 (G3DSA:3.40.850.GENE3D); IPR027417 (SUPERFAMILY); IPR027640 (PANTHER); PTHR24115:SF449 (PANTHER)	F:GO:0003777; F:GO:0005524; P:GO:0007018; F:GO:0008017; C:GO:0005871
HanXRQChr15g0479061	---NA---	97	0	-	-	-			-	-	CYTOPLASMIC_DOMAIN (unknown), NON_CYTOPLASMIC_DOMAIN (unknown), TRANSMEMBRANE (unknown), TMhelix (TMHMM)	no GO terms
HanXRQChr15g0481861	---NA---	83	0	-	-	-			-	-	-	-
HanXRQChr15g0490681	---NA---	75	0	-	-	-			-	-	NON_CYTOPLASMIC_DOMAIN (unknown), SIGNAL_PEPTIDE (unknown), SIGNAL_PEPTIDE_C_REGION (unknown), SIGNAL_PEPTIDE_H_REGION (unknown), SIGNAL_PEPTIDE_N_REGION (unknown), SignalP-noTM (SIGNALP)	no GO terms
HanXRQChr15g0491691	---NA---	84	0	-	-	-			-	-	CYTOPLASMIC_DOMAIN (unknown), NON_CYTOPLASMIC_DOMAIN (unknown), TRANSMEMBRANE (unknown), TMhelix (TMHMM)	no GO terms
HanXRQChr16g0502371	chaperone 1	912	20	0.0E0	94.05%	2	F:GO:0005524; P:GO:0019538	F:ATP binding; P:protein metabolic process	-	-	IPR001270 (PRINTS); IPR003593 (SMART); IPR003959 (PFAM); IPR004176 (G3DSA:1.10.1780.GENE3D); IPR018368 (PROSITE); IPR019489 (PFAM); IPR027417 (G3DSA:3.40.50.GENE3D); IPR028299 (PROSITE); Coil (COIL), G3DSA:1.10.8.60 (GENE3D), PTHR11638 (PANTHER), PTHR11638:SF116 (PANTHER)	F:GO:0005524; P:GO:0019538
HanXRQChr16g0503491	---NA---	69	0	-	-	-			-	-	-	-
HanXRQChr16g0509971	---NA---	68	0	-	-	-			-	-	-	-
HanXRQChr16g0511731	---NA---	183	0	-	-	-			-	-	CYTOPLASMIC_DOMAIN (unknown), NON_CYTOPLASMIC_DOMAIN (unknown), TRANSMEMBRANE (unknown), TMhelix (TMHMM)	no GO terms
HanXRQChr16g0513901	PREDICTED: uncharacterized protein LOC102663944	92	1	5.6E-6	0.51	-			-	-	IPR004252 (PFAM)	no GO terms
HanXRQChr16g0526821	---NA---	77	0	-	-	-			-	-	-	-
HanXRQChr17g0543381	---NA---	70	0	-	-	-			-	-	NON_CYTOPLASMIC_DOMAIN (unknown), SIGNAL_PEPTIDE (unknown), SIGNAL_PEPTIDE_C_REGION (unknown), SIGNAL_PEPTIDE_H_REGION (unknown), SIGNAL_PEPTIDE_N_REGION (unknown)	no GO terms
HanXRQChr17g0544531	glutathione S-transferase U17-like	231	20	1.5E-76	66.95%	4	P:GO:0009407; C:GO:0005737; P:GO:0006749; F:GO:0004364	P:toxin catabolic process; C:cytoplasm; P:glutathione metabolic process; F:glutathione transferase activity	EC:2.5.1.18	Transferring alkyl or aryl groups, other than methyl groups	IPR004045 (PFAM); IPR010987 (G3DSA:1.20.1050.GENE3D); IPR012336 (G3DSA:3.40.30.GENE3D); PTHR11260 (PANTHER), PTHR11260:SF312 (PANTHER)	F:GO:0005515
HanXRQChr17g0553951	rhodanese-like domain-containing 19, mitochondrial	136	20	3.4E-65	0.83	12	P:GO:0006826; C:GO:0005739; P:GO:0008152; P:GO:0015706; P:GO:0048767; P:GO:0071722; P:GO:0010106; P:GO:0010359; F:GO:0016740; P:GO:0007568; P:GO:0010167; F:GO:0030611	P:iron ion transport; C:mitochondrion; P:metabolic process; P:nitrate transport; P:root hair elongation; P:detoxification of arsenic-containing substance; P:cellular response to iron ion starvation; P:regulation of anion channel activity; F:transferase activity; P:aging; P:response to nitrate; F:arsenate reductase activity	-	-	IPR001763 (G3DSA:3.40.250.GENE3D); PTHR12231 (PANTHER), PTHR12231:SF112 (PANTHER)	no GO terms
HanXRQChr17g0560441	---NA---	53	0	-	-	-			-	-	-	-
HanXRQChr17g0567571	universal stress A	159	20	1.2E-68	80.3%	3	P:GO:0008152; P:GO:0006950; F:GO:0016787	P:metabolic process; P:response to stress; F:hydrolase activity	-	-	IPR006015 (PRINTS); IPR006016 (PFAM); IPR014729 (G3DSA:3.40.50.GENE3D); PTHR31964 (PANTHER), PTHR31964:SF6 (PANTHER), SSF52402 (SUPERFAMILY)	P:GO:0006950
HanXRQChr02g0059001	pentatricopeptide repeat-containing At3g24000, mitochondrial	142	20	8.0E-48	73.15%	4	F:GO:0008270; P:GO:0008152; F:GO:0008568; F:GO:0016787	F:zinc ion binding; P:metabolic process; F:microtubule-severing ATPase activity; F:hydrolase activity	-	-	no IPS match	no IPS match
HanXRQChr03g0090261	major allergen Pru ar 1-like	158	20	1.3E-67	66.4%	2	P:GO:0009607; P:GO:0006952	P:response to biotic stimulus; P:defense response	-	-	IPR000916 (PFAM); IPR023393 (G3DSA:3.30.530.GENE3D); IPR024949 (PRINTS); PTHR31213 (PANTHER), SSF55961 (SUPERFAMILY)	P:GO:0006952; P:GO:0009607
HanXRQChr04g0100611	KDEL-tailed cysteine endopeptidase CEP1	84	20	8.7E-27	70.95%	14	P:GO:0048658; F:GO:0004197; P:GO:0009555; F:GO:0008234; F:GO:0008233; C:GO:0000325; C:GO:0005576; C:GO:0009505; C:GO:0005764; C:GO:0005615; P:GO:0006508; P:GO:0010623; P:GO:0051603; F:GO:0016787	P:anther wall tapetum development; F:cysteine-type endopeptidase activity; P:pollen development; F:cysteine-type peptidase activity; F:peptidase activity; C:plant-type vacuole; C:extracellular region; C:plant-type cell wall; C:lysosome; C:extracellular space; P:proteolysis; P:developmental programmed cell death; P:proteolysis involved in cellular protein catabolic process; F:hydrolase activity	-	-	IPR000668 (PFAM); IPR013128 (PANTHER); IPR025660 (PROSITE); IPR025661 (PROSITE); G3DSA:3.90.70.10 (GENE3D), SSF54001 (SUPERFAMILY)	P:GO:0006508; F:GO:0008234
HanXRQChr04g0100711	KDEL-tailed cysteine endopeptidase CEP1	205	20	1.6E-67	69.2%	1	F:GO:0016787	F:hydrolase activity	-	-	IPR000668 (PFAM); IPR013128 (PANTHER); IPR025660 (PROSITE); IPR025661 (PROSITE); G3DSA:3.90.70.10 (GENE3D), NON_CYTOPLASMIC_DOMAIN (unknown), SIGNAL_PEPTIDE (unknown), SIGNAL_PEPTIDE_C_REGION (unknown), SIGNAL_PEPTIDE_H_REGION (unknown), SIGNAL_PEPTIDE_N_REGION (unknown), SSF54001 (SUPERFAMILY)	P:GO:0006508; F:GO:0008234
HanXRQChr04g0101021	KDEL-tailed cysteine endopeptidase CEP1	84	20	8.7E-27	70.95%	14	P:GO:0048658; F:GO:0004197; P:GO:0009555; F:GO:0008234; F:GO:0008233; C:GO:0000325; C:GO:0005576; C:GO:0009505; C:GO:0005764; C:GO:0005615; P:GO:0006508; P:GO:0010623; P:GO:0051603; F:GO:0016787	P:anther wall tapetum development; F:cysteine-type endopeptidase activity; P:pollen development; F:cysteine-type peptidase activity; F:peptidase activity; C:plant-type vacuole; C:extracellular region; C:plant-type cell wall; C:lysosome; C:extracellular space; P:proteolysis; P:developmental programmed cell death; P:proteolysis involved in cellular protein catabolic process; F:hydrolase activity	-	-	IPR000668 (PFAM); IPR013128 (PANTHER); IPR025660 (PROSITE); IPR025661 (PROSITE); G3DSA:3.90.70.10 (GENE3D), SSF54001 (SUPERFAMILY)	P:GO:0006508; F:GO:0008234
HanXRQChr05g0148221	ABC transporter C family member 5	144	20	2.6E-68	88.9%	23	F:GO:0016887; F:GO:0042626; F:GO:0008281; P:GO:0055085; P:GO:0009651; F:GO:0032440; P:GO:0007165; P:GO:0008152; P:GO:0000911; C:GO:0000325; P:GO:0000226; C:GO:0005774; C:GO:0005773; P:GO:0006810; F:GO:0000166; P:GO:0030007; F:GO:0005524; P:GO:0006888; F:GO:0016491; C:GO:0016020; C:GO:0016021; P:GO:0055114; P:GO:0043090	F:ATPase activity; F:ATPase activity, coupled to transmembrane movement of substances; F:sulfonylurea receptor activity; P:transmembrane transport; P:response to salt stress; F:2-alkenal reductase [NAD(P)] activity; P:signal transduction; P:metabolic process; P:cytokinesis by cell plate formation; C:plant-type vacuole; P:microtubule cytoskeleton organization; C:vacuolar membrane; C:vacuole; P:tra…	-	-	IPR003439 (PFAM); IPR027417 (G3DSA:3.40.50.GENE3D); PTHR24223 (PANTHER), PTHR24223:SF189 (PANTHER)	F:GO:0005524; F:GO:0016887
HanXRQChr05g0154851	cytochrome P450 78A5	523	20	0.0E0	81.45%	6	F:GO:0005506; P:GO:0044550; C:GO:0016021; F:GO:0016709; P:GO:0055114; F:GO:0020037	F:iron ion binding; P:secondary metabolite biosynthetic process; C:integral component of membrane; F:oxidoreductase activity, acting on paired donors, with incorporation or reduction of molecular oxygen, NAD(P)H as one donor, and incorporation of one atom of oxygen; P:oxidation-reduction process; F:heme binding	EC:1.14.13	Acting on the CH-OH group of donors	IPR001128 (PRINTS); IPR002401 (PRINTS); IPR017972 (PROSITE); PTHR24298 (PANTHER), PTHR24298:SF112 (PANTHER), CYTOPLASMIC_DOMAIN (unknown), NON_CYTOPLASMIC_DOMAIN (unknown), SIGNAL_PEPTIDE (unknown), SIGNAL_PEPTIDE_C_REGION (unknown), SIGNAL_PEPTIDE_H_REGION (unknown), SIGNAL_PEPTIDE_N_REGION (unknown), TRANSMEMBRANE (unknown), TMhelix (TMHMM)	F:GO:0005506; F:GO:0020037; P:GO:0055114
HanXRQChr05g0159301	indole-3-acetic acid-amido synthetase	360	20	8.3E-142	85.55%	9	C:GO:0009507; P:GO:0009826; P:GO:0010583; P:GO:0010252; C:GO:0005737; P:GO:0008152; F:GO:0010279; P:GO:0009734; P:GO:0009733	C:chloroplast; P:unidimensional cell growth; P:response to cyclopentenone; P:auxin homeostasis; C:cytoplasm; P:metabolic process; F:indole-3-acetic acid amido synthetase activity; P:auxin-activated signaling pathway; P:response to auxin	-	-	IPR004993 (PANTHER); PTHR31901:SF2 (PANTHER)	no GO terms
HanXRQChr05g0160381	phosphatidylinositol phosphatidylcholine transfer SFH13 isoform X2	194	20	2.7E-46	60.65%	3	P:GO:0016926; P:GO:0010228; P:GO:0050665	P:protein desumoylation; P:vegetative to reproductive phase transition of meristem; P:hydrogen peroxide biosynthetic process	-	-	PTHR23324 (PANTHER), PTHR23324:SF84 (PANTHER)	no GO terms
HanXRQChr08g0214171	NRT1 PTR FAMILY	565	20	0.0E0	82.8%	3	C:GO:0016021; P:GO:0006810; F:GO:0005215	C:integral component of membrane; P:transport; F:transporter activity	-	-	IPR000109 (PANTHER); IPR020846 (SUPERFAMILY); G3DSA:1.20.1250.20 (GENE3D), PTHR11654:SF178 (PANTHER), CYTOPLASMIC_DOMAIN (unknown), NON_CYTOPLASMIC_DOMAIN (unknown), TRANSMEMBRANE (unknown), TMhelix (TMHMM)	F:GO:0005215; P:GO:0006810; C:GO:0016020
HanXRQChr09g0245531	aspartate aminotransferase, chloroplastic-like	139	20	6.6E-29	61.15%	15	C:GO:0009570; F:GO:0030170; F:GO:0080130; P:GO:0009693; F:GO:0008483; C:GO:0009941; P:GO:0006520; P:GO:0009058; F:GO:0004069; C:GO:0009536; C:GO:0009507; F:GO:0003824; C:GO:0048046; C:GO:0010319; F:GO:0016740	C:chloroplast stroma; F:pyridoxal phosphate binding; F:L-phenylalanine:2-oxoglutarate aminotransferase activity; P:ethylene biosynthetic process; F:transaminase activity; C:chloroplast envelope; P:cellular amino acid metabolic process; P:biosynthetic process; F:L-aspartate:2-oxoglutarate aminotransferase activity; C:plastid; C:chloroplast; F:catalytic activity; C:apoplast; C:stromule; F:transfera…	-	-	IPR000796 (PANTHER); IPR015422 (G3DSA:3.90.1150.GENE3D); IPR015424 (SUPERFAMILY); PTHR11879:SF1 (PANTHER), CYTOPLASMIC_DOMAIN (unknown), NON_CYTOPLASMIC_DOMAIN (unknown), TRANSMEMBRANE (unknown), TMhelix (TMHMM)	P:GO:0006520; F:GO:0008483; F:GO:0003824
HanXRQChr12g0371011	Plasma membrane ATPase	99	20	5.0E-23	78.95%	17	F:GO:0016887; P:GO:0015992; P:GO:0008152; P:GO:1902600; F:GO:0008553; P:GO:0006754; P:GO:0006810; F:GO:0000166; F:GO:0005524; C:GO:0005887; P:GO:0051453; P:GO:0006811; F:GO:0046872; C:GO:0043231; C:GO:0016020; C:GO:0016021; F:GO:0016787	F:ATPase activity; P:proton transport; P:metabolic process; P:hydrogen ion transmembrane transport; F:hydrogen-exporting ATPase activity, phosphorylative mechanism; P:ATP biosynthetic process; P:transport; F:nucleotide binding; F:ATP binding; C:integral component of plasma membrane; P:regulation of intracellular pH; P:ion transport; F:metal ion binding; C:intracellular membrane-bounded organelle;…	-	-	IPR023298 (G3DSA:1.20.1110.GENE3D); PTHR24093 (PANTHER), PTHR24093:SF355 (PANTHER), CYTOPLASMIC_DOMAIN (unknown), NON_CYTOPLASMIC_DOMAIN (unknown), TRANSMEMBRANE (unknown)	no GO terms
HanXRQChr14g0427881	---NA---	72	0	-	-	-			-	-	CYTOPLASMIC_DOMAIN (unknown), NON_CYTOPLASMIC_DOMAIN (unknown), TRANSMEMBRANE (unknown), TMhelix (TMHMM)	no GO terms
HanXRQChr16g0518091	---NA---	64	0	-	-	-			-	-	-	-
HanXRQChr16g0528851	PREDICTED: uncharacterized protein LOC105635544	93	20	1.5E-16	0.71	1	C:GO:0016020	C:membrane	-	-	PTHR33727 (PANTHER), PTHR33727:SF3 (PANTHER), CYTOPLASMIC_DOMAIN (unknown), NON_CYTOPLASMIC_DOMAIN (unknown), TRANSMEMBRANE (unknown), TMhelix (TMHMM)	no GO terms
HanXRQChr17g0544321	polyprenol reductase 2-like isoform X1	143	20	6.1E-36	68.5%	2	C:GO:0016020; P:GO:0044710	C:membrane; P:single-organism metabolic process	-	-	IPR001104 (PFAM); PTHR14624 (PANTHER), CYTOPLASMIC_DOMAIN (unknown), NON_CYTOPLASMIC_DOMAIN (unknown), TRANSMEMBRANE (unknown), TMhelix (TMHMM)	C:GO:0005737; P:GO:0006629; C:GO:0016021
HanXRQChr17g0545141	far1-related sequence 2	290	20	4.7E-40	52.7%	4	F:GO:0003676; F:GO:0008270; C:GO:0016020; C:GO:0016021	F:nucleic acid binding; F:zinc ion binding; C:membrane; C:integral component of membrane	-	-	IPR006564 (SMART); IPR007527 (PFAM); PTHR31973 (PANTHER)	F:GO:0008270
HanXRQChr17g0563571	---NA---	80	0	-	-	-			-	-	CYTOPLASMIC_DOMAIN (unknown), NON_CYTOPLASMIC_DOMAIN (unknown), TRANSMEMBRANE (unknown), TMhelix (TMHMM)	no GO terms
