# Supplementary material for: Exploring sunflower responses to Sclerotinia head rot at early stages of infection using RNA-seq analysis
Source: Sci Rep. 2020 Aug 7;10:13347. doi: 10.1038/s41598-020-70315-4 (PMC7414910; doi:10.1038/s41598-020-70315-4)
Supplement: Supplementary file 7 — Supplementary Information 7. [file 41598_2020_70315_MOESM7_ESM.xlsx]

## Sheet: Hoja1
Supplementary Table S6. Classification of DEGs by MapMan categories.
IL-Time point	BinCode	BinName	ID	Type	Description
HA89_4	8.2.99	TCA / org transformation.other organic acid transformatons.misc	hanxrqchr04g0123521	Transcript	(at1g79440 : 87.4) Encodes a mitochondrial succinic semialdehyde dehydrogenase (SSADH). Nomenclature according to Kirch, et al (2004).; aldehyde dehydrogenase 5F1 (ALDH5F1); FUNCTIONS IN: 3-chloroallyl aldehyde dehydrogenase activity, NAD or NADH binding, copper ion binding, succinate-semialdehyde dehydrogenase activity; INVOLVED IN: in 6 processes; LOCATED IN: mitochondrion, chloroplast, mitocho…
HA89_4	10.8.1	cell wall.pectin*esterases.PME	hanxrqchr04g0114791	Transcript	(o04887|pme2_citsi : 319.0) Pectinesterase-2 precursor (EC 3.1.1.11) (Pectin methylesterase) (PE) - Citrus sinensis (Sweet orange) & (at4g02320 : 318.0) Plant invertase/pectin methylesterase inhibitor superfamily; FUNCTIONS IN: enzyme inhibitor activity, pectinesterase activity; INVOLVED IN: cell wall modification; LOCATED IN: endomembrane system, cell wall, plant-type cell wall; EXPRESSED IN: fl…
HA89_4	16.2.1.6	secondary metabolism.phenylpropanoids.lignin biosynthesis.CCoAOMT	hanxrqchr09g0238291	Transcript	(at4g26220 : 122.0) S-adenosyl-L-methionine-dependent methyltransferases superfamily protein; FUNCTIONS IN: O-methyltransferase activity; LOCATED IN: cytosol; EXPRESSED IN: shoot, inflorescence meristem, root, flower; EXPRESSED DURING: petal differentiation and expansion stage, seed development stages; CONTAINS InterPro DOMAIN/s: O-methyltransferase, family 3 (InterPro:IPR002935); BEST Arabidopsi…
HA89_4	20.2	stress.abiotic	hanxrqchr08g0225421	Transcript	(at5g52060 : 122.0) A member of Arabidopsis BAG (Bcl-2-associated athanogene) proteins, plant homologs of mammalian regulators of apoptosis. Plant BAG proteins are multi-functional and remarkably similar to their animal counterparts, as they regulate apoptotic-like processes ranging from pathogen attack, to abiotic stress, to plant development.; BCL-2-associated athanogene 1 (BAG1); INVOLVED IN: …
HA89_4	20.2.1	stress.abiotic.heat	hanxrqchr13g0418051	Transcript	(at2g35795 : 56.2) Chaperone DnaJ-domain superfamily protein; FUNCTIONS IN: heat shock protein binding; INVOLVED IN: protein folding; LOCATED IN: cellular_component unknown; EXPRESSED IN: 22 plant structures; EXPRESSED DURING: 15 growth stages; CONTAINS InterPro DOMAIN/s: Heat shock protein DnaJ, N-terminal (InterPro:IPR001623); BEST Arabidopsis thaliana protein match is: Chaperone DnaJ-domain su…
HA89_4	21.2.1	redox.ascorbate and glutathione.ascorbate	hanxrqchr13g0424161	Transcript	(at5g16710 : 107.0) The protein undergoes thiolation following treatment with the oxidant tert-butylhydroperoxide.; dehydroascorbate reductase 1 (DHAR3); FUNCTIONS IN: glutathione dehydrogenase (ascorbate) activity; INVOLVED IN: protein amino acid glutathionylation; LOCATED IN: chloroplast stroma, chloroplast, chloroplast envelope; EXPRESSED IN: 23 plant structures; EXPRESSED DURING: 14 growth st…
HA89_4	23.4.1	nucleotide metabolism.phosphotransfer and pyrophosphatases.adenylate kinase	hanxrqchr11g0347101	Transcript	(q08480|kad2_orysa : 101.0) Adenylate kinase B (EC 2.7.4.3) (ATP-AMP transphosphorylase) - Oryza sativa (Rice) & (at5g50370 : 100.0) Adenylate kinase family protein; FUNCTIONS IN: copper ion binding, adenylate kinase activity; INVOLVED IN: nucleobase, nucleoside, nucleotide and nucleic acid metabolic process, anaerobic respiration, nucleotide metabolic process; LOCATED IN: mitochondrion, plasma m…
HA89_4	26.1	misc.misc2	hanxrqchr17g0559391	Transcript	(at3g56460 : 129.0) GroES-like zinc-binding alcohol dehydrogenase family protein; FUNCTIONS IN: oxidoreductase activity, binding, zinc ion binding, catalytic activity; INVOLVED IN: oxidation reduction, metabolic process; LOCATED IN: peroxisome; EXPRESSED IN: 22 plant structures; EXPRESSED DURING: 13 growth stages; CONTAINS InterPro DOMAIN/s: GroES-like (InterPro:IPR011032), NAD(P)-binding domain …
HA89_4	26.10	misc.cytochrome P450	hanxrqchr15g0472321	Transcript	(at2g45570 : 224.0) member of CYP76C; "cytochrome P450, family 76, subfamily C, polypeptide 2" (CYP76C2); FUNCTIONS IN: electron carrier activity, monooxygenase activity, iron ion binding, oxygen binding, heme binding; INVOLVED IN: oxidation reduction; EXPRESSED IN: stem, sepal, male gametophyte, carpel, stamen; EXPRESSED DURING: 4 anthesis; CONTAINS InterPro DOMAIN/s: Cytochrome P450 (InterPro:I…
HA89_4	27.3.36	RNA.regulation of transcription.Argonaute	hanxrqchr03g0087551	Transcript	(at2g27040 : 86.3) AGO4 is a member of a class of PAZ/PIWI domain containing proteins involved in siRNA mediated gene silencing.Loss of function mutations have reduced site specific CpNpG and CpHpH methylation and increased susceptibility to bacterial pathogens.; ARGONAUTE 4 (AGO4); CONTAINS InterPro DOMAIN/s: Domain of unknown function DUF1785 (InterPro:IPR014811), Stem cell self-renewal protein…
HA89_4	27.3.65	RNA.regulation of transcription.Polycomb Group (PcG)	hanxrqchr08g0234351	Transcript	(at1g79020 : 67.8) Enhancer of polycomb-like transcription factor protein; CONTAINS InterPro DOMAIN/s: Enhancer of polycomb-like (InterPro:IPR019542); BEST Arabidopsis thaliana protein match is: Enhancer of polycomb-like transcription factor protein (TAIR:AT1G16690.1); Has 409 Blast hits to 407 proteins in 167 species: Archae - 0; Bacteria - 0; Metazoa - 187; Fungi - 106; Plants - 67; Viruses - 0…
HA89_4	28.1.3.2.4	DNA.synthesis/chromatin structure.histone.core.H4	hanxrqchr05g0148861	Transcript	(at5g59970 : 156.0) Histone superfamily protein; FUNCTIONS IN: DNA binding; INVOLVED IN: nucleosome assembly; LOCATED IN: vacuole; CONTAINS InterPro DOMAIN/s: Histone H4, conserved site (InterPro:IPR019809), Histone-fold (InterPro:IPR009072), Histone core (InterPro:IPR007125), Histone H4 (InterPro:IPR001951); BEST Arabidopsis thaliana protein match is: Histone superfamily protein (TAIR:AT5G59690.…
HA89_4	29.5	protein.degradation	hanxrqchr03g0080031	Transcript	(gnl|cdd|33678 : 55.0) no description available & (gnl|cdd|36139 : 54.9) no description available & (at2g27920 : 53.5) serine carboxypeptidase-like 51 (SCPL51); FUNCTIONS IN: serine-type carboxypeptidase activity; INVOLVED IN: proteolysis; LOCATED IN: mitochondrion; EXPRESSED IN: 22 plant structures; EXPRESSED DURING: 13 growth stages; CONTAINS InterPro DOMAIN/s: Peptidase S10, serine carboxypept…
HA89_4	29.5.3	protein.degradation.cysteine protease	hanxrqchr04g0100811	Transcript	(o65039|cysep_ricco : 135.0) Vignain precursor (EC 3.4.22.-) (Cysteine endopeptidase) - Ricinus communis (Castor bean) & (at5g50260 : 127.0) Cysteine proteinases superfamily protein; FUNCTIONS IN: cysteine-type endopeptidase activity, cysteine-type peptidase activity; INVOLVED IN: proteolysis; LOCATED IN: endomembrane system; EXPRESSED IN: 8 plant structures; EXPRESSED DURING: 4 anthesis, C globu…
HA89_4	29.5.7	protein.degradation.metalloprotease	hanxrqchr03g0092901	Transcript	(at1g24140 : 189.0) Matrixin family protein; FUNCTIONS IN: metallopeptidase activity, metalloendopeptidase activity, zinc ion binding; INVOLVED IN: proteolysis, metabolic process; LOCATED IN: anchored to membrane; EXPRESSED IN: 13 plant structures; EXPRESSED DURING: 7 growth stages; CONTAINS InterPro DOMAIN/s: Peptidase M10, metallopeptidase (InterPro:IPR001818), Peptidoglycan binding-like (Inter…
HA89_4	30.2.17	signalling.receptor kinases.DUF 26	hanxrqchr05g0160601	Transcript	(p10978|polx_tobac : 1311.0) Retrovirus-related Pol polyprotein from transposon TNT 1-94 [Includes: Protease (EC 3.4.23.-); Reverse transcriptase (EC 2.7.7.49); Endonuclease] - Nicotiana tabacum (Common tobacco) & (at4g23160 : 303.0) Encodes a cysteine-rich receptor-like protein kinase.; cysteine-rich RLK (RECEPTOR-like protein kinase) 8 (CRK8); FUNCTIONS IN: kinase activity; INVOLVED IN: protein…
HA89_4	30.2.17	signalling.receptor kinases.DUF 26	hanxrqchr11g0350011	Transcript	(p10978|polx_tobac : 499.0) Retrovirus-related Pol polyprotein from transposon TNT 1-94 [Includes: Protease (EC 3.4.23.-); Reverse transcriptase (EC 2.7.7.49); Endonuclease] - Nicotiana tabacum (Common tobacco) & (at4g23160 : 427.0) Encodes a cysteine-rich receptor-like protein kinase.; cysteine-rich RLK (RECEPTOR-like protein kinase) 8 (CRK8); FUNCTIONS IN: kinase activity; INVOLVED IN: protein …
HA89_4	33.99	development.unspecified	hanxrqchr05g0138871	Transcript	(at5g14520 : 100.0) pescadillo-related; FUNCTIONS IN: transcription coactivator activity; INVOLVED IN: cell proliferation; LOCATED IN: nucleolus, intracellular; EXPRESSED IN: 22 plant structures; EXPRESSED DURING: 13 growth stages; CONTAINS InterPro DOMAIN/s: Pescadillo, N-terminal (InterPro:IPR010613), BRCT (InterPro:IPR001357); Has 503 Blast hits to 494 proteins in 230 species: Archae - 0; Bact…
HA89_4	33.99	development.unspecified	hanxrqchr07g0196731	Transcript	(at5g60690 : 91.3) REVOLUTA regulates meristem initiation at lateral positions. a member of a small homeodomain-leucine zipper family. Has overlapping functions with PHAVOLUTA and PHABULOSA.; REVOLUTA (REV); CONTAINS InterPro DOMAIN/s: Homeobox (InterPro:IPR001356), Homeodomain-like (InterPro:IPR009057), Lipid-binding START (InterPro:IPR002913), MEKHLA (InterPro:IPR013978), Homeodomain-related (I…
HA89_4	34.3	transport.amino acids	hanxrqchr07g0187001	Transcript	(at2g41190 : 69.7) Transmembrane amino acid transporter family protein; FUNCTIONS IN: amino acid transmembrane transporter activity; INVOLVED IN: amino acid transport; LOCATED IN: plasma membrane, membrane; EXPRESSED IN: 24 plant structures; EXPRESSED DURING: 13 growth stages; CONTAINS InterPro DOMAIN/s: Amino acid transporter, transmembrane (InterPro:IPR013057); BEST Arabidopsis thaliana protein…
HA89_4	35.2	not assigned.unknown	hanxrqchr02g0033591	Transcript	(original description: locus_tag=HanXRQChr02g0033591 gn=HanXRQChr02g0033591 begin=13910316 end=13916157 len=5842 chr=HanXRQChr02 strand=1 sp=Helianthus annuus )
HA89_4	35.2	not assigned.unknown	hanxrqchr02g0038901	Transcript	(original description: locus_tag=HanXRQChr02g0038901 gn=HanXRQChr02g0038901 begin=45082170 end=45083147 len=978 chr=HanXRQChr02 strand=1 sp=Helianthus annuus def=Uncharacterized protein)
HA89_4	35.2	not assigned.unknown	hanxrqchr03g0080021	Transcript	(original description: locus_tag=HanXRQChr03g0080021 gn=HanXRQChr03g0080021 begin=126796219 end=126799238 len=3020 chr=HanXRQChr03 strand=1 sp=Helianthus annuus )
HA89_4	35.2	not assigned.unknown	hanxrqchr04g0100861	Transcript	(original description: locus_tag=HanXRQChr04g0100861 gn=HanXRQChr04g0100861 begin=28130709 end=28131380 len=672 chr=HanXRQChr04 strand=1 sp=Helianthus annuus def=Uncharacterized protein, supported by expression data)
HA89_4	35.2	not assigned.unknown	hanxrqchr06g0183221	Transcript	no hits & (original description: locus_tag=HanXRQChr06g0183221 gn=HanXRQChr06g0183221 begin=87065963 end=87067965 len=2003 chr=HanXRQChr06 strand=-1 sp=Helianthus annuus )
HA89_4	35.2	not assigned.unknown	hanxrqchr08g0231681	Transcript	(at5g48540 : 196.0) receptor-like protein kinase-related family protein; FUNCTIONS IN: molecular_function unknown; INVOLVED IN: response to karrikin; LOCATED IN: endomembrane system; EXPRESSED IN: 21 plant structures; EXPRESSED DURING: 13 growth stages; CONTAINS InterPro DOMAIN/s: Protein of unknown function DUF26 (InterPro:IPR002902); BEST Arabidopsis thaliana protein match is: Receptor-like pro…
HA89_4	35.2	not assigned.unknown	hanxrqchr08g0235441	Transcript	(original description: locus_tag=HanXRQChr08g0235441 gn=HanXRQChr08g0235441 begin=138018537 end=138019190 len=654 chr=HanXRQChr08 strand=1 sp=Helianthus annuus def=Uncharacterized protein)
HA89_4	35.2	not assigned.unknown	hanxrqchr09g0244831	Transcript	(original description: locus_tag=HanXRQChr09g0244831 gn=HanXRQChr09g0244831 begin=48814589 end=48816046 len=1458 chr=HanXRQChr09 strand=-1 sp=Helianthus annuus )
HA89_4	35.2	not assigned.unknown	hanxrqchr13g0395411	Transcript	(original description: locus_tag=HanXRQChr13g0395411 gn=HanXRQChr13g0395411 begin=61051629 end=61052647 len=1019 chr=HanXRQChr13 strand=1 sp=Helianthus annuus def=Uncharacterized protein, partly supported by expression data)
HA89_4	35.2	not assigned.unknown	hanxrqchr13g0421061	Transcript	(original description: locus_tag=HanXRQChr13g0421061 gn=HanXRQChr13g0421061 begin=178129536 end=178131350 len=1815 chr=HanXRQChr13 strand=-1 sp=Helianthus annuus )
HA89_4	35.2	not assigned.unknown	hanxrqchr13g0425111	Transcript	(at1g48880 : 140.0) Encodes a member of the TBL (TRICHOME BIREFRINGENCE-LIKE) gene family containing a plant-specific DUF231 (domain of unknown function) domain. TBL gene family has 46 members, two of which (TBR/AT5G06700 and TBL3/AT5G01360) have been shown to be involved in the synthesis and deposition of secondary wall cellulose, presumably by influencing the esterification state of pectic poly…
HA89_4	35.2	not assigned.unknown	hanxrqchr14g0443491	Transcript	no hits & (original description: locus_tag=HanXRQChr14g0443491 gn=HanXRQChr14g0443491 begin=115003802 end=115004668 len=867 chr=HanXRQChr14 strand=1 sp=Helianthus annuus def=Uncharacterized protein, supported by expression data)
HA89_4	35.2	not assigned.unknown	hanxrqchr14g0457341	Transcript	no hits & (original description: locus_tag=HanXRQChr14g0457341 gn=HanXRQChr14g0457341 begin=162111521 end=162113291 len=1771 chr=HanXRQChr14 strand=1 sp=Helianthus annuus def=Uncharacterized protein, supported by expression data)
HA89_4	35.2	not assigned.unknown	hanxrqchr15g0466001	Transcript	(original description: locus_tag=HanXRQChr15g0466001 gn=HanXRQChr15g0466001 begin=8403827 end=8406378 len=2552 chr=HanXRQChr15 strand=-1 sp=Helianthus annuus def=Uncharacterized protein)
HA89_8	3.6	minor CHO metabolism.callose	hanxrqchr16g0525481	Transcript	(at3g07160 : 137.0) Encodes GSL10, a member of the Glucan Synthase-Like (GSL) family believed to be involved in the synthesis of the cell wall component callose. GSL10 is required for male gametophyte development and plant growth. Has a role in entry of microspores into mitosis. GSL10 mutation leads to perturbation of microspore division symmetry, irregular callose deposition and failure of gener…
HA89_8	4.1.12	glycolysis.cytosolic branch.phosphoglycerate mutase	hanxrqchr09g0254001	Transcript	(at2g17280 : 82.0) Phosphoglycerate mutase family protein; FUNCTIONS IN: catalytic activity; INVOLVED IN: metabolic process; LOCATED IN: cellular_component unknown; EXPRESSED IN: 24 plant structures; EXPRESSED DURING: 13 growth stages; CONTAINS InterPro DOMAIN/s: Histidine phosphatase superfamily, clade-1 (InterPro:IPR013078); BEST Arabidopsis thaliana protein match is: Phosphoglycerate mutase fa…
HA89_8	9.7	mitochondrial electron transport / ATP synthesis.cytochrome c oxidase	hanxrqchr09g0250241	Transcript	(at1g22450 : 80.5) subunit 6b of cytochrome c oxidase; cytochrome C oxidase 6B (COX6B); FUNCTIONS IN: cytochrome-c oxidase activity, copper ion binding; INVOLVED IN: oxidation reduction, response to salt stress; LOCATED IN: thylakoid, mitochondrion, chloroplast thylakoid membrane, chloroplast; EXPRESSED IN: 24 plant structures; EXPRESSED DURING: 17 growth stages; CONTAINS InterPro DOMAIN/s: Cytoc…
HA89_8	10.1.5	cell wall.precursor synthesis.UXS	hanxrqchr10g0319341	Transcript	(at3g53520 : 74.7) Encodes an isoform of UDP-glucuronic acid decarboxylase, which is predicted to be membrane-bound by PSORT analysis. This enzyme produces UDP-xylose, which is a substrate for many cell wall carbohydrates including hemicellulose and pectin. UDP-xylose is also known to feedback regulate several cell wall biosynthetic enzymes.; UDP-glucuronic acid decarboxylase 1 (UXS1); CONTAINS I…
HA89_8	10.1.20	cell wall.precursor synthesis.phosphomannose isomerase	hanxrqchr15g0471471	Transcript	(at3g02570 : 135.0) Encodes a protein with phosphomannose isomerase activity.; MATERNAL EFFECT EMBRYO ARREST 31 (MEE31); CONTAINS InterPro DOMAIN/s: Mannose-6-phosphate isomerase (InterPro:IPR016305), Cupin, RmlC-type (InterPro:IPR011051), Mannose-6-phosphate isomerase, type I (InterPro:IPR001250), RmlC-like jelly roll fold (InterPro:IPR014710), Phosphomannose isomerase, type I, conserved site (I…
HA89_8	10.2.1	cell wall.cellulose synthesis.cellulose synthase	hanxrqchr16g0506891	Transcript	(at2g32540 : 176.0) encodes a gene similar to cellulose synthase; cellulose synthase-like B4 (CSLB04); FUNCTIONS IN: cellulose synthase activity, transferase activity, transferring glycosyl groups, transferase activity; INVOLVED IN: cellulose biosynthetic process, polysaccharide biosynthetic process; LOCATED IN: membrane; CONTAINS InterPro DOMAIN/s: Cellulose synthase (InterPro:IPR005150); BEST A…
HA89_8	11.2.1	lipid metabolism.FA desaturation.desaturase	hanxrqchr02g0033341	Transcript	(at3g15850 : 112.0) Chloroplastic enzyme responsible for the synthesis of 16:1 fatty acids from galactolipids and sulpholipids. Uses ferredoxin as electron donor.; fatty acid desaturase 5 (FAD5); CONTAINS InterPro DOMAIN/s: Fatty acid desaturase, type 1, core (InterPro:IPR015876), Fatty acid desaturase, type 1 (InterPro:IPR005804); BEST Arabidopsis thaliana protein match is: Fatty acid desaturase…
HA89_8	11.3	lipid metabolism.Phospholipid synthesis	hanxrqchr16g0522381	Transcript	(at4g00400 : 142.0) Involved in cutin assembly. Is functionally redundant with GPAT4.; glycerol-3-phosphate acyltransferase 8 (GPAT8); FUNCTIONS IN: glycerol-3-phosphate O-acyltransferase activity, acyltransferase activity; INVOLVED IN: metabolic process, cutin biosynthetic process; LOCATED IN: endoplasmic reticulum; EXPRESSED IN: 23 plant structures; EXPRESSED DURING: 13 growth stages; CONTAINS …
HA89_8	11.3.1	lipid metabolism.Phospholipid synthesis.1-acylglycerol-3-phosphate O-acyltransferase	hanxrqchr07g0195511	Transcript	(q9xfw4|lpat2_brana : 131.0) 1-acyl-sn-glycerol-3-phosphate acyltransferase 2 (EC 2.3.1.51) (Lysophosphatidyl acyltransferase 2) - Brassica napus (Rape) & (at1g51260 : 130.0) ACYL-COA:1-ACYLGLYCEROL-3-PHOSPHATE ACYLTRANSFERASE, PUTATIVE SIMILAR TO ACYL-COA:1-ACYLGLYCEROL-3-PHOSPHATE ACYLTRANSFERASE GI:4583544 FROM [BRASSICA NAPUS]; lysophosphatidyl acyltransferase 3 (LPAT3); FUNCTIONS IN: 1-acylg…
HA89_8	11.9.4.9	lipid metabolism.lipid degradation.beta-oxidation.multifunctional	hanxrqchr06g0184171	Transcript	(at4g29010 : 57.8) Functions in beta-oxidation of fatty acids, similar to CuMFP with L-3-hydroxyacyl-CoA hydrolyase , L-3-hydroxyacyl-dehydrogenase, D-3-hydroxyacyl-CoA epimerase, and 3, 2-enoyl-CoA isomerase activities; ABNORMAL INFLORESCENCE MERISTEM (AIM1); FUNCTIONS IN: enoyl-CoA hydratase activity; INVOLVED IN: multicellular organismal development, flower development, fatty acid beta-oxidati…
HA89_8	16.2.1.10	secondary metabolism.phenylpropanoids.lignin biosynthesis.CAD	hanxrqchr07g0188901	Transcript	(q9zrf1|mtdh_fraan : 337.0) Probable mannitol dehydrogenase (EC 1.1.1.255) (NAD-dependent mannitol dehydrogenase) - Fragaria ananassa (Strawberry) & (at4g37990 : 303.0) Encodes an aromatic alcohol:NADP+ oxidoreductase whose mRNA levels are increased in response to treatment with a variety of phytopathogenic bacteria. Though similar to mannitol dehydrogenases, this enzyme does not have mannitol de…
HA89_8	16.8.1	secondary metabolism.flavonoids.anthocyanins	hanxrqchr10g0302111	Transcript	(at5g05600 : 193.0) 2-oxoglutarate (2OG) and Fe(II)-dependent oxygenase superfamily protein; FUNCTIONS IN: oxidoreductase activity, iron ion binding; INVOLVED IN: response to salt stress, response to karrikin; EXPRESSED IN: 15 plant structures; EXPRESSED DURING: 9 growth stages; CONTAINS InterPro DOMAIN/s: Isopenicillin N synthase (InterPro:IPR002283), Oxoglutarate/iron-dependent oxygenase (Inter…
HA89_8	17.1.3	hormone metabolism.abscisic acid.induced-regulated-responsive-activated	hanxrqchr02g0039501	Transcript	(at1g45249 : 259.0) Leucine zipper transcription factor that binds to the abscisic acid (ABA)Ã±responsive element (ABRE) motif in the promoter region of ABA-inducible genes. Enhances drought tolerance in vegetative tissues. Required for normal glucose response. Localized in the nucleus. Expressed constitutively in roots, leaf vascular tissues, and hydathodes or in all tissues under stress conditi…
HA89_8	17.2.1	hormone metabolism.auxin.synthesis-degradation	hanxrqchr14g0436051	Transcript	(at4g14090 : 345.0) The At4g14090 encodes a anthocyanidin 5-O-glucosyltransferase specifically glucosylating the 5-position of the flavonoid A-ring.; UDP-Glycosyltransferase superfamily protein; FUNCTIONS IN: UDP-glycosyltransferase activity, UDP-glucosyltransferase activity, anthocyanin 5-O-glucosyltransferase activity; INVOLVED IN: metabolic process; LOCATED IN: mitochondrion; EXPRESSED IN: 14 …
HA89_8	17.2.3	hormone metabolism.auxin.induced-regulated-responsive-activated	hanxrqchr16g0516521	Transcript	(at4g17280 : 216.0) Auxin-responsive family protein; CONTAINS InterPro DOMAIN/s: Cytochrome b561, eukaryote (InterPro:IPR004877), Uncharacterised conserved protein UCP037471 (InterPro:IPR017214), Protein of unknown function DUF568, DOMON-like (InterPro:IPR007613), DOMON related (InterPro:IPR005018), Cytochrome b561/ferric reductase transmembrane (InterPro:IPR006593); BEST Arabidopsis thaliana pro…
HA89_8	17.2.3	hormone metabolism.auxin.induced-regulated-responsive-activated	hanxrqchr16g0527791	Transcript	(at1g29500 : 92.8) SAUR-like auxin-responsive protein family ; CONTAINS InterPro DOMAIN/s: Auxin responsive SAUR protein (InterPro:IPR003676); BEST Arabidopsis thaliana protein match is: SAUR-like auxin-responsive protein family (TAIR:AT1G29450.1); Has 853 Blast hits to 839 proteins in 22 species: Archae - 0; Bacteria - 0; Metazoa - 0; Fungi - 0; Plants - 853; Viruses - 0; Other Eukaryotes - 0 (s…
HA89_8	17.6.1.13	hormone metabolism.gibberelin.synthesis-degradation.GA2 oxidase	hanxrqchr03g0077611	Transcript	(q9sq80|g2ox1_pea : 156.0) Gibberellin 2-beta-dioxygenase 1 (EC 1.14.11.13) (Gibberellin 2-beta-hydroxylase 1) (Gibberellin 2-oxidase 1) (GA 2-oxidase 1) (Protein SLENDER) - Pisum sativum (Garden pea) & (at1g78440 : 150.0) Encodes a gibberellin 2-oxidase that acts on C19 gibberellins.; Arabidopsis thaliana gibberellin 2-oxidase 1 (ATGA2OX1); CONTAINS InterPro DOMAIN/s: Isopenicillin N synthase (I…
HA89_8	17.8.1	hormone metabolism.salicylic acid.synthesis-degradation	hanxrqchr09g0261171	Transcript	(at5g04380 : 138.0) S-adenosyl-L-methionine-dependent methyltransferases superfamily protein; FUNCTIONS IN: methyltransferase activity; INVOLVED IN: response to cadmium ion; LOCATED IN: cellular_component unknown; EXPRESSED IN: sperm cell, cultured cell; CONTAINS InterPro DOMAIN/s: SAM dependent carboxyl methyltransferase (InterPro:IPR005299); BEST Arabidopsis thaliana protein match is: S-adenosy…
HA89_8	17.8.1.1.7	hormone metabolism.salicylic acid.synthesis-degradation.synthesis.methyl-SA methylesterase	hanxrqchr09g0261171	Transcript	(at5g04380 : 138.0) S-adenosyl-L-methionine-dependent methyltransferases superfamily protein; FUNCTIONS IN: methyltransferase activity; INVOLVED IN: response to cadmium ion; LOCATED IN: cellular_component unknown; EXPRESSED IN: sperm cell, cultured cell; CONTAINS InterPro DOMAIN/s: SAM dependent carboxyl methyltransferase (InterPro:IPR005299); BEST Arabidopsis thaliana protein match is: S-adenosy…
HA89_8	20.2.1	stress.abiotic.heat	hanxrqchr13g0418051	Transcript	(at2g35795 : 56.2) Chaperone DnaJ-domain superfamily protein; FUNCTIONS IN: heat shock protein binding; INVOLVED IN: protein folding; LOCATED IN: cellular_component unknown; EXPRESSED IN: 22 plant structures; EXPRESSED DURING: 15 growth stages; CONTAINS InterPro DOMAIN/s: Heat shock protein DnaJ, N-terminal (InterPro:IPR001623); BEST Arabidopsis thaliana protein match is: Chaperone DnaJ-domain su…
HA89_8	20.2.2	stress.abiotic.cold	hanxrqchr17g0543531	Transcript	(at1g05260 : 202.0) Encodes a cold-inducible cationic peroxidase that is involved in the stress response. In response to low temperature, RCI3 transcripts accumulate in the aerial part and in roots of etiolated seedlings but only in roots of light-grown seedlings.; RARE COLD INDUCIBLE GENE 3 (RCI3); FUNCTIONS IN: peroxidase activity; INVOLVED IN: response to desiccation, response to cold, hyperos…
HA89_8	23.2	nucleotide metabolism.degradation	hanxrqchr02g0054321	Transcript	(at5g18280 : 107.0) Encodes an enzyme with ATPase and ADPase activity (an apyrase) that when mutated in combination with ATAPY1 causes a complete inhibition of pollen germination.; apyrase 2 (APY2); CONTAINS InterPro DOMAIN/s: Nucleoside phosphatase GDA1/CD39 (InterPro:IPR000407); BEST Arabidopsis thaliana protein match is: apyrase 1 (TAIR:AT3G04080.1); Has 1418 Blast hits to 1409 proteins in 220…
HA89_8	24	Biodegradation of Xenobiotics	hanxrqchr04g0115071	Transcript	(at3g53950 : 649.0) glyoxal oxidase-related protein; FUNCTIONS IN: molecular_function unknown; INVOLVED IN: biological_process unknown; LOCATED IN: endomembrane system; EXPRESSED IN: 24 plant structures; EXPRESSED DURING: 15 growth stages; CONTAINS InterPro DOMAIN/s: Galactose oxidase/kelch, beta-propeller (InterPro:IPR011043), Galactose oxidase, beta-propeller (InterPro:IPR015916), Immunoglobuli…
HA89_8	26.2	misc.UDP glucosyl and glucoronyl transferases	hanxrqchr14g0436051	Transcript	(at4g14090 : 345.0) The At4g14090 encodes a anthocyanidin 5-O-glucosyltransferase specifically glucosylating the 5-position of the flavonoid A-ring.; UDP-Glycosyltransferase superfamily protein; FUNCTIONS IN: UDP-glycosyltransferase activity, UDP-glucosyltransferase activity, anthocyanin 5-O-glucosyltransferase activity; INVOLVED IN: metabolic process; LOCATED IN: mitochondrion; EXPRESSED IN: 14 …
HA89_8	26.6	misc.O-methyl transferases	hanxrqchr10g0279781	Transcript	(q8w013|comt1_catro : 152.0) Caffeic acid 3-O-methyltransferase (EC 2.1.1.68) (S-adenosysl-L-methionine:caffeic acid 3-O-methyltransferase) (COMT) (CAOMT) - Catharanthus roseus (Rosy periwinkle) (Madagascar periwinkle) & (at5g54160 : 149.0) A caffeic acid/5-hydroxyferulic acid O-methyltransferase. Interacts with 14-4-3 proteins in yeast 2 hybrid assay. AtOMT1 (At5g54160) encodes a flavonol 3Ã­-O-…
HA89_8	26.7	misc.oxidases - copper, flavone etc	hanxrqchr10g0283321	Transcript	(at4g28720 : 213.0) Auxin biosynthetic gene regulated by RVE1. Overexpression leads to suppression of bri1 phenotype.; YUCCA 8 (YUC8); FUNCTIONS IN: NADP or NADPH binding, oxidoreductase activity, monooxygenase activity, FAD binding, flavin-containing monooxygenase activity; INVOLVED IN: brassinosteroid mediated signaling pathway, auxin biosynthetic process; EXPRESSED IN: 11 plant structures; EXP…
HA89_8	26.7	misc.oxidases - copper, flavone etc	hanxrqchr12g0376451	Transcript	(at5g16990 : 179.0) molecular function has not been defined, was shown involved in oxidative stress tolerance.; Zinc-binding dehydrogenase family protein; FUNCTIONS IN: oxidoreductase activity, binding, zinc ion binding, catalytic activity; INVOLVED IN: response to oxidative stress; LOCATED IN: plasma membrane; EXPRESSED IN: 26 plant structures; EXPRESSED DURING: 13 growth stages; CONTAINS InterP…
HA89_8	26.10	misc.cytochrome P450	hanxrqchr07g0195921	Transcript	(at5g57260 : 317.0) putative cytochrome P450; "cytochrome P450, family 71, subfamily B, polypeptide 10" (CYP71B10); FUNCTIONS IN: electron carrier activity, monooxygenase activity, iron ion binding, oxygen binding, heme binding; INVOLVED IN: oxidation reduction; CONTAINS InterPro DOMAIN/s: Cytochrome P450 (InterPro:IPR001128), Cytochrome P450, E-class, group I (InterPro:IPR002401), Cytochrome P45…
HA89_8	26.10	misc.cytochrome P450	hanxrqchr10g0297281	Transcript	(at3g26300 : 187.0) putative cytochrome P450; "cytochrome P450, family 71, subfamily B, polypeptide 34" (CYP71B34); FUNCTIONS IN: electron carrier activity, monooxygenase activity, iron ion binding, oxygen binding, heme binding; INVOLVED IN: oxidation reduction; LOCATED IN: endomembrane system; EXPRESSED IN: 22 plant structures; EXPRESSED DURING: 13 growth stages; CONTAINS InterPro DOMAIN/s: Cyto…
HA89_8	26.12	misc.peroxidases	hanxrqchr17g0543531	Transcript	(at1g05260 : 202.0) Encodes a cold-inducible cationic peroxidase that is involved in the stress response. In response to low temperature, RCI3 transcripts accumulate in the aerial part and in roots of etiolated seedlings but only in roots of light-grown seedlings.; RARE COLD INDUCIBLE GENE 3 (RCI3); FUNCTIONS IN: peroxidase activity; INVOLVED IN: response to desiccation, response to cold, hyperos…
HA89_8	26.13	misc.acid and other phosphatases	hanxrqchr09g0276191	Transcript	(at5g51260 : 99.8) HAD superfamily, subfamily IIIB acid phosphatase ; FUNCTIONS IN: acid phosphatase activity; INVOLVED IN: biological_process unknown; LOCATED IN: endomembrane system; EXPRESSED IN: 24 plant structures; EXPRESSED DURING: 15 growth stages; CONTAINS InterPro DOMAIN/s: Acid phosphatase (Class B) (InterPro:IPR005519), Vegetative storage protein/acid phosphatase (InterPro:IPR014403), …
HA89_8	26.18	misc.invertase/pectin methylesterase inhibitor family protein	hanxrqchr13g0420691	Transcript	(at5g62360 : 114.0) Plant invertase/pectin methylesterase inhibitor superfamily protein; FUNCTIONS IN: enzyme inhibitor activity, pectinesterase inhibitor activity, pectinesterase activity; INVOLVED IN: biological_process unknown; LOCATED IN: cellular_component unknown; EXPRESSED IN: 22 plant structures; EXPRESSED DURING: 13 growth stages; CONTAINS InterPro DOMAIN/s: Pectinesterase inhibitor (Int…
HA89_8	26.21	misc.protease inhibitor/seed storage/lipid transfer protein (LTP) family protein	hanxrqchr12g0375671	Transcript	(at3g18280 : 86.7) Bifunctional inhibitor/lipid-transfer protein/seed storage 2S albumin superfamily protein; FUNCTIONS IN: lipid binding; INVOLVED IN: lipid transport; LOCATED IN: endomembrane system; EXPRESSED IN: 21 plant structures; EXPRESSED DURING: 13 growth stages; CONTAINS InterPro DOMAIN/s: Bifunctional inhibitor/plant lipid transfer protein/seed storage (InterPro:IPR016140), Plant lipid…
HA89_8	27.1.19	RNA.processing.ribonucleases	hanxrqchr08g0231491	Transcript	(at2g39780 : 58.9) S-like ribonuclease; ribonuclease 2 (RNS2); FUNCTIONS IN: ribonuclease T2 activity, endoribonuclease activity, RNA binding; INVOLVED IN: aging; LOCATED IN: intracellular; EXPRESSED IN: 25 plant structures; EXPRESSED DURING: 15 growth stages; CONTAINS InterPro DOMAIN/s: Ribonuclease T2 (InterPro:IPR001568), Ribonuclease T2, active site (InterPro:IPR018188); BEST Arabidopsis thal…
HA89_8	27.3.3	RNA.regulation of transcription.AP2/EREBP, APETALA2/Ethylene-responsive element binding protein family	hanxrqchr17g0535231	Transcript	(at1g64380 : 153.0) encodes a member of the DREB subfamily A-6 of ERF/AP2 transcription factor family. The protein contains one AP2 domain. There are 8 members in this subfamily including RAP2.4.; Integrase-type DNA-binding superfamily protein; CONTAINS InterPro DOMAIN/s: DNA-binding, integrase-type (InterPro:IPR016177), Pathogenesis-related transcriptional factor/ERF, DNA-binding (InterPro:IPR00…
HA89_8	27.3.5	RNA.regulation of transcription.ARR	hanxrqchr16g0503531	Transcript	(at5g62920 : 85.1) Encodes a Type-A response regulator that is responsive to cytokinin treatment. Its C-ter domain is very short in comparison to other Arabidopsis ARRs (17 total). Arr6 protein is stabilized by cytokinin.; response regulator 6 (ARR6); CONTAINS InterPro DOMAIN/s: CheY-like (InterPro:IPR011006), Signal transduction response regulator, receiver domain (InterPro:IPR001789); BEST Arab…
HA89_8	27.3.6	RNA.regulation of transcription.bHLH,Basic Helix-Loop-Helix family	hanxrqchr14g0430771	Transcript	(at1g18400 : 56.6) BR enhanced expression 1 (BEE1); FUNCTIONS IN: sequence-specific DNA binding transcription factor activity; INVOLVED IN: regulation of transcription; LOCATED IN: nucleus; EXPRESSED IN: 22 plant structures; EXPRESSED DURING: 13 growth stages; CONTAINS InterPro DOMAIN/s: Helix-loop-helix DNA-binding domain (InterPro:IPR001092), Helix-loop-helix DNA-binding (InterPro:IPR011598); B…
HA89_8	27.3.24	RNA.regulation of transcription.MADS box transcription factor family	hanxrqchr01g0015681	Transcript	(q39295|agl15_brana : 103.0) Agamous-like MADS-box protein AGL15 - Brassica napus (Rape) & (at3g57390 : 99.4) encodes a MADS-box containing protein likely to be a transcription factor that is expressed in endosperm and developing gametophytes. The protein sequence is most similar to that of AGL15, which is expressed in developing embryos.; AGAMOUS-like 18 (AGL18); FUNCTIONS IN: sequence-specific …
HA89_8	27.3.35	RNA.regulation of transcription.bZIP transcription factor family	hanxrqchr16g0505441	Transcript	(at1g75390 : 114.0) basic leucine-zipper 44 (bZIP44); FUNCTIONS IN: DNA binding, protein heterodimerization activity, sequence-specific DNA binding transcription factor activity; INVOLVED IN: regulation of transcription, DNA-dependent; LOCATED IN: chloroplast; CONTAINS InterPro DOMAIN/s: Basic-leucine zipper (bZIP) transcription factor (InterPro:IPR004827), bZIP transcription factor, bZIP-1 (Inte…
HA89_8	27.3.67	RNA.regulation of transcription.putative transcription regulator	hanxrqchr05g0150831	Transcript	(at3g45630 : 87.0) RNA binding (RRM/RBD/RNP motifs) family protein; FUNCTIONS IN: RNA binding, zinc ion binding, nucleotide binding, nucleic acid binding; EXPRESSED IN: 23 plant structures; EXPRESSED DURING: 13 growth stages; CONTAINS InterPro DOMAIN/s: RNA recognition motif, RNP-1 (InterPro:IPR000504), Zinc finger, RING-type (InterPro:IPR001841), Nucleotide-binding, alpha-beta plait (InterPro:IP…
HA89_8	27.3.67	RNA.regulation of transcription.putative transcription regulator	hanxrqchr10g0303551	Transcript	(at5g60410 : 63.5) Encodes a plant small ubiquitin-like modifier (SUMO) E3 ligase that is a focal controller of Pi starvation-dependent responses. Also required for SA and PAD4-mediated R gene signalling, which in turn confers innate immunity in Arabidopsis. Also involved in the regulation of plant growth, drought responses and freezing tolerance. This latter effect is most likely due to SIZ1 dep…
HA89_8	27.3.69	RNA.regulation of transcription.SET-domain transcriptional regulator family	hanxrqchr04g0100461	Transcript	(at5g24330 : 200.0) Encodes a SET-domain protein, a H3K27 monomethyltransferases required for chromatin structure and gene silencing. Regulates heterochromatic DNA replication. Contains a PCNA-binding domain. ATXR6 accumulates preferentially during the late G1 or S phase, suggesting that it plays a role in cell-cycle regulation or progression.; ARABIDOPSIS TRITHORAX-RELATED PROTEIN 6 (ATXR6); CON…
HA89_8	27.3.99	RNA.regulation of transcription.unclassified	hanxrqchr03g0066301	Transcript	(at4g30410 : 115.0) sequence-specific DNA binding transcription factors; BEST Arabidopsis thaliana protein match is: unknown protein (TAIR:AT5G57780.1); Has 35333 Blast hits to 34131 proteins in 2444 species: Archae - 798; Bacteria - 22429; Metazoa - 974; Fungi - 991; Plants - 531; Viruses - 0; Other Eukaryotes - 9610 (source: NCBI BLink). & (reliability: 230.0) & (original description: locus_tag…
HA89_8	27.3.99	RNA.regulation of transcription.unclassified	hanxrqchr09g0273241	Transcript	(at3g48550 : 126.0) BEST Arabidopsis thaliana protein match is: C2H2-like zinc finger protein (TAIR:AT2G01940.3); Has 78 Blast hits to 78 proteins in 11 species: Archae - 0; Bacteria - 0; Metazoa - 0; Fungi - 0; Plants - 78; Viruses - 0; Other Eukaryotes - 0 (source: NCBI BLink). & (gnl|cdd|38301 : 50.8) no description available & (reliability: 252.0) & (original description: locus_tag=HanXRQChr0…
HA89_8	27.3.99	RNA.regulation of transcription.unclassified	hanxrqchr10g0292011	Transcript	(at3g18490 : 465.0) Eukaryotic aspartyl protease family protein; FUNCTIONS IN: aspartic-type endopeptidase activity; INVOLVED IN: proteolysis; EXPRESSED IN: 22 plant structures; EXPRESSED DURING: 14 growth stages; CONTAINS InterPro DOMAIN/s: Peptidase aspartic (InterPro:IPR021109), Peptidase aspartic, catalytic (InterPro:IPR009007), Peptidase A1 (InterPro:IPR001461), Peptidase aspartic, active si…
HA89_8	27.3.99	RNA.regulation of transcription.unclassified	hanxrqchr13g0407331	Transcript	(at1g67325 : 95.9) Ran BP2/NZF zinc finger-like superfamily protein; FUNCTIONS IN: binding, zinc ion binding; INVOLVED IN: biological_process unknown; LOCATED IN: intracellular; CONTAINS InterPro DOMAIN/s: Zinc finger, RanBP2-type (InterPro:IPR001876); BEST Arabidopsis thaliana protein match is: TBP-associated factor 15 (TAIR:AT1G50300.1). & (gnl|cdd|33678 : 54.3) no description available & (gnl|…
HA89_8	27.4	RNA.RNA binding	hanxrqchr05g0150831	Transcript	(at3g45630 : 87.0) RNA binding (RRM/RBD/RNP motifs) family protein; FUNCTIONS IN: RNA binding, zinc ion binding, nucleotide binding, nucleic acid binding; EXPRESSED IN: 23 plant structures; EXPRESSED DURING: 13 growth stages; CONTAINS InterPro DOMAIN/s: RNA recognition motif, RNP-1 (InterPro:IPR000504), Zinc finger, RING-type (InterPro:IPR001841), Nucleotide-binding, alpha-beta plait (InterPro:IP…
HA89_8	27.4	RNA.RNA binding	hanxrqchr13g0407331	Transcript	(at1g67325 : 95.9) Ran BP2/NZF zinc finger-like superfamily protein; FUNCTIONS IN: binding, zinc ion binding; INVOLVED IN: biological_process unknown; LOCATED IN: intracellular; CONTAINS InterPro DOMAIN/s: Zinc finger, RanBP2-type (InterPro:IPR001876); BEST Arabidopsis thaliana protein match is: TBP-associated factor 15 (TAIR:AT1G50300.1). & (gnl|cdd|33678 : 54.3) no description available & (gnl|…
HA89_8	28.1.3.2.3	DNA.synthesis/chromatin structure.histone.core.H3	hanxrqchr10g0283731	Transcript	(at5g10980 : 60.5) Histone superfamily protein; FUNCTIONS IN: DNA binding; INVOLVED IN: nucleosome assembly; LOCATED IN: nucleosome; EXPRESSED IN: 25 plant structures; EXPRESSED DURING: 17 growth stages; CONTAINS InterPro DOMAIN/s: Histone H3 (InterPro:IPR000164), Histone-fold (InterPro:IPR009072), Histone core (InterPro:IPR007125); BEST Arabidopsis thaliana protein match is: Histone superfamily …
HA89_8	28.99	DNA.unspecified	hanxrqchr02g0054321	Transcript	(at5g18280 : 107.0) Encodes an enzyme with ATPase and ADPase activity (an apyrase) that when mutated in combination with ATAPY1 causes a complete inhibition of pollen germination.; apyrase 2 (APY2); CONTAINS InterPro DOMAIN/s: Nucleoside phosphatase GDA1/CD39 (InterPro:IPR000407); BEST Arabidopsis thaliana protein match is: apyrase 1 (TAIR:AT3G04080.1); Has 1418 Blast hits to 1409 proteins in 220…
HA89_8	28.99	DNA.unspecified	hanxrqchr04g0113161	Transcript	(at3g57300 : 137.0) Encodes the Arabidopsis INO80 ortholog of the SWI/SNF ATPase family. Functions as a positive regulator of DNA homologous recombination (HR). In INO80 mutants, the HR frequency is reduced to 15% of that in the wild-type. Mutation in INO80 does not affect sensitivity to genotoxic agents and efficiency of T-DNA integration. INO80 was also shown to regulate a subset of the Arabido…
HA89_8	29.3.4.1	protein.targeting.secretory pathway.ER	hanxrqchr13g0386651	Transcript	(at1g19970 : 129.0) ER lumen protein retaining receptor family protein; FUNCTIONS IN: ER retention sequence binding, receptor activity; INVOLVED IN: protein retention in ER lumen, protein transport; LOCATED IN: integral to membrane; EXPRESSED IN: 23 plant structures; EXPRESSED DURING: 15 growth stages; CONTAINS InterPro DOMAIN/s: ER lumen protein retaining receptor (InterPro:IPR000133); BEST Arab…
HA89_8	29.4	protein.postranslational modification	hanxrqchr02g0041971	Transcript	(q53n72|mpk15_orysa : 97.4) Mitogen-activated protein kinase 15 (EC 2.7.11.24) (MAP kinase 15) - Oryza sativa (Rice) & (at5g19010 : 96.3) member of MAP Kinase; mitogen-activated protein kinase 16 (MPK16); FUNCTIONS IN: MAP kinase activity; INVOLVED IN: signal transduction; LOCATED IN: plasma membrane, vacuole; EXPRESSED IN: 22 plant structures; EXPRESSED DURING: 13 growth stages; CONTAINS InterPr…
HA89_8	29.4	protein.postranslational modification	hanxrqchr05g0145471	Transcript	(at1g24510 : 62.4) TCP-1/cpn60 chaperonin family protein; FUNCTIONS IN: protein binding; INVOLVED IN: protein folding, cellular protein metabolic process; LOCATED IN: plasma membrane; EXPRESSED IN: 23 plant structures; EXPRESSED DURING: 14 growth stages; CONTAINS InterPro DOMAIN/s: Chaperonin Cpn60/TCP-1 (InterPro:IPR002423), Chaperone, tailless complex polypeptide 1 (InterPro:IPR017998), T-compl…
HA89_8	29.4	protein.postranslational modification	hanxrqchr17g0555321	Transcript	(at2g30040 : 303.0) member of MEKK subfamily; mitogen-activated protein kinase kinase kinase 14 (MAPKKK14); FUNCTIONS IN: protein serine/threonine kinase activity, protein kinase activity, kinase activity, ATP binding; INVOLVED IN: protein amino acid phosphorylation; EXPRESSED IN: 21 plant structures; EXPRESSED DURING: 11 growth stages; CONTAINS InterPro DOMAIN/s: Protein kinase, ATP binding site…
HA89_8	29.5.1	protein.degradation.subtilases	hanxrqchr12g0382541	Transcript	(at5g58820 : 93.2) Subtilisin-like serine endopeptidase family protein; FUNCTIONS IN: identical protein binding, serine-type endopeptidase activity; INVOLVED IN: proteolysis, negative regulation of catalytic activity; LOCATED IN: endomembrane system; CONTAINS InterPro DOMAIN/s: Peptidase S8/S53, subtilisin/kexin/sedolisin (InterPro:IPR000209), Proteinase inhibitor I9, subtilisin propeptide (Inter…
HA89_8	29.5.1	protein.degradation.subtilases	hanxrqchr15g0491071	Transcript	(at3g14240 : 403.0) Subtilase family protein; FUNCTIONS IN: identical protein binding, serine-type endopeptidase activity; INVOLVED IN: proteolysis, negative regulation of catalytic activity; LOCATED IN: endomembrane system; EXPRESSED IN: 22 plant structures; EXPRESSED DURING: 13 growth stages; CONTAINS InterPro DOMAIN/s: Protease-associated PA (InterPro:IPR003137), Proteinase inhibitor, propepti…
HA89_8	29.5.3	protein.degradation.cysteine protease	hanxrqchr02g0058381	Transcript	(q10993|cytb_helan : 202.0) Cysteine proteinase inhibitor B (Cystatin B) (SCB) - Helianthus annuus (Common sunflower) & (at2g31980 : 96.7) PHYTOCYSTATIN 2 (CYS2); FUNCTIONS IN: cysteine-type endopeptidase inhibitor activity; INVOLVED IN: biological_process unknown; LOCATED IN: endomembrane system; EXPRESSED IN: 18 plant structures; EXPRESSED DURING: 11 growth stages; CONTAINS InterPro DOMAIN/s: P…
HA89_8	29.5.3	protein.degradation.cysteine protease	hanxrqchr11g0327921	Transcript	(o65039|cysep_ricco : 138.0) Vignain precursor (EC 3.4.22.-) (Cysteine endopeptidase) - Ricinus communis (Castor bean) & (at5g50260 : 128.0) Cysteine proteinases superfamily protein; FUNCTIONS IN: cysteine-type endopeptidase activity, cysteine-type peptidase activity; INVOLVED IN: proteolysis; LOCATED IN: endomembrane system; EXPRESSED IN: 8 plant structures; EXPRESSED DURING: 4 anthesis, C globu…
HA89_8	29.5.4	protein.degradation.aspartate protease	hanxrqchr10g0292011	Transcript	(at3g18490 : 465.0) Eukaryotic aspartyl protease family protein; FUNCTIONS IN: aspartic-type endopeptidase activity; INVOLVED IN: proteolysis; EXPRESSED IN: 22 plant structures; EXPRESSED DURING: 14 growth stages; CONTAINS InterPro DOMAIN/s: Peptidase aspartic (InterPro:IPR021109), Peptidase aspartic, catalytic (InterPro:IPR009007), Peptidase A1 (InterPro:IPR001461), Peptidase aspartic, active si…
HA89_8	29.5.4	protein.degradation.aspartate protease	hanxrqchr17g0556051	Transcript	(gnl|cdd|33678 : 60.1) no description available & (at3g02740 : 57.4) Eukaryotic aspartyl protease family protein; FUNCTIONS IN: aspartic-type endopeptidase activity; INVOLVED IN: proteolysis; LOCATED IN: plasma membrane, anchored to membrane; EXPRESSED IN: 22 plant structures; EXPRESSED DURING: 13 growth stages; CONTAINS InterPro DOMAIN/s: Peptidase aspartic (InterPro:IPR021109), Peptidase aspart…
HA89_8	29.5.5	protein.degradation.serine protease	hanxrqchr12g0366101	Transcript	(at5g23210 : 125.0) serine carboxypeptidase-like 34 (SCPL34); FUNCTIONS IN: serine-type carboxypeptidase activity; INVOLVED IN: proteolysis; LOCATED IN: plant-type cell wall; EXPRESSED IN: 22 plant structures; EXPRESSED DURING: 13 growth stages; CONTAINS InterPro DOMAIN/s: Peptidase S10, serine carboxypeptidase (InterPro:IPR001563), Peptidase S10, serine carboxypeptidase, active site (InterPro:IP…
HA89_8	29.5.11.4.2	protein.degradation.ubiquitin.E3.RING	hanxrqchr05g0150831	Transcript	(at3g45630 : 87.0) RNA binding (RRM/RBD/RNP motifs) family protein; FUNCTIONS IN: RNA binding, zinc ion binding, nucleotide binding, nucleic acid binding; EXPRESSED IN: 23 plant structures; EXPRESSED DURING: 13 growth stages; CONTAINS InterPro DOMAIN/s: RNA recognition motif, RNP-1 (InterPro:IPR000504), Zinc finger, RING-type (InterPro:IPR001841), Nucleotide-binding, alpha-beta plait (InterPro:IP…
HA89_8	29.5.11.4.2	protein.degradation.ubiquitin.E3.RING	hanxrqchr06g0163821	Transcript	(at1g02860 : 115.0) Encodes a likely ubiquitin E3 ligase with RING and SPX domains that is involved in mediating immune responses. Targeted by MIR827.; nitrogen limitation adaptation (NLA); CONTAINS InterPro DOMAIN/s: Zinc finger, RING-type, conserved site (InterPro:IPR017907), Zinc finger, RING-type (InterPro:IPR001841), SPX, N-terminal (InterPro:IPR004331); BEST Arabidopsis thaliana protein mat…
HA89_8	29.5.11.4.2	protein.degradation.ubiquitin.E3.RING	hanxrqchr11g0341721	Transcript	(at1g50440 : 132.0) RING/FYVE/PHD zinc finger superfamily protein; FUNCTIONS IN: zinc ion binding; EXPRESSED IN: 22 plant structures; EXPRESSED DURING: 13 growth stages; CONTAINS InterPro DOMAIN/s: Zinc finger, C3HC4 RING-type (InterPro:IPR018957), Zinc finger, RING-CH-type (InterPro:IPR011016); BEST Arabidopsis thaliana protein match is: RING/FYVE/PHD zinc finger superfamily protein (TAIR:AT1G11…
HA89_8	29.5.11.4.3.2	protein.degradation.ubiquitin.E3.SCF.FBOX	hanxrqchr05g0150141	Transcript	(at4g24210 : 139.0) F-box protein that is involved in GA signaling. Regulates seed germination. Component of E3 ubiquitin complex. Interacts with DELLA proteins.; SLEEPY1 (SLY1); CONTAINS InterPro DOMAIN/s: F-box domain, cyclin-like (InterPro:IPR001810), F-box domain, Skp2-like (InterPro:IPR022364); BEST Arabidopsis thaliana protein match is: F-box family protein (TAIR:AT5G48170.1); Has 122 Blast…
HA89_8	29.8	protein.assembly and cofactor ligation	hanxrqchr08g0231391	Transcript	(q332r7|ycf2_lacsa : 162.0) Protein ycf2 - Lactuca sativa (Garden lettuce) & (atcg01280 : 137.0) hypothetical protein; YCF2.2; FUNCTIONS IN: nucleoside-triphosphatase activity, nucleotide binding, ATP binding; INVOLVED IN: biological_process unknown; LOCATED IN: chloroplast; CONTAINS InterPro DOMAIN/s: ATPase, AAA+ type, core (InterPro:IPR003593), ATPase, AAA-type, core (InterPro:IPR003959), Chlo…
HA89_8	30.2.16	signalling.receptor kinases.Catharanthus roseus-like RLK1	hanxrqchr14g0454921	Transcript	(at3g46290 : 216.0) Encodes HERCULES1 (HERK1), a receptor kinase regulated by Brassinosteroids and required for cell elongation during vegetative growth.; hercules receptor kinase 1 (HERK1); FUNCTIONS IN: protein kinase activity, kinase activity; INVOLVED IN: brassinosteroid mediated signaling pathway, post-embryonic development, response to brassinosteroid stimulus, unidimensional cell growth, r…
HA89_8	30.2.17	signalling.receptor kinases.DUF 26	hanxrqchr09g0240141	Transcript	(p10978|polx_tobac : 141.0) Retrovirus-related Pol polyprotein from transposon TNT 1-94 [Includes: Protease (EC 3.4.23.-); Reverse transcriptase (EC 2.7.7.49); Endonuclease] - Nicotiana tabacum (Common tobacco) & (at4g23160 : 133.0) Encodes a cysteine-rich receptor-like protein kinase.; cysteine-rich RLK (RECEPTOR-like protein kinase) 8 (CRK8); FUNCTIONS IN: kinase activity; INVOLVED IN: protein …
HA89_8	30.2.17	signalling.receptor kinases.DUF 26	hanxrqchr09g0243651	Transcript	(p10978|polx_tobac : 315.0) Retrovirus-related Pol polyprotein from transposon TNT 1-94 [Includes: Protease (EC 3.4.23.-); Reverse transcriptase (EC 2.7.7.49); Endonuclease] - Nicotiana tabacum (Common tobacco) & (at4g23160 : 303.0) Encodes a cysteine-rich receptor-like protein kinase.; cysteine-rich RLK (RECEPTOR-like protein kinase) 8 (CRK8); FUNCTIONS IN: kinase activity; INVOLVED IN: protein …
HA89_8	30.2.17	signalling.receptor kinases.DUF 26	hanxrqchr10g0318421	Transcript	(p10978|polx_tobac : 699.0) Retrovirus-related Pol polyprotein from transposon TNT 1-94 [Includes: Protease (EC 3.4.23.-); Reverse transcriptase (EC 2.7.7.49); Endonuclease] - Nicotiana tabacum (Common tobacco) & (at4g23160 : 355.0) Encodes a cysteine-rich receptor-like protein kinase.; cysteine-rich RLK (RECEPTOR-like protein kinase) 8 (CRK8); FUNCTIONS IN: kinase activity; INVOLVED IN: protein …
HA89_8	30.2.17	signalling.receptor kinases.DUF 26	hanxrqchr11g0343751	Transcript	(p10978|polx_tobac : 587.0) Retrovirus-related Pol polyprotein from transposon TNT 1-94 [Includes: Protease (EC 3.4.23.-); Reverse transcriptase (EC 2.7.7.49); Endonuclease] - Nicotiana tabacum (Common tobacco) & (at4g23160 : 464.0) Encodes a cysteine-rich receptor-like protein kinase.; cysteine-rich RLK (RECEPTOR-like protein kinase) 8 (CRK8); FUNCTIONS IN: kinase activity; INVOLVED IN: protein …
HA89_8	30.2.17	signalling.receptor kinases.DUF 26	hanxrqchr11g0350011	Transcript	(p10978|polx_tobac : 499.0) Retrovirus-related Pol polyprotein from transposon TNT 1-94 [Includes: Protease (EC 3.4.23.-); Reverse transcriptase (EC 2.7.7.49); Endonuclease] - Nicotiana tabacum (Common tobacco) & (at4g23160 : 427.0) Encodes a cysteine-rich receptor-like protein kinase.; cysteine-rich RLK (RECEPTOR-like protein kinase) 8 (CRK8); FUNCTIONS IN: kinase activity; INVOLVED IN: protein …
HA89_8	30.3	signalling.calcium	hanxrqchr10g0314781	Transcript	(at5g57010 : 71.6) calmodulin-binding family protein; CONTAINS InterPro DOMAIN/s: IQ calmodulin-binding region (InterPro:IPR000048); BEST Arabidopsis thaliana protein match is: calmodulin-binding family protein (TAIR:AT4G33050.3); Has 390 Blast hits to 271 proteins in 57 species: Archae - 0; Bacteria - 20; Metazoa - 0; Fungi - 100; Plants - 264; Viruses - 0; Other Eukaryotes - 6 (source: NCBI BLi…
HA89_8	30.3	signalling.calcium	hanxrqchr16g0511421	Transcript	(at4g32060 : 127.0) calcium-binding EF hand family protein; FUNCTIONS IN: calcium ion binding; EXPRESSED IN: 24 plant structures; EXPRESSED DURING: 15 growth stages; CONTAINS InterPro DOMAIN/s: EF-Hand 1, calcium-binding site (InterPro:IPR018247), EF-HAND 2 (InterPro:IPR018249), EF-hand-like domain (InterPro:IPR011992), Calcium-binding EF-hand (InterPro:IPR002048), EF-hand (InterPro:IPR018248); H…
HA89_8	30.6	signalling.MAP kinases	hanxrqchr02g0041971	Transcript	(q53n72|mpk15_orysa : 97.4) Mitogen-activated protein kinase 15 (EC 2.7.11.24) (MAP kinase 15) - Oryza sativa (Rice) & (at5g19010 : 96.3) member of MAP Kinase; mitogen-activated protein kinase 16 (MPK16); FUNCTIONS IN: MAP kinase activity; INVOLVED IN: signal transduction; LOCATED IN: plasma membrane, vacuole; EXPRESSED IN: 22 plant structures; EXPRESSED DURING: 13 growth stages; CONTAINS InterPr…
HA89_8	30.6	signalling.MAP kinases	hanxrqchr17g0555321	Transcript	(at2g30040 : 303.0) member of MEKK subfamily; mitogen-activated protein kinase kinase kinase 14 (MAPKKK14); FUNCTIONS IN: protein serine/threonine kinase activity, protein kinase activity, kinase activity, ATP binding; INVOLVED IN: protein amino acid phosphorylation; EXPRESSED IN: 21 plant structures; EXPRESSED DURING: 11 growth stages; CONTAINS InterPro DOMAIN/s: Protein kinase, ATP binding site…
HA89_8	30.7	signalling.14-3-3 proteins	hanxrqchr02g0042651	Transcript	(at5g10450 : 53.5) Encodes a member of the 14-3-3 gene family that is a lambda isoform (14-3-3&#955;). Interacts with APX3 (ascorbate peroxidase) and AKR2 , suggesting a role in mediating oxidative metabolism in stress response. This protein was shown to colocalize and interact with SERK1 by which it is phosphorylated. This protein is also reported to interact with the phosphorylated form of the …
HA89_8	30.7	signalling.14-3-3 proteins	hanxrqchr02g0043821	Transcript	(gnl|cdd|38301 : 51.5) no description available & (at5g10450 : 50.4) Encodes a member of the 14-3-3 gene family that is a lambda isoform (14-3-3&#955;). Interacts with APX3 (ascorbate peroxidase) and AKR2 , suggesting a role in mediating oxidative metabolism in stress response. This protein was shown to colocalize and interact with SERK1 by which it is phosphorylated. This protein is also reporte…
HA89_8	31.1.1.1.3	cell.organisation.cytoskeleton.actin.actin binding	hanxrqchr06g0178511	Transcript	(at3g57410 : 232.0) Encodes a protein with high homology to animal villin. VLN3 is a Ca2+-regulated villin involved in actin filament bundling.; villin 3 (VLN3); FUNCTIONS IN: actin binding; INVOLVED IN: cytoskeleton organization; LOCATED IN: cellular_component unknown; EXPRESSED IN: 23 plant structures; EXPRESSED DURING: 13 growth stages; CONTAINS InterPro DOMAIN/s: Gelsolin (InterPro:IPR007122)…
HA89_8	31.4	cell.vesicle transport	hanxrqchr03g0064001	Transcript	(at1g04760 : 72.4) member of Synaptobrevin -like protein family; vesicle-associated membrane protein 726 (VAMP726); FUNCTIONS IN: molecular_function unknown; INVOLVED IN: transport, vesicle-mediated transport; LOCATED IN: endosome, plasma membrane, chloroplast, membrane; EXPRESSED IN: 22 plant structures; EXPRESSED DURING: 13 growth stages; CONTAINS InterPro DOMAIN/s: Longin (InterPro:IPR010908),…
HA89_8	33.99	development.unspecified	hanxrqchr11g0331221	Transcript	(at3g14770 : 149.0) Nodulin MtN3 family protein; FUNCTIONS IN: molecular_function unknown; INVOLVED IN: biological_process unknown; LOCATED IN: endomembrane system, integral to membrane, membrane; EXPRESSED IN: 22 plant structures; EXPRESSED DURING: 13 growth stages; CONTAINS InterPro DOMAIN/s: MtN3/saliva-related transmembrane protein, conserved region (InterPro:IPR018169), RAG1-activating prote…
HA89_8	34.1	transport.p- and v-ATPases	hanxrqchr06g0182331	Transcript	(gnl|cdd|38301 : 59.2) no description available & (gnl|cdd|33678 : 54.7) no description available & (at2g18960 : 51.2) Encodes a plasma membrane proton ATPase. Mutants have a reduced ability to close their stomata in response to drought and are affected in stomatal but not seed responsiveness to ABA.; H(+)-ATPase 1 (HA1); FUNCTIONS IN: protein binding, ATPase activity, hydrogen-exporting ATPase a…
HA89_8	34.1.2	transport.p- and v-ATPases.H+-exporting ATPase	hanxrqchr06g0182331	Transcript	(gnl|cdd|38301 : 59.2) no description available & (gnl|cdd|33678 : 54.7) no description available & (at2g18960 : 51.2) Encodes a plasma membrane proton ATPase. Mutants have a reduced ability to close their stomata in response to drought and are affected in stomatal but not seed responsiveness to ABA.; H(+)-ATPase 1 (HA1); FUNCTIONS IN: protein binding, ATPase activity, hydrogen-exporting ATPase a…
HA89_8	34.7	transport.phosphate	hanxrqchr14g0448181	Transcript	(at3g29060 : 199.0) EXS (ERD1/XPR1/SYG1) family protein; LOCATED IN: integral to membrane; EXPRESSED IN: 6 plant structures; EXPRESSED DURING: L mature pollen stage, M germinated pollen stage, 4 anthesis, petal differentiation and expansion stage; CONTAINS InterPro DOMAIN/s: EXS, C-terminal (InterPro:IPR004342), SPX, N-terminal (InterPro:IPR004331); BEST Arabidopsis thaliana protein match is: EXS…
HA89_8	34.12	transport.metal	hanxrqchr17g0545111	Transcript	(at1g31260 : 229.0) member of Fe(II) transporter isolog family; zinc transporter 10 precursor (ZIP10); FUNCTIONS IN: cation transmembrane transporter activity, metal ion transmembrane transporter activity; INVOLVED IN: cation transport; LOCATED IN: endomembrane system, integral to membrane, membrane; CONTAINS InterPro DOMAIN/s: Zinc/iron permease, fungal/plant (InterPro:IPR004698), Zinc/iron perm…
HA89_8	34.13	transport.peptides and oligopeptides	hanxrqchr06g0167261	Transcript	(at1g32450 : 446.0) Transmembrane nitrate transporter. Involved in xylem transport of nitrate from root to shoot. Induced in response to nitrate. Not involved in nitrate uptake. expressed in root pericycle cells.; nitrate transporter 1.5 (NRT1.5); CONTAINS InterPro DOMAIN/s: Oligopeptide transporter (InterPro:IPR000109), Major facilitator superfamily, general substrate transporter (InterPro:IPR01…
HA89_8	34.13	transport.peptides and oligopeptides	hanxrqchr16g0501131	Transcript	(at1g52190 : 373.0) Major facilitator superfamily protein; FUNCTIONS IN: transporter activity; INVOLVED IN: oligopeptide transport; LOCATED IN: membrane; EXPRESSED IN: 22 plant structures; EXPRESSED DURING: 13 growth stages; CONTAINS InterPro DOMAIN/s: Oligopeptide transporter (InterPro:IPR000109), Major facilitator superfamily, general substrate transporter (InterPro:IPR016196); BEST Arabidopsis…
HA89_8	34.14	transport.unspecified cations	hanxrqchr17g0551091	Transcript	(at4g05120 : 152.0) Encodes an equilibrative nucleoside transporter AtENT3. Mutations of this locus allow mutants to grow on uridine analogue fluorouridine.; FUDR RESISTANT 1 (FUR1); FUNCTIONS IN: nucleoside transmembrane transporter activity; INVOLVED IN: nucleoside transport, pyrimidine nucleoside transport; LOCATED IN: plasma membrane; CONTAINS InterPro DOMAIN/s: Delayed-early response protein…
HA89_8	34.16	transport.ABC transporters and multidrug resistance systems	hanxrqchr03g0092641	Transcript	(gnl|cdd|33678 : 58.5) no description available & (at5g61690 : 56.6) member of ATH subfamily; ABC2 homolog 15 (ATH15); CONTAINS InterPro DOMAIN/s: ABC transporter-like (InterPro:IPR003439), ABC transporter, conserved site (InterPro:IPR017871); BEST Arabidopsis thaliana protein match is: ABC2 homolog 11 (TAIR:AT5G61730.1); Has 1807 Blast hits to 1807 proteins in 277 species: Archae - 0; Bacteria -…
HA89_8	34.99	transport.misc	hanxrqchr01g0015741	Transcript	(at1g51340 : 111.0) MATE efflux family protein; FUNCTIONS IN: antiporter activity, drug transmembrane transporter activity; INVOLVED IN: drug transmembrane transport, transmembrane transport; LOCATED IN: membrane; EXPRESSED IN: 22 plant structures; EXPRESSED DURING: 12 growth stages; CONTAINS InterPro DOMAIN/s: Multi antimicrobial extrusion protein MatE (InterPro:IPR002528); BEST Arabidopsis thal…
HA89_8	35.1	not assigned.no ontology	hanxrqchr10g0314131	Transcript	(at5g11090 : 132.0) serine-rich protein-related; BEST Arabidopsis thaliana protein match is: serine-rich protein-related (TAIR:AT5G25280.2); Has 1807 Blast hits to 1807 proteins in 277 species: Archae - 0; Bacteria - 0; Metazoa - 736; Fungi - 347; Plants - 385; Viruses - 0; Other Eukaryotes - 339 (source: NCBI BLink). & (gnl|cdd|33678 : 64.7) no description available & (gnl|cdd|38301 : 54.6) no d…
HA89_8	35.1	not assigned.no ontology	hanxrqchr11g0325461	Transcript	(at4g36530 : 146.0) alpha/beta-Hydrolases superfamily protein; FUNCTIONS IN: hydrolase activity, catalytic activity; LOCATED IN: chloroplast; EXPRESSED IN: 22 plant structures; EXPRESSED DURING: 13 growth stages; CONTAINS InterPro DOMAIN/s: Epoxide hydrolase-like (InterPro:IPR000639), Alpha/beta hydrolase fold-1 (InterPro:IPR000073); BEST Arabidopsis thaliana protein match is: alpha/beta-Hydrolas…
HA89_8	35.1.40	not assigned.no ontology.glycine rich proteins	hanxrqchr10g0316031	Transcript	(at2g22660 : 174.0) Protein of unknown function (duplicated DUF1399); FUNCTIONS IN: molecular_function unknown; INVOLVED IN: biological_process unknown; LOCATED IN: plasma membrane; EXPRESSED IN: 24 plant structures; EXPRESSED DURING: 13 growth stages; CONTAINS InterPro DOMAIN/s: Protein of unknown function DUF1399 (InterPro:IPR009836); BEST Arabidopsis thaliana protein match is: Protein of unkno…
HA89_8	35.2	not assigned.unknown	hanxrqchr01g0018321	Transcript	no hits & (original description: locus_tag=HanXRQChr01g0018321 gn=HanXRQChr01g0018321 begin=109166083 end=109166892 len=810 chr=HanXRQChr01 strand=-1 sp=Helianthus annuus def=Uncharacterized protein, supported by expression data)
HA89_8	35.2	not assigned.unknown	hanxrqchr02g0039931	Transcript	(p31843|rrpo_oenbe : 157.0) RNA-directed DNA polymerase homolog (Reverse transcriptase homolog) - Oenothera bertiana (Bertero's evening primrose) & (atmg00860 : 104.0) hypothetical protein; DNA/RNA polymerases superfamily protein. & (gnl|cdd|82074 : 66.8) no description available & (gnl|cdd|38301 : 54.6) no description available & (reliability: 208.0) & (original description: locus_tag=HanXRQChr0…
HA89_8	35.2	not assigned.unknown	hanxrqchr02g0046121	Transcript	(original description: locus_tag=HanXRQChr02g0046121 gn=HanXRQChr02g0046121 begin=114486539 end=114492546 len=6008 chr=HanXRQChr02 strand=-1 sp=Helianthus annuus def=Uncharacterized protein, supported by expression data)
HA89_8	35.2	not assigned.unknown	hanxrqchr03g0063781	Transcript	(original description: locus_tag=HanXRQChr03g0063781 gn=HanXRQChr03g0063781 begin=20147011 end=20151418 len=4408 chr=HanXRQChr03 strand=-1 sp=Helianthus annuus def=Uncharacterized protein)
HA89_8	35.2	not assigned.unknown	hanxrqchr03g0089001	Transcript	(original description: locus_tag=HanXRQChr03g0089001 gn=HanXRQChr03g0089001 begin=156805647 end=156807747 len=2101 chr=HanXRQChr03 strand=1 sp=Helianthus annuus def=Uncharacterized protein)
HA89_8	35.2	not assigned.unknown	hanxrqchr04g0102281	Transcript	(original description: locus_tag=HanXRQChr04g0102281 gn=HanXRQChr04g0102281 begin=35902863 end=35905390 len=2528 chr=HanXRQChr04 strand=1 sp=Helianthus annuus )
HA89_8	35.2	not assigned.unknown	hanxrqchr04g0112041	Transcript	(original description: locus_tag=HanXRQChr04g0112041 gn=HanXRQChr04g0112041 begin=112108723 end=112114499 len=5777 chr=HanXRQChr04 strand=1 sp=Helianthus annuus def=Uncharacterized conserved protein)
HA89_8	35.2	not assigned.unknown	hanxrqchr04g0119991	Transcript	(original description: locus_tag=HanXRQChr04g0119991 gn=HanXRQChr04g0119991 begin=153421263 end=153424394 len=3132 chr=HanXRQChr04 strand=1 sp=Helianthus annuus def=Uncharacterized protein, partly supported by expression data)
HA89_8	35.2	not assigned.unknown	hanxrqchr05g0133001	Transcript	(original description: locus_tag=HanXRQChr05g0133001 gn=HanXRQChr05g0133001 begin=20135101 end=20136187 len=1087 chr=HanXRQChr05 strand=-1 sp=Helianthus annuus )
HA89_8	35.2	not assigned.unknown	hanxrqchr05g0134701	Transcript	no hits & (original description: locus_tag=HanXRQChr05g0134701 gn=HanXRQChr05g0134701 begin=30486756 end=30487774 len=1019 chr=HanXRQChr05 strand=1 sp=Helianthus annuus )
HA89_8	35.2	not assigned.unknown	hanxrqchr05g0152741	Transcript	(original description: locus_tag=HanXRQChr05g0152741 gn=HanXRQChr05g0152741 begin=176685357 end=176689303 len=3947 chr=HanXRQChr05 strand=1 sp=Helianthus annuus def=Uncharacterized protein, partly supported by expression data)
HA89_8	35.2	not assigned.unknown	hanxrqchr07g0191141	Transcript	(original description: locus_tag=HanXRQChr07g0191141 gn=HanXRQChr07g0191141 begin=34398250 end=34405846 len=7597 chr=HanXRQChr07 strand=-1 sp=Helianthus annuus def=Uncharacterized protein, supported by expression data)
HA89_8	35.2	not assigned.unknown	hanxrqchr08g0221721	Transcript	(original description: locus_tag=HanXRQChr08g0221721 gn=HanXRQChr08g0221721 begin=50591063 end=50598966 len=7904 chr=HanXRQChr08 strand=-1 sp=Helianthus annuus )
HA89_8	35.2	not assigned.unknown	hanxrqchr08g0222831	Transcript	(original description: locus_tag=HanXRQChr08g0222831 gn=HanXRQChr08g0222831 begin=57025463 end=57028958 len=3496 chr=HanXRQChr08 strand=-1 sp=Helianthus annuus def=Uncharacterized protein, supported by expression data)
HA89_8	35.2	not assigned.unknown	hanxrqchr08g0226611	Transcript	(original description: locus_tag=HanXRQChr08g0226611 gn=HanXRQChr08g0226611 begin=82072700 end=82087274 len=14575 chr=HanXRQChr08 strand=-1 sp=Helianthus annuus )
HA89_8	35.2	not assigned.unknown	hanxrqchr08g0229491	Transcript	no hits & (original description: locus_tag=HanXRQChr08g0229491 gn=HanXRQChr08g0229491 begin=99159118 end=99161762 len=2645 chr=HanXRQChr08 strand=1 sp=Helianthus annuus )
HA89_8	35.2	not assigned.unknown	hanxrqchr08g0236141	Transcript	no hits & (original description: locus_tag=HanXRQChr08g0236141 gn=HanXRQChr08g0236141 begin=144299260 end=144301311 len=2052 chr=HanXRQChr08 strand=1 sp=Helianthus annuus def=Uncharacterized protein, partly supported by expression data)
HA89_8	35.2	not assigned.unknown	hanxrqchr09g0238501	Transcript	(original description: locus_tag=HanXRQChr09g0238501 gn=AGP22 begin=7331623 end=7332491 len=869 chr=HanXRQChr09 strand=1 sp=Helianthus annuus def=Probable arabinogalactan protein 22)
HA89_8	35.2	not assigned.unknown	hanxrqchr09g0256791	Transcript	(at5g41980 : 119.0) CONTAINS InterPro DOMAIN/s: Putative harbinger transposase-derived nuclease (InterPro:IPR006912); BEST Arabidopsis thaliana protein match is: unknown protein (TAIR:AT1G43722.1); Has 1807 Blast hits to 1807 proteins in 277 species: Archae - 0; Bacteria - 0; Metazoa - 736; Fungi - 347; Plants - 385; Viruses - 0; Other Eukaryotes - 339 (source: NCBI BLink). & (gnl|cdd|82074 : 52.…
HA89_8	35.2	not assigned.unknown	hanxrqchr09g0257401	Transcript	(original description: locus_tag=HanXRQChr09g0257401 gn=HanXRQChr09g0257401 begin=138473218 end=138475081 len=1864 chr=HanXRQChr09 strand=-1 sp=Helianthus annuus def=Putative nucleic acid-binding, OB-fold)
HA89_8	35.2	not assigned.unknown	hanxrqchr09g0264021	Transcript	(original description: locus_tag=HanXRQChr09g0264021 gn=HanXRQChr09g0264021 begin=166507800 end=166509882 len=2083 chr=HanXRQChr09 strand=1 sp=Helianthus annuus def=Uncharacterized protein, partly supported by expression data)
HA89_8	35.2	not assigned.unknown	hanxrqchr10g0282011	Transcript	(original description: locus_tag=HanXRQChr10g0282011 gn=HanXRQChr10g0282011 begin=21532005 end=21532730 len=726 chr=HanXRQChr10 strand=-1 sp=Helianthus annuus def=Uncharacterized protein, supported by expression data)
HA89_8	35.2	not assigned.unknown	hanxrqchr10g0301521	Transcript	(at4g03090 : 65.5) sequence-specific DNA binding;sequence-specific DNA binding transcription factors; FUNCTIONS IN: sequence-specific DNA binding, sequence-specific DNA binding transcription factor activity; INVOLVED IN: regulation of transcription, DNA-dependent; EXPRESSED IN: 12 plant structures; EXPRESSED DURING: 6 growth stages; CONTAINS InterPro DOMAIN/s: Homeobox (InterPro:IPR001356). & (gn…
HA89_8	35.2	not assigned.unknown	hanxrqchr10g0305811	Transcript	(at5g54850 : 69.7) unknown protein; Has 1807 Blast hits to 1807 proteins in 277 species: Archae - 0; Bacteria - 0; Metazoa - 736; Fungi - 347; Plants - 385; Viruses - 0; Other Eukaryotes - 339 (source: NCBI BLink). & (gnl|cdd|38301 : 50.0) no description available & (reliability: 139.4) & (original description: locus_tag=HanXRQChr10g0305811 gn=HanXRQChr10g0305811 begin=192847719 end=192848736 len…
HA89_8	35.2	not assigned.unknown	hanxrqchr10g0308951	Transcript	(at5g57123 : 90.9) unknown protein; BEST Arabidopsis thaliana protein match is: unknown protein (TAIR:AT4G29905.1); Has 30201 Blast hits to 17322 proteins in 780 species: Archae - 12; Bacteria - 1396; Metazoa - 17338; Fungi - 3422; Plants - 5037; Viruses - 0; Other Eukaryotes - 2996 (source: NCBI BLink). & (reliability: 181.8) & (original description: locus_tag=HanXRQChr10g0308951 gn=HanXRQChr10g…
HA89_8	35.2	not assigned.unknown	hanxrqchr10g0312471	Transcript	(p31843|rrpo_oenbe : 154.0) RNA-directed DNA polymerase homolog (Reverse transcriptase homolog) - Oenothera bertiana (Bertero's evening primrose) & (atmg00860 : 84.3) hypothetical protein; DNA/RNA polymerases superfamily protein. & (ipr013242 : 64.00238) Retroviral aspartyl protease & (gnl|cdd|38301 : 59.2) no description available & (gnl|cdd|82074 : 52.5) no description available & (reliability:…
HA89_8	35.2	not assigned.unknown	hanxrqchr10g0314321	Transcript	(original description: locus_tag=HanXRQChr10g0314321 gn=HanXRQChr10g0314321 begin=228592788 end=228595636 len=2849 chr=HanXRQChr10 strand=-1 sp=Helianthus annuus def=Uncharacterized protein, supported by expression data)
HA89_8	35.2	not assigned.unknown	hanxrqchr11g0327641	Transcript	(at1g03290 : 60.8) unknown protein; FUNCTIONS IN: molecular_function unknown; INVOLVED IN: biological_process unknown; LOCATED IN: cellular_component unknown; EXPRESSED IN: 22 plant structures; EXPRESSED DURING: 13 growth stages; BEST Arabidopsis thaliana protein match is: unknown protein (TAIR:AT4G02880.2). & (gnl|cdd|38301 : 53.1) no description available & (reliability: 121.6) & (original desc…
HA89_8	35.2	not assigned.unknown	hanxrqchr11g0345371	Transcript	no hits & (original description: locus_tag=HanXRQChr11g0345371 gn=HanXRQChr11g0345371 begin=138142009 end=138142708 len=700 chr=HanXRQChr11 strand=1 sp=Helianthus annuus def=Uncharacterized protein)
HA89_8	35.2	not assigned.unknown	hanxrqchr12g0382501	Transcript	no hits & (original description: locus_tag=HanXRQChr12g0382501 gn=HanXRQChr12g0382501 begin=151982797 end=151983420 len=624 chr=HanXRQChr12 strand=-1 sp=Helianthus annuus def=Uncharacterized protein, supported by expression data)
HA89_8	35.2	not assigned.unknown	hanxrqchr13g0406311	Transcript	(original description: locus_tag=HanXRQChr13g0406311 gn=HanXRQChr13g0406311 begin=110621267 end=110624156 len=2890 chr=HanXRQChr13 strand=1 sp=Helianthus annuus )
HA89_8	35.2	not assigned.unknown	hanxrqchr13g0414791	Transcript	(original description: locus_tag=HanXRQChr13g0414791 gn=HanXRQChr13g0414791 begin=154841781 end=154843075 len=1295 chr=HanXRQChr13 strand=1 sp=Helianthus annuus )
HA89_8	35.2	not assigned.unknown	hanxrqchr14g0434671	Transcript	(original description: locus_tag=HanXRQChr14g0434671 gn=HanXRQChr14g0434671 begin=64653881 end=64654800 len=920 chr=HanXRQChr14 strand=-1 sp=Helianthus annuus def=Putative transposase, Tnp1/En/Spm-like)
HA89_8	35.2	not assigned.unknown	hanxrqchr14g0460321	Transcript	(original description: locus_tag=HanXRQChr14g0460321 gn=HanXRQChr14g0460321 begin=168786444 end=168787584 len=1141 chr=HanXRQChr14 strand=-1 sp=Helianthus annuus def=Putative hypoxia induced protein, domain)
HA89_8	35.2	not assigned.unknown	hanxrqchr15g0478541	Transcript	(original description: locus_tag=HanXRQChr15g0478541 gn=HanXRQChr15g0478541 begin=55841343 end=55845019 len=3677 chr=HanXRQChr15 strand=-1 sp=Helianthus annuus )
HA89_8	35.2	not assigned.unknown	hanxrqchr15g0479381	Transcript	(at1g21280 : 56.6) CONTAINS InterPro DOMAIN/s: Retrotransposon gag protein (InterPro:IPR005162); Has 707 Blast hits to 705 proteins in 25 species: Archae - 0; Bacteria - 0; Metazoa - 4; Fungi - 0; Plants - 703; Viruses - 0; Other Eukaryotes - 0 (source: NCBI BLink). & (gnl|cdd|38301 : 51.2) no description available & (reliability: 113.2) & (original description: locus_tag=HanXRQChr15g0479381 gn=H…
HA89_8	35.2	not assigned.unknown	hanxrqchr15g0491521	Transcript	(original description: locus_tag=HanXRQChr15g0491521 gn=HanXRQChr15g0491521 begin=127530642 end=127534290 len=3649 chr=HanXRQChr15 strand=1 sp=Helianthus annuus def=Putative domain of unknown function DUF223)
HA89_8	35.2	not assigned.unknown	hanxrqchr16g0498361	Transcript	(original description: locus_tag=HanXRQChr16g0498361 gn=HanXRQChr16g0498361 begin=2343685 end=2345139 len=1455 chr=HanXRQChr16 strand=-1 sp=Helianthus annuus def=Uncharacterized protein, supported by expression data)
HA89_8	35.2	not assigned.unknown	hanxrqchr16g0498571	Transcript	(original description: locus_tag=HanXRQChr16g0498571 gn=HanXRQChr16g0498571 begin=2800779 end=2805048 len=4270 chr=HanXRQChr16 strand=1 sp=Helianthus annuus def=Putative probable transposase, Ptta/En/Spm, plant)
HA89_8	35.2	not assigned.unknown	hanxrqchr16g0504341	Transcript	(at5g62960 : 112.0) unknown protein; BEST Arabidopsis thaliana protein match is: unknown protein (TAIR:AT1G10660.1); Has 35333 Blast hits to 34131 proteins in 2444 species: Archae - 798; Bacteria - 22429; Metazoa - 974; Fungi - 991; Plants - 531; Viruses - 0; Other Eukaryotes - 9610 (source: NCBI BLink). & (gnl|cdd|33678 : 69.3) no description available & (gnl|cdd|38723 : 55.8) no description ava…
HA89_8	35.2	not assigned.unknown	hanxrqchr16g0506901	Transcript	no hits & (original description: locus_tag=HanXRQChr16g0506901 gn=HanXRQChr16g0506901 begin=44592628 end=44594207 len=1580 chr=HanXRQChr16 strand=1 sp=Helianthus annuus )
HA89_8	35.2	not assigned.unknown	hanxrqchr17g0554601	Transcript	(original description: locus_tag=HanXRQChr17g0554601 gn=HanXRQChr17g0554601 begin=95630001 end=95633272 len=3272 chr=HanXRQChr17 strand=-1 sp=Helianthus annuus )
HA89_8	35.2	not assigned.unknown	hanxrqchr17g0561721	Transcript	(ipr007789 : 104.53262) Protein of unknown function DUF688 & (at2g30990 : 87.0) Protein of unknown function (DUF688); FUNCTIONS IN: molecular_function unknown; INVOLVED IN: biological_process unknown; LOCATED IN: cellular_component unknown; EXPRESSED IN: 22 plant structures; EXPRESSED DURING: 13 growth stages; CONTAINS InterPro DOMAIN/s: Protein of unknown function DUF688 (InterPro:IPR007789); BE…
HA853_4	3.2.3	minor CHO metabolism.trehalose.potential TPS/TPP	hanxrqchr08g0208891	Transcript	(at1g60140 : 994.0) Encodes an enzyme putatively involved in trehalose biosynthesis. The protein has a trehalose synthase (TPS)-like domain that may or may not be active as well as a trehalose phosphatase (TPP)-like domain.; trehalose phosphate synthase (TPS10); FUNCTIONS IN: transferase activity, transferring glycosyl groups, trehalose-phosphatase activity; INVOLVED IN: trehalose biosynthetic pr…
HA853_4	5.3	fermentation.ADH	hanxrqchr11g0331821	Transcript	(p05336|adh1_horvu : 70.1) Alcohol dehydrogenase 1 (EC 1.1.1.1) - Hordeum vulgare (Barley) & (at1g77120 : 65.1) Catalyzes the reduction of acetaldehyde using NADH as reductant. Requires zinc for activity. Dimer. Anaerobic response polypeptide (ANP). Fermentation. The protein undergoes thiolation following treatment with the oxidant tert-butylhydroperoxide.; alcohol dehydrogenase 1 (ADH1); FUNCTIO…
HA853_4	20.1.7	stress.biotic.PR-proteins	hanxrqchr02g0057101	Transcript	(gnl|cdd|38301 : 52.7) no description available & (at1g69550 : 51.6) disease resistance protein (TIR-NBS-LRR class); FUNCTIONS IN: transmembrane receptor activity, nucleoside-triphosphatase activity, nucleotide binding, ATP binding; INVOLVED IN: signal transduction, defense response, apoptosis, innate immune response; LOCATED IN: intrinsic to membrane, endomembrane system; EXPRESSED IN: 21 plant …
HA853_4	26.11	misc.alcohol dehydrogenases	hanxrqchr14g0435271	Transcript	(p93629|adhx_maize : 100.0) Alcohol dehydrogenase class 3 (EC 1.1.1.1) (Alcohol dehydrogenase class III) (S-(hydroxymethyl)glutathione dehydrogenase) (EC 1.1.1.284) (Glutathione-dependent formaldehyde dehydrogenase) (FDH) (FALDH) (GSH-FDH) - Zea mays (Maize) & (at5g43940 : 93.6) Encodes a glutathione-dependent formaldehyde dehydrogenase (also known as class III type alcohol dehydrogenase) reduces…
HA853_4	27.2	RNA.transcription	hanxrqchr07g0188711	Transcript	(at5g49530 : 56.2) SIN-like family protein; Has 1807 Blast hits to 1807 proteins in 277 species: Archae - 0; Bacteria - 0; Metazoa - 736; Fungi - 347; Plants - 385; Viruses - 0; Other Eukaryotes - 339 (source: NCBI BLink). & (gnl|cdd|38301 : 51.5) no description available & (reliability: 112.4) & (original description: locus_tag=HanXRQChr07g0188711 gn=HanXRQChr07g0188711 begin=16905872 end=169086…
HA853_4	27.3.57	RNA.regulation of transcription.JUMONJI family	hanxrqchr15g0466861	Transcript	(at4g00990 : 108.0) Transcription factor jumonji (jmjC) domain-containing protein; FUNCTIONS IN: sequence-specific DNA binding transcription factor activity, zinc ion binding; EXPRESSED IN: 20 plant structures; EXPRESSED DURING: 8 growth stages; CONTAINS InterPro DOMAIN/s: Transcription factor jumonji/aspartyl beta-hydroxylase (InterPro:IPR003347), Zinc finger, RING-type (InterPro:IPR001841), Tra…
HA853_4	27.3.99	RNA.regulation of transcription.unclassified	hanxrqchr13g0407331	Transcript	(at1g67325 : 95.9) Ran BP2/NZF zinc finger-like superfamily protein; FUNCTIONS IN: binding, zinc ion binding; INVOLVED IN: biological_process unknown; LOCATED IN: intracellular; CONTAINS InterPro DOMAIN/s: Zinc finger, RanBP2-type (InterPro:IPR001876); BEST Arabidopsis thaliana protein match is: TBP-associated factor 15 (TAIR:AT1G50300.1). & (gnl|cdd|33678 : 54.3) no description available & (gnl|…
HA853_4	27.4	RNA.RNA binding	hanxrqchr13g0407331	Transcript	(at1g67325 : 95.9) Ran BP2/NZF zinc finger-like superfamily protein; FUNCTIONS IN: binding, zinc ion binding; INVOLVED IN: biological_process unknown; LOCATED IN: intracellular; CONTAINS InterPro DOMAIN/s: Zinc finger, RanBP2-type (InterPro:IPR001876); BEST Arabidopsis thaliana protein match is: TBP-associated factor 15 (TAIR:AT1G50300.1). & (gnl|cdd|33678 : 54.3) no description available & (gnl|…
HA853_4	28.1	DNA.synthesis/chromatin structure	hanxrqchr12g0369811	Transcript	(at5g04130 : 63.9) DNA GYRASE B2; FUNCTIONS IN: DNA topoisomerase activity, DNA topoisomerase (ATP-hydrolyzing) activity, DNA binding, ATP binding; INVOLVED IN: DNA topological change, DNA metabolic process; LOCATED IN: mitochondrion; CONTAINS InterPro DOMAIN/s: Ribosomal protein S5 domain 2-type fold (InterPro:IPR020568), DNA topoisomerase, type IIA, subunit B, domain 2 (InterPro:IPR013506), Rib…
HA853_4	28.2	DNA.repair	hanxrqchr12g0369811	Transcript	(at5g04130 : 63.9) DNA GYRASE B2; FUNCTIONS IN: DNA topoisomerase activity, DNA topoisomerase (ATP-hydrolyzing) activity, DNA binding, ATP binding; INVOLVED IN: DNA topological change, DNA metabolic process; LOCATED IN: mitochondrion; CONTAINS InterPro DOMAIN/s: Ribosomal protein S5 domain 2-type fold (InterPro:IPR020568), DNA topoisomerase, type IIA, subunit B, domain 2 (InterPro:IPR013506), Rib…
HA853_4	29.5.3	protein.degradation.cysteine protease	hanxrqchr04g0100661	Transcript	(p25803|cysep_phavu : 68.9) Vignain precursor (EC 3.4.22.-) (Bean endopeptidase) (Cysteine proteinase EP-C1) - Phaseolus vulgaris (Kidney bean) (French bean) & (at5g50260 : 67.4) Cysteine proteinases superfamily protein; FUNCTIONS IN: cysteine-type endopeptidase activity, cysteine-type peptidase activity; INVOLVED IN: proteolysis; LOCATED IN: endomembrane system; EXPRESSED IN: 8 plant structures;…
HA853_4	29.5.11.4.2	protein.degradation.ubiquitin.E3.RING	hanxrqchr11g0328611	Transcript	(at1g50440 : 105.0) RING/FYVE/PHD zinc finger superfamily protein; FUNCTIONS IN: zinc ion binding; EXPRESSED IN: 22 plant structures; EXPRESSED DURING: 13 growth stages; CONTAINS InterPro DOMAIN/s: Zinc finger, C3HC4 RING-type (InterPro:IPR018957), Zinc finger, RING-CH-type (InterPro:IPR011016); BEST Arabidopsis thaliana protein match is: RING/FYVE/PHD zinc finger superfamily protein (TAIR:AT1G11…
HA853_4	29.5.11.4.2	protein.degradation.ubiquitin.E3.RING	hanxrqchr15g0466861	Transcript	(at4g00990 : 108.0) Transcription factor jumonji (jmjC) domain-containing protein; FUNCTIONS IN: sequence-specific DNA binding transcription factor activity, zinc ion binding; EXPRESSED IN: 20 plant structures; EXPRESSED DURING: 8 growth stages; CONTAINS InterPro DOMAIN/s: Transcription factor jumonji/aspartyl beta-hydroxylase (InterPro:IPR003347), Zinc finger, RING-type (InterPro:IPR001841), Tra…
HA853_4	30.2.17	signalling.receptor kinases.DUF 26	hanxrqchr08g0224621	Transcript	(p10978|polx_tobac : 315.0) Retrovirus-related Pol polyprotein from transposon TNT 1-94 [Includes: Protease (EC 3.4.23.-); Reverse transcriptase (EC 2.7.7.49); Endonuclease] - Nicotiana tabacum (Common tobacco) & (at4g23160 : 305.0) Encodes a cysteine-rich receptor-like protein kinase.; cysteine-rich RLK (RECEPTOR-like protein kinase) 8 (CRK8); FUNCTIONS IN: kinase activity; INVOLVED IN: protein …
HA853_4	30.2.17	signalling.receptor kinases.DUF 26	hanxrqchr15g0491201	Transcript	(p10978|polx_tobac : 185.0) Retrovirus-related Pol polyprotein from transposon TNT 1-94 [Includes: Protease (EC 3.4.23.-); Reverse transcriptase (EC 2.7.7.49); Endonuclease] - Nicotiana tabacum (Common tobacco) & (atmg00810 : 180.0) hypothetical protein; DNA/RNA polymerases superfamily protein; CONTAINS InterPro DOMAIN/s: Reverse transcriptase, RNA-dependent DNA polymerase (InterPro:IPR013103); B…
HA853_4	30.3	signalling.calcium	hanxrqchr13g0395961	Transcript	(at3g10300 : 123.0) Calcium-binding EF-hand family protein; FUNCTIONS IN: calcium ion binding; INVOLVED IN: biological_process unknown; LOCATED IN: cellular_component unknown; EXPRESSED IN: 22 plant structures; EXPRESSED DURING: 14 growth stages; CONTAINS InterPro DOMAIN/s: EF-Hand 1, calcium-binding site (InterPro:IPR018247), EF-HAND 2 (InterPro:IPR018249), Calcium-binding EF-hand (InterPro:IPR0…
HA853_4	30.11	signalling.light	hanxrqchr09g0266221	Transcript	(at4g38180 : 87.4) FAR1-related sequence 5 (FRS5); FUNCTIONS IN: zinc ion binding; INVOLVED IN: response to red or far red light; LOCATED IN: cellular_component unknown; EXPRESSED IN: 22 plant structures; EXPRESSED DURING: 13 growth stages; CONTAINS InterPro DOMAIN/s: MULE transposase, conserved domain (InterPro:IPR018289), Transcription factor, FAR1-related (InterPro:IPR004330), Zinc finger, PMZ…
HA853_4	31.1	cell.organisation	hanxrqchr09g0243801	Transcript	(at3g18670 : 212.0) Ankyrin repeat family protein; CONTAINS InterPro DOMAIN/s: Ankyrin repeat-containing domain (InterPro:IPR020683), Ankyrin repeat (InterPro:IPR002110); BEST Arabidopsis thaliana protein match is: Ankyrin repeat family protein (TAIR:AT5G04700.1); Has 4772 Blast hits to 3121 proteins in 218 species: Archae - 7; Bacteria - 222; Metazoa - 2187; Fungi - 197; Plants - 1396; Viruses -…
HA853_4	33.99	development.unspecified	hanxrqchr02g0058121	Transcript	(at1g55680 : 211.0) Transducin/WD40 repeat-like superfamily protein; CONTAINS InterPro DOMAIN/s: WD40 repeat-like-containing domain (InterPro:IPR011046), WD40 repeat 2 (InterPro:IPR019782), WD40-repeat-containing domain (InterPro:IPR017986), WD40 repeat (InterPro:IPR001680), WD40/YVTN repeat-like-containing domain (InterPro:IPR015943), WD40 repeat, subgroup (InterPro:IPR019781); BEST Arabidopsis …
HA853_4	33.99	development.unspecified	hanxrqchr03g0085781	Transcript	(at2g37450 : 79.0) nodulin MtN21 /EamA-like transporter family protein; LOCATED IN: endomembrane system, membrane; EXPRESSED IN: 20 plant structures; EXPRESSED DURING: 13 growth stages; CONTAINS InterPro DOMAIN/s: Protein of unknown function DUF6, transmembrane (InterPro:IPR000620); BEST Arabidopsis thaliana protein match is: nodulin MtN21 /EamA-like transporter family protein (TAIR:AT2G37460.1);…
HA853_4	33.99	development.unspecified	hanxrqchr07g0197711	Transcript	(at5g56750 : 70.5) N-MYC downregulated-like 1 (NDL1); CONTAINS InterPro DOMAIN/s: Pollen specific protein SF21 (InterPro:IPR015511), Ndr (InterPro:IPR004142); BEST Arabidopsis thaliana protein match is: N-MYC downregulated-like 3 (TAIR:AT2G19620.1); Has 776 Blast hits to 775 proteins in 111 species: Archae - 2; Bacteria - 48; Metazoa - 563; Fungi - 0; Plants - 132; Viruses - 0; Other Eukaryotes -…
HA853_4	34.1	transport.p- and v-ATPases	hanxrqchr07g0205101	Transcript	(o82703|vatg2_tobac : 58.2) Vacuolar ATP synthase subunit G 2 (EC 3.6.3.14) (V-ATPase G subunit 2) (Vacuolar proton pump G subunit 2) - Nicotiana tabacum (Common tobacco) & (at4g23710 : 56.2) vacuolar ATP synthase subunit G2 (VAG2); FUNCTIONS IN: hydrolase activity, acting on acid anhydrides, catalyzing transmembrane movement of substances; INVOLVED IN: proton transport; LOCATED IN: plasma membra…
HA853_4	34.9	transport.metabolite transporters at the mitochondrial membrane	hanxrqchr10g0282681	Transcript	(gnl|cdd|38301 : 55.0) no description available & (gnl|cdd|70912 : 53.5) no description available & (at1g55900 : 52.0) component of a translocase in the mitochondrial inner membrane; TIM50; CONTAINS InterPro DOMAIN/s: NLI interacting factor (InterPro:IPR004274); BEST Arabidopsis thaliana protein match is: Haloacid dehalogenase-like hydrolase (HAD) superfamily protein (TAIR:AT1G29780.1). & (reliab…
HA853_4	34.13	transport.peptides and oligopeptides	hanxrqchr10g0282671	Transcript	(at1g52190 : 136.0) Major facilitator superfamily protein; FUNCTIONS IN: transporter activity; INVOLVED IN: oligopeptide transport; LOCATED IN: membrane; EXPRESSED IN: 22 plant structures; EXPRESSED DURING: 13 growth stages; CONTAINS InterPro DOMAIN/s: Oligopeptide transporter (InterPro:IPR000109), Major facilitator superfamily, general substrate transporter (InterPro:IPR016196); BEST Arabidopsis…
HA853_4	34.23.1	transport.hormones.auxin	hanxrqchr07g0197711	Transcript	(at5g56750 : 70.5) N-MYC downregulated-like 1 (NDL1); CONTAINS InterPro DOMAIN/s: Pollen specific protein SF21 (InterPro:IPR015511), Ndr (InterPro:IPR004142); BEST Arabidopsis thaliana protein match is: N-MYC downregulated-like 3 (TAIR:AT2G19620.1); Has 776 Blast hits to 775 proteins in 111 species: Archae - 2; Bacteria - 48; Metazoa - 563; Fungi - 0; Plants - 132; Viruses - 0; Other Eukaryotes -…
HA853_4	35.1	not assigned.no ontology	hanxrqchr08g0214621	Transcript	(at5g10910 : 83.6) mraW methylase family protein; FUNCTIONS IN: methyltransferase activity; EXPRESSED IN: 22 plant structures; EXPRESSED DURING: 13 growth stages; CONTAINS InterPro DOMAIN/s: S-adenosyl-L-methionine-dependent methyltransferase, MraW (InterPro:IPR002903); Has 1807 Blast hits to 1807 proteins in 277 species: Archae - 0; Bacteria - 0; Metazoa - 736; Fungi - 347; Plants - 385; Viruses…
HA853_4	35.2	not assigned.unknown	hanxrqchr01g0015781	Transcript	(original description: locus_tag=HanXRQChr01g0015781 gn=HanXRQChr01g0015781 begin=94578886 end=94580426 len=1541 chr=HanXRQChr01 strand=-1 sp=Helianthus annuus def=Uncharacterized protein, partly supported by expression data)
HA853_4	35.2	not assigned.unknown	hanxrqchr02g0035901	Transcript	(at5g46030 : 76.3) unknown protein; CONTAINS InterPro DOMAIN/s: Protein of unknown function DUF701, zinc-binding putative (InterPro:IPR007808); Has 30201 Blast hits to 17322 proteins in 780 species: Archae - 12; Bacteria - 1396; Metazoa - 17338; Fungi - 3422; Plants - 5037; Viruses - 0; Other Eukaryotes - 2996 (source: NCBI BLink). & (q8lhp0|elof1_orysa : 73.6) Transcription elongation factor 1 h…
HA853_4	35.2	not assigned.unknown	hanxrqchr03g0067691	Transcript	(atmg00860 : 154.0) hypothetical protein; DNA/RNA polymerases superfamily protein. & (p31843|rrpo_oenbe : 117.0) RNA-directed DNA polymerase homolog (Reverse transcriptase homolog) - Oenothera bertiana (Bertero's evening primrose) & (gnl|cdd|38301 : 67.3) no description available & (ipr000477 : 51.23669) Reverse transcriptase & (gnl|cdd|76379 : 51.2) no description available & (reliability: 308.0…
HA853_4	35.2	not assigned.unknown	hanxrqchr04g0110941	Transcript	no hits & (original description: locus_tag=HanXRQChr04g0110941 gn=HanXRQChr04g0110941 begin=102618900 end=102619742 len=843 chr=HanXRQChr04 strand=-1 sp=Helianthus annuus )
HA853_4	35.2	not assigned.unknown	hanxrqchr07g0197871	Transcript	(original description: locus_tag=HanXRQChr07g0197871 gn=HanXRQChr07g0197871 begin=73459042 end=73460103 len=1062 chr=HanXRQChr07 strand=-1 sp=Helianthus annuus def=Uncharacterized protein)
HA853_4	35.2	not assigned.unknown	hanxrqchr08g0221511	Transcript	(at5g14020 : 95.1) Endosomal targeting BRO1-like domain-containing protein; INVOLVED IN: N-terminal protein myristoylation; LOCATED IN: vacuole; EXPRESSED IN: root; CONTAINS InterPro DOMAIN/s: BRO1 (InterPro:IPR004328); BEST Arabidopsis thaliana protein match is: Endosomal targeting BRO1-like domain-containing protein (TAIR:AT1G73390.3); Has 94 Blast hits to 94 proteins in 13 species: Archae - 0;…
HA853_4	35.2	not assigned.unknown	hanxrqchr08g0227061	Transcript	(original description: locus_tag=HanXRQChr08g0227061 gn=HanXRQChr08g0227061 begin=86401148 end=86403649 len=2502 chr=HanXRQChr08 strand=-1 sp=Helianthus annuus def=Uncharacterized protein)
HA853_4	35.2	not assigned.unknown	hanxrqchr10g0287891	Transcript	(original description: locus_tag=HanXRQChr10g0287891 gn=HanXRQChr10g0287891 begin=56276909 end=56279521 len=2613 chr=HanXRQChr10 strand=1 sp=Helianthus annuus def=Putative DNA-binding pseudobarrel domain)
HA853_4	35.2	not assigned.unknown	hanxrqchr10g0290561	Transcript	(original description: locus_tag=HanXRQChr10g0290561 gn=HanXRQChr10g0290561 begin=77947311 end=77956162 len=8852 chr=HanXRQChr10 strand=-1 sp=Helianthus annuus def=Uncharacterized protein, supported by expression data)
HA853_4	35.2	not assigned.unknown	hanxrqchr10g0294321	Transcript	no hits & (original description: locus_tag=HanXRQChr10g0294321 gn=HanXRQChr10g0294321 begin=104392491 end=104393569 len=1079 chr=HanXRQChr10 strand=-1 sp=Helianthus annuus def=Putative transposase-associated domain)
HA853_4	35.2	not assigned.unknown	hanxrqchr14g0435741	Transcript	no hits & (original description: locus_tag=HanXRQChr14g0435741 gn=HanXRQChr14g0435741 begin=71395898 end=71396844 len=947 chr=HanXRQChr14 strand=-1 sp=Helianthus annuus def=Uncharacterized protein, supported by expression data)
HA853_4	35.2	not assigned.unknown	hanxrqchr14g0435751	Transcript	no hits & (original description: locus_tag=HanXRQChr14g0435751 gn=HanXRQChr14g0435751 begin=71398874 end=71399660 len=787 chr=HanXRQChr14 strand=-1 sp=Helianthus annuus def=Uncharacterized protein, supported by expression data)
HA853_4	35.2	not assigned.unknown	hanxrqchr14g0449141	Transcript	(original description: locus_tag=HanXRQChr14g0449141 gn=HanXRQChr14g0449141 begin=137187426 end=137188148 len=723 chr=HanXRQChr14 strand=-1 sp=Helianthus annuus )
HA853_4	35.2	not assigned.unknown	hanxrqchr16g0513311	Transcript	(original description: locus_tag=HanXRQChr16g0513311 gn=HanXRQChr16g0513311 begin=92234662 end=92235887 len=1226 chr=HanXRQChr16 strand=-1 sp=Helianthus annuus )
HA853_8	5.3	fermentation.ADH	hanxrqchr11g0331821	Transcript	(p05336|adh1_horvu : 70.1) Alcohol dehydrogenase 1 (EC 1.1.1.1) - Hordeum vulgare (Barley) & (at1g77120 : 65.1) Catalyzes the reduction of acetaldehyde using NADH as reductant. Requires zinc for activity. Dimer. Anaerobic response polypeptide (ANP). Fermentation. The protein undergoes thiolation following treatment with the oxidant tert-butylhydroperoxide.; alcohol dehydrogenase 1 (ADH1); FUNCTIO…
HA853_8	10.7	cell wall.modification	hanxrqchr09g0262011	Transcript	(at2g40610 : 205.0) member of Alpha-Expansin Gene Family. Naming convention from the Expansin Working Group (Kende et al, 2004. Plant Mol Bio). Involved in the formation of nematode-induced syncytia in roots of Arabidopsis thaliana.; expansin A8 (EXPA8); INVOLVED IN: plant-type cell wall modification involved in multidimensional cell growth, syncytium formation, unidimensional cell growth, plant-…
HA853_8	13.1.3.6.1.1	amino acid metabolism.synthesis.aspartate family.misc.homoserine.aspartate kinase	hanxrqchr06g0175691	Transcript	(at5g14060 : 99.4) lysine-sensitive aspartate kinase; CARAB-AK-LYS; FUNCTIONS IN: amino acid binding, aspartate kinase activity; INVOLVED IN: aspartate family amino acid biosynthetic process; CONTAINS InterPro DOMAIN/s: Aspartate kinase, conserved site (InterPro:IPR018042), Aspartate/glutamate/uridylate kinase (InterPro:IPR001048), Amino acid-binding ACT (InterPro:IPR002912), Aspartate kinase dom…
HA853_8	16.2.1	secondary metabolism.phenylpropanoids.lignin biosynthesis	hanxrqchr07g0193591	Transcript	(at3g50740 : 352.0) UGT72E1 is an UDPG:coniferyl alcohol glucosyltransferase which specifically glucosylates sinapyl- and coniferyl aldehydes. The enzyme is thought to be involved in lignin metabolism.; UDP-glucosyl transferase 72E1 (UGT72E1); CONTAINS InterPro DOMAIN/s: UDP-glucuronosyl/UDP-glucosyltransferase (InterPro:IPR002213); BEST Arabidopsis thaliana protein match is: UDP-Glycosyltransfer…
HA853_8	16.8.3	secondary metabolism.flavonoids.dihydroflavonols	hanxrqchr07g0193591	Transcript	(at3g50740 : 352.0) UGT72E1 is an UDPG:coniferyl alcohol glucosyltransferase which specifically glucosylates sinapyl- and coniferyl aldehydes. The enzyme is thought to be involved in lignin metabolism.; UDP-glucosyl transferase 72E1 (UGT72E1); CONTAINS InterPro DOMAIN/s: UDP-glucuronosyl/UDP-glucosyltransferase (InterPro:IPR002213); BEST Arabidopsis thaliana protein match is: UDP-Glycosyltransfer…
HA853_8	17.2.3	hormone metabolism.auxin.induced-regulated-responsive-activated	hanxrqchr10g0283261	Transcript	(at5g15740 : 82.4) O-fucosyltransferase family protein; CONTAINS InterPro DOMAIN/s: GDP-fucose protein O-fucosyltransferase (InterPro:IPR019378); BEST Arabidopsis thaliana protein match is: O-fucosyltransferase family protein (TAIR:AT3G02250.1); Has 822 Blast hits to 815 proteins in 30 species: Archae - 0; Bacteria - 0; Metazoa - 0; Fungi - 0; Plants - 822; Viruses - 0; Other Eukaryotes - 0 (sour…
HA853_8	17.7.1.2	hormone metabolism.jasmonate.synthesis-degradation.lipoxygenase	hanxrqchr03g0069541	Transcript	(p37831|lox1_soltu : 713.0) Lipoxygenase 1 (EC 1.13.11.12) - Solanum tuberosum (Potato) & (at1g55020 : 671.0) lipoxygenase, a defense gene conferring resistance Xanthomonas campestris; lipoxygenase 1 (LOX1); CONTAINS InterPro DOMAIN/s: Lipoxygenase, iron binding site (InterPro:IPR020833), Lipoxygenase, C-terminal (InterPro:IPR013819), Lipoxygenase, LH2 (InterPro:IPR001024), Lipase/lipooxygenase, …
HA853_8	20.1	stress.biotic	hanxrqchr02g0057111	Transcript	(at1g62630 : 110.0) Disease resistance protein (CC-NBS-LRR class) family; FUNCTIONS IN: ATP binding; INVOLVED IN: N-terminal protein myristoylation, defense response; LOCATED IN: cellular_component unknown; CONTAINS InterPro DOMAIN/s: NB-ARC (InterPro:IPR002182), Disease resistance protein (InterPro:IPR000767); BEST Arabidopsis thaliana protein match is: Disease resistance protein (CC-NBS-LRR cla…
HA853_8	20.2.3	stress.abiotic.drought/salt	hanxrqchr14g0440821	Transcript	(at2g38905 : 52.0) Low temperature and salt responsive protein family; INVOLVED IN: response to cold, hyperosmotic salinity response; LOCATED IN: endomembrane system, integral to membrane; EXPRESSED IN: 10 plant structures; EXPRESSED DURING: M germinated pollen stage, 4 anthesis, petal differentiation and expansion stage; CONTAINS InterPro DOMAIN/s: Uncharacterised protein family UPF0057 (InterPr…
HA853_8	26.2	misc.UDP glucosyl and glucoronyl transferases	hanxrqchr07g0193591	Transcript	(at3g50740 : 352.0) UGT72E1 is an UDPG:coniferyl alcohol glucosyltransferase which specifically glucosylates sinapyl- and coniferyl aldehydes. The enzyme is thought to be involved in lignin metabolism.; UDP-glucosyl transferase 72E1 (UGT72E1); CONTAINS InterPro DOMAIN/s: UDP-glucuronosyl/UDP-glucosyltransferase (InterPro:IPR002213); BEST Arabidopsis thaliana protein match is: UDP-Glycosyltransfer…
HA853_8	26.21	misc.protease inhibitor/seed storage/lipid transfer protein (LTP) family protein	hanxrqchr06g0164331	Transcript	(at2g45180 : 114.0) Bifunctional inhibitor/lipid-transfer protein/seed storage 2S albumin superfamily protein; FUNCTIONS IN: lipid binding; INVOLVED IN: lipid transport; LOCATED IN: chloroplast thylakoid membrane; EXPRESSED IN: 22 plant structures; EXPRESSED DURING: 13 growth stages; CONTAINS InterPro DOMAIN/s: Bifunctional inhibitor/plant lipid transfer protein/seed storage (InterPro:IPR016140),…
HA853_8	27.1.2	RNA.processing.RNA helicase	hanxrqchr10g0296411	Transcript	(p31843|rrpo_oenbe : 157.0) RNA-directed DNA polymerase homolog (Reverse transcriptase homolog) - Oenothera bertiana (Bertero's evening primrose) & (atmg00860 : 117.0) hypothetical protein; DNA/RNA polymerases superfamily protein. & (gnl|cdd|38301 : 62.7) no description available & (ipr000477 : 54.00928) Reverse transcriptase & (gnl|cdd|33678 : 53.5) no description available & (reliability: 212.0…
HA853_8	27.1.2	RNA.processing.RNA helicase	hanxrqchr12g0354061	Transcript	(at5g26742 : 88.2) embryo defective 1138 (emb1138); FUNCTIONS IN: in 6 functions; INVOLVED IN: embryo development ending in seed dormancy; EXPRESSED IN: guard cell; CONTAINS InterPro DOMAIN/s: DNA/RNA helicase, DEAD/DEAH box type, N-terminal (InterPro:IPR011545), GUCT (InterPro:IPR012562), DEAD-like helicase, N-terminal (InterPro:IPR014001), DNA/RNA helicase, C-terminal (InterPro:IPR001650), Zinc…
HA853_8	27.3.11	RNA.regulation of transcription.C2H2 zinc finger family	hanxrqchr13g0392511	Transcript	(gnl|cdd|38301 : 53.9) no description available & (at2g27100 : 50.4) Identified as a leaf form mutant by Redei having serrated leaves. Further analysis of the single loss of function allele indicated pleiotropic effects extending to many aspects of shoot development such as taller meristems, alterations in phase transition, phyllotaxy and branching. Encodes a single zinc finger containing protein…
HA853_8	27.3.25	RNA.regulation of transcription.MYB domain transcription factor family	hanxrqchr07g0204011	Transcript	(at4g39380 : 89.7) FUNCTIONS IN: molecular_function unknown; INVOLVED IN: biological_process unknown; LOCATED IN: cellular_component unknown; EXPRESSED IN: 14 plant structures; EXPRESSED DURING: 7 growth stages; BEST Arabidopsis thaliana protein match is: TSL-kinase interacting protein 1 (TAIR:AT2G36960.2). & (gnl|cdd|38301 : 50.0) no description available & (reliability: 162.6) & (original descr…
HA853_8	27.3.99	RNA.regulation of transcription.unclassified	hanxrqchr01g0022061	Transcript	(gnl|cdd|33678 : 58.1) no description available & (gnl|cdd|38301 : 51.5) no description available & (at4g21790 : 50.1) encodes a host factor that is required for TMV virus multiplication.; tobamovirus multiplication 1 (TOM1); INVOLVED IN: viral replication complex formation and maintenance; LOCATED IN: vacuolar membrane, plasma membrane; EXPRESSED IN: 24 plant structures; EXPRESSED DURING: 15 gro…
HA853_8	27.3.99	RNA.regulation of transcription.unclassified	hanxrqchr03g0066301	Transcript	(at4g30410 : 115.0) sequence-specific DNA binding transcription factors; BEST Arabidopsis thaliana protein match is: unknown protein (TAIR:AT5G57780.1); Has 35333 Blast hits to 34131 proteins in 2444 species: Archae - 798; Bacteria - 22429; Metazoa - 974; Fungi - 991; Plants - 531; Viruses - 0; Other Eukaryotes - 9610 (source: NCBI BLink). & (reliability: 230.0) & (original description: locus_tag…
HA853_8	27.4	RNA.RNA binding	hanxrqchr01g0018941	Transcript	(at3g07810 : 77.0) RNA-binding (RRM/RBD/RNP motifs) family protein; FUNCTIONS IN: RNA binding, nucleotide binding, nucleic acid binding; EXPRESSED IN: 24 plant structures; EXPRESSED DURING: 15 growth stages; CONTAINS InterPro DOMAIN/s: RNA recognition motif, RNP-1 (InterPro:IPR000504), Nucleotide-binding, alpha-beta plait (InterPro:IPR012677); BEST Arabidopsis thaliana protein match is: RNA-bindi…
HA853_8	28.99	DNA.unspecified	hanxrqchr16g0511811	Transcript	(p03010|trac9_maize : 69.3) Putative AC9 transposase - Zea mays (Maize) & (at3g42170 : 54.7) transposase-like gene with conserved domains from the family of hAT transposases that includes hobo from Drosophila melanogaster, Activator (Ac) from maize, and Tam3 from snapdragon but lacks several amino acids known to be essential for Ac transposition5. The DAYSLEEPER gene lacks 8 bp duplications and T…
HA853_8	29.2.4	protein.synthesis.elongation	hanxrqchr14g0437921	Transcript	(p29521|ef1a1_dauca : 100.0) Elongation factor 1-alpha (EF-1-alpha) - Daucus carota (Carrot) & (at5g60390 : 96.7) GTP binding Elongation factor Tu family protein; FUNCTIONS IN: calmodulin binding, translation elongation factor activity; INVOLVED IN: translational elongation; LOCATED IN: mitochondrion, nucleus, cytoplasm; EXPRESSED IN: cotyledon, male gametophyte, guard cell, pollen tube, seed; EX…
HA853_8	29.3.4.99	protein.targeting.secretory pathway.unspecified	hanxrqchr04g0099071	Transcript	(ipr004242 : 240.51868) Transposon, En/Spm-like & (gnl|cdd|38301 : 60.0) no description available & (gnl|cdd|82074 : 52.9) no description available & (at2g34250 : 50.4) SecY protein transport family protein; FUNCTIONS IN: P-P-bond-hydrolysis-driven protein transmembrane transporter activity; INVOLVED IN: response to salt stress, protein secretion; LOCATED IN: membrane; EXPRESSED IN: 23 plant stru…
HA853_8	29.5.11.4.3.2	protein.degradation.ubiquitin.E3.SCF.FBOX	hanxrqchr06g0184781	Transcript	(at4g12560 : 77.8) Encodes CPR30 (Constitutive Expresser of PR Genes 30), a F-Box protein that functions as a negative regulator of defense response.; CONSTITUTIVE EXPRESSER OF PR GENES 30 (CPR30); FUNCTIONS IN: molecular_function unknown; INVOLVED IN: negative regulation of defense response; LOCATED IN: nucleus, cytoplasm; EXPRESSED IN: 8 plant structures; CONTAINS InterPro DOMAIN/s: F-box domai…
HA853_8	29.7.12	protein.glycosylation.beta-1,3-galactosyltransferase(beta-1,3-GalT)	hanxrqchr03g0072081	Transcript	(at2g14820 : 68.2) A member of the NPY gene family (NPY1/AT4G31820, NPY2/AT2G14820, NPY3/AT5G67440, NPY4/AT2G23050, NPY5/AT4G37590). Involved in auxin-mediated organogenesis.; NAKED PINS IN YUC MUTANTS 2 (NPY2); FUNCTIONS IN: signal transducer activity; INVOLVED IN: response to light stimulus; LOCATED IN: cellular_component unknown; EXPRESSED IN: hypophysis, root meristem; CONTAINS InterPro DOMAI…
HA853_8	30.2.25	signalling.receptor kinases.wall associated kinase	hanxrqchr14g0436241	Transcript	(at1g16130 : 423.0) wall-associated kinase like; wall associated kinase-like 2 (WAKL2); FUNCTIONS IN: kinase activity; INVOLVED IN: protein amino acid phosphorylation; LOCATED IN: integral to membrane; EXPRESSED IN: stem, cotyledon, leaf whorl, leaf; EXPRESSED DURING: LP.06 six leaves visible, LP.04 four leaves visible, LP.10 ten leaves visible, LP.08 eight leaves visible, LP.12 twelve leaves vis…
HA853_8	30.11	signalling.light	hanxrqchr03g0072081	Transcript	(at2g14820 : 68.2) A member of the NPY gene family (NPY1/AT4G31820, NPY2/AT2G14820, NPY3/AT5G67440, NPY4/AT2G23050, NPY5/AT4G37590). Involved in auxin-mediated organogenesis.; NAKED PINS IN YUC MUTANTS 2 (NPY2); FUNCTIONS IN: signal transducer activity; INVOLVED IN: response to light stimulus; LOCATED IN: cellular_component unknown; EXPRESSED IN: hypophysis, root meristem; CONTAINS InterPro DOMAI…
HA853_8	31.1	cell.organisation	hanxrqchr09g0257091	Transcript	(at5g35700 : 135.0) fimbrin-like protein 2 (FIM2); FUNCTIONS IN: actin binding; INVOLVED IN: biological_process unknown; LOCATED IN: cellular_component unknown; EXPRESSED IN: 24 plant structures; EXPRESSED DURING: 15 growth stages; CONTAINS InterPro DOMAIN/s: Actinin-type, actin-binding, conserved site (InterPro:IPR001589), Calponin-homology (InterPro:IPR016146), Calponin-like actin-binding (Inte…
HA853_8	33.99	development.unspecified	hanxrqchr17g0539521	Transcript	(at5g11460 : 125.0) Protein of unknown function (DUF581); CONTAINS InterPro DOMAIN/s: Protein of unknown function DUF581 (InterPro:IPR007650); BEST Arabidopsis thaliana protein match is: Protein of unknown function (DUF581) (TAIR:AT2G25690.2); Has 1807 Blast hits to 1807 proteins in 277 species: Archae - 0; Bacteria - 0; Metazoa - 736; Fungi - 347; Plants - 385; Viruses - 0; Other Eukaryotes - 33…
HA853_8	34.8	transport.metabolite transporters at the envelope membrane	hanxrqchr09g0258581	Transcript	(o22342|adt1_goshi : 201.0) ADP,ATP carrier protein 1, mitochondrial precursor (ADP/ATP translocase 1) (Adenine nucleotide translocator 1) (ANT 1) - Gossypium hirsutum (Upland cotton) & (at5g13490 : 192.0) Encodes mitochondrial ADP/ATP carrier; ADP/ATP carrier 2 (AAC2); FUNCTIONS IN: protein binding, binding, copper ion binding, ATP:ADP antiporter activity; INVOLVED IN: transport, purine nucleoti…
HA853_8	34.9	transport.metabolite transporters at the mitochondrial membrane	hanxrqchr09g0257091	Transcript	(at5g35700 : 135.0) fimbrin-like protein 2 (FIM2); FUNCTIONS IN: actin binding; INVOLVED IN: biological_process unknown; LOCATED IN: cellular_component unknown; EXPRESSED IN: 24 plant structures; EXPRESSED DURING: 15 growth stages; CONTAINS InterPro DOMAIN/s: Actinin-type, actin-binding, conserved site (InterPro:IPR001589), Calponin-homology (InterPro:IPR016146), Calponin-like actin-binding (Inte…
HA853_8	34.9	transport.metabolite transporters at the mitochondrial membrane	hanxrqchr09g0258581	Transcript	(o22342|adt1_goshi : 201.0) ADP,ATP carrier protein 1, mitochondrial precursor (ADP/ATP translocase 1) (Adenine nucleotide translocator 1) (ANT 1) - Gossypium hirsutum (Upland cotton) & (at5g13490 : 192.0) Encodes mitochondrial ADP/ATP carrier; ADP/ATP carrier 2 (AAC2); FUNCTIONS IN: protein binding, binding, copper ion binding, ATP:ADP antiporter activity; INVOLVED IN: transport, purine nucleoti…
HA853_8	34.14	transport.unspecified cations	hanxrqchr09g0257091	Transcript	(at5g35700 : 135.0) fimbrin-like protein 2 (FIM2); FUNCTIONS IN: actin binding; INVOLVED IN: biological_process unknown; LOCATED IN: cellular_component unknown; EXPRESSED IN: 24 plant structures; EXPRESSED DURING: 15 growth stages; CONTAINS InterPro DOMAIN/s: Actinin-type, actin-binding, conserved site (InterPro:IPR001589), Calponin-homology (InterPro:IPR016146), Calponin-like actin-binding (Inte…
HA853_8	34.14	transport.unspecified cations	hanxrqchr09g0258581	Transcript	(o22342|adt1_goshi : 201.0) ADP,ATP carrier protein 1, mitochondrial precursor (ADP/ATP translocase 1) (Adenine nucleotide translocator 1) (ANT 1) - Gossypium hirsutum (Upland cotton) & (at5g13490 : 192.0) Encodes mitochondrial ADP/ATP carrier; ADP/ATP carrier 2 (AAC2); FUNCTIONS IN: protein binding, binding, copper ion binding, ATP:ADP antiporter activity; INVOLVED IN: transport, purine nucleoti…
HA853_8	34.99	transport.misc	hanxrqchr04g0099071	Transcript	(ipr004242 : 240.51868) Transposon, En/Spm-like & (gnl|cdd|38301 : 60.0) no description available & (gnl|cdd|82074 : 52.9) no description available & (at2g34250 : 50.4) SecY protein transport family protein; FUNCTIONS IN: P-P-bond-hydrolysis-driven protein transmembrane transporter activity; INVOLVED IN: response to salt stress, protein secretion; LOCATED IN: membrane; EXPRESSED IN: 23 plant stru…
HA853_8	35.1	not assigned.no ontology	hanxrqchr10g0281921	Transcript	(at1g03070 : 122.0) Bax inhibitor-1 family protein; FUNCTIONS IN: glutamate binding; INVOLVED IN: biological_process unknown; LOCATED IN: cellular_component unknown; EXPRESSED IN: 24 plant structures; EXPRESSED DURING: 15 growth stages; CONTAINS InterPro DOMAIN/s: Inhibitor of apoptosis-promoting Bax1 related (InterPro:IPR006214); BEST Arabidopsis thaliana protein match is: Bax inhibitor-1 family…
HA853_8	35.1.5	not assigned.no ontology.pentatricopeptide (PPR) repeat-containing protein	hanxrqchr02g0057181	Transcript	(at2g36980 : 90.5) Tetratricopeptide repeat (TPR)-like superfamily protein; CONTAINS InterPro DOMAIN/s: Pentatricopeptide repeat (InterPro:IPR002885); BEST Arabidopsis thaliana protein match is: Pentatricopeptide repeat (PPR) superfamily protein (TAIR:AT2G13600.1); Has 45451 Blast hits to 13631 proteins in 250 species: Archae - 6; Bacteria - 3; Metazoa - 113; Fungi - 146; Plants - 44602; Viruses …
HA853_8	35.2	not assigned.unknown	hanxrqchr01g0001161	Transcript	(p31843|rrpo_oenbe : 130.0) RNA-directed DNA polymerase homolog (Reverse transcriptase homolog) - Oenothera bertiana (Bertero's evening primrose) & (atmg00860 : 107.0) hypothetical protein; DNA/RNA polymerases superfamily protein. & (gnl|cdd|33678 : 58.1) no description available & (gnl|cdd|38301 : 58.1) no description available & (reliability: 214.0) & (original description: locus_tag=HanXRQChr0…
HA853_8	35.2	not assigned.unknown	hanxrqchr02g0043981	Transcript	(original description: locus_tag=HanXRQChr02g0043981 gn=HanXRQChr02g0043981 begin=95651015 end=95656099 len=5085 chr=HanXRQChr02 strand=-1 sp=Helianthus annuus def=Uncharacterized protein, supported by expression data)
HA853_8	35.2	not assigned.unknown	hanxrqchr02g0053521	Transcript	(original description: locus_tag=HanXRQChr02g0053521 gn=HanXRQChr02g0053521 begin=157674430 end=157677896 len=3467 chr=HanXRQChr02 strand=-1 sp=Helianthus annuus )
HA853_8	35.2	not assigned.unknown	hanxrqchr04g0102281	Transcript	(original description: locus_tag=HanXRQChr04g0102281 gn=HanXRQChr04g0102281 begin=35902863 end=35905390 len=2528 chr=HanXRQChr04 strand=1 sp=Helianthus annuus )
HA853_8	35.2	not assigned.unknown	hanxrqchr04g0106631	Transcript	(original description: locus_tag=HanXRQChr04g0106631 gn=HanXRQChr04g0106631 begin=65684893 end=65690711 len=5819 chr=HanXRQChr04 strand=-1 sp=Helianthus annuus def=Uncharacterized protein, partly supported by expression data)
HA853_8	35.2	not assigned.unknown	hanxrqchr09g0237861	Transcript	(original description: locus_tag=HanXRQChr09g0237861 gn=HanXRQChr09g0237861 begin=1477626 end=1478802 len=1177 chr=HanXRQChr09 strand=-1 sp=Helianthus annuus )
HA853_8	35.2	not assigned.unknown	hanxrqchr09g0254951	Transcript	(original description: locus_tag=HanXRQChr09g0254951 gn=HanXRQChr09g0254951 begin=128822591 end=128827553 len=4963 chr=HanXRQChr09 strand=-1 sp=Helianthus annuus def=Putative nucleic acid-binding, OB-fold; DNA-binding pseudobarrel domain)
HA853_8	35.2	not assigned.unknown	hanxrqchr09g0260471	Transcript	no hits & (original description: locus_tag=HanXRQChr09g0260471 gn=HanXRQChr09g0260471 begin=152958463 end=152959174 len=712 chr=HanXRQChr09 strand=-1 sp=Helianthus annuus )
HA853_8	35.2	not assigned.unknown	hanxrqchr10g0282011	Transcript	(original description: locus_tag=HanXRQChr10g0282011 gn=HanXRQChr10g0282011 begin=21532005 end=21532730 len=726 chr=HanXRQChr10 strand=-1 sp=Helianthus annuus def=Uncharacterized protein, supported by expression data)
HA853_8	35.2	not assigned.unknown	hanxrqchr10g0287891	Transcript	(original description: locus_tag=HanXRQChr10g0287891 gn=HanXRQChr10g0287891 begin=56276909 end=56279521 len=2613 chr=HanXRQChr10 strand=1 sp=Helianthus annuus def=Putative DNA-binding pseudobarrel domain)
HA853_8	35.2	not assigned.unknown	hanxrqchr11g0349261	Transcript	no hits & (original description: locus_tag=HanXRQChr11g0349261 gn=HanXRQChr11g0349261 begin=153049062 end=153050361 len=1300 chr=HanXRQChr11 strand=-1 sp=Helianthus annuus def=Uncharacterized protein, supported by expression data)
HA853_8	35.2	not assigned.unknown	hanxrqchr12g0359241	Transcript	(original description: locus_tag=HanXRQChr12g0359241 gn=HanXRQChr12g0359241 begin=16322734 end=16326041 len=3308 chr=HanXRQChr12 strand=-1 sp=Helianthus annuus )
HA853_8	35.2	not assigned.unknown	hanxrqchr13g0387111	Transcript	(at1g34320 : 92.8) Protein of unknown function (DUF668); INVOLVED IN: N-terminal protein myristoylation; LOCATED IN: plasma membrane; EXPRESSED IN: 22 plant structures; EXPRESSED DURING: 13 growth stages; CONTAINS InterPro DOMAIN/s: Protein of unknown function DUF668 (InterPro:IPR007700), Protein of unknown function DUF3475 (InterPro:IPR021864); BEST Arabidopsis thaliana protein match is: Protein…
HA853_8	35.2	not assigned.unknown	hanxrqchr13g0397881	Transcript	(original description: locus_tag=HanXRQChr13g0397881 gn=NCS begin=77174839 end=77177527 len=2689 chr=HanXRQChr13 strand=-1 sp=Helianthus annuus def=Probable S-norcoclaurine synthase)
HA853_8	35.2	not assigned.unknown	hanxrqchr13g0413341	Transcript	no hits & (original description: locus_tag=HanXRQChr13g0413341 gn=HanXRQChr13g0413341 begin=149312551 end=149313597 len=1047 chr=HanXRQChr13 strand=-1 sp=Helianthus annuus def=Uncharacterized protein, partly supported by expression data)
HA853_8	35.2	not assigned.unknown	hanxrqchr14g0435741	Transcript	no hits & (original description: locus_tag=HanXRQChr14g0435741 gn=HanXRQChr14g0435741 begin=71395898 end=71396844 len=947 chr=HanXRQChr14 strand=-1 sp=Helianthus annuus def=Uncharacterized protein, supported by expression data)
HA853_8	35.2	not assigned.unknown	hanxrqchr14g0440021	Transcript	(original description: locus_tag=HanXRQChr14g0440021 gn=HanXRQChr14g0440021 begin=98980499 end=98983714 len=3216 chr=HanXRQChr14 strand=1 sp=Helianthus annuus def=Uncharacterized protein, supported by expression data)
HA853_8	35.2	not assigned.unknown	hanxrqchr14g0445891	Transcript	(original description: locus_tag=HanXRQChr14g0445891 gn=HanXRQChr14g0445891 begin=126601617 end=126604321 len=2705 chr=HanXRQChr14 strand=-1 sp=Helianthus annuus def=Putative dnaJ domain)
HA853_8	35.2	not assigned.unknown	hanxrqchr14g0449141	Transcript	(original description: locus_tag=HanXRQChr14g0449141 gn=HanXRQChr14g0449141 begin=137187426 end=137188148 len=723 chr=HanXRQChr14 strand=-1 sp=Helianthus annuus )
HA853_8	35.2	not assigned.unknown	hanxrqchr14g0452251	Transcript	(at4g36820 : 179.0) Protein of unknown function (DUF607); CONTAINS InterPro DOMAIN/s: Protein of unknown function DUF607 (InterPro:IPR006769); BEST Arabidopsis thaliana protein match is: Protein of unknown function (DUF607) (TAIR:AT2G23790.1); Has 370 Blast hits to 370 proteins in 122 species: Archae - 0; Bacteria - 0; Metazoa - 148; Fungi - 54; Plants - 129; Viruses - 0; Other Eukaryotes - 39 (s…
HA853_8	35.2	not assigned.unknown	hanxrqchr15g0466161	Transcript	(original description: locus_tag=HanXRQChr15g0466161 gn=HanXRQChr15g0466161 begin=9025848 end=9026303 len=456 chr=HanXRQChr15 strand=1 sp=Helianthus annuus def=Uncharacterized protein, partly supported by expression data)
HA853_8	35.2	not assigned.unknown	hanxrqchr15g0478531	Transcript	(original description: locus_tag=HanXRQChr15g0478531 gn=HanXRQChr15g0478531 begin=55836819 end=55841292 len=4474 chr=HanXRQChr15 strand=-1 sp=Helianthus annuus def=Uncharacterized protein)
HA853_8	35.2	not assigned.unknown	hanxrqchr15g0478681	Transcript	no hits & (original description: locus_tag=HanXRQChr15g0478681 gn=HanXRQChr15g0478681 begin=56203186 end=56205782 len=2597 chr=HanXRQChr15 strand=-1 sp=Helianthus annuus def=Uncharacterized protein, partly supported by expression data)
HA853_8	35.2	not assigned.unknown	hanxrqchr15g0485161	Transcript	no hits & (original description: locus_tag=HanXRQChr15g0485161 gn=HanXRQChr15g0485161 begin=87678046 end=87678268 len=223 chr=HanXRQChr15 strand=-1 sp=Helianthus annuus def=Uncharacterized protein, supported by expression data)
HA853_8	35.2	not assigned.unknown	hanxrqchr16g0520831	Transcript	(original description: locus_tag=HanXRQChr16g0520831 gn=HanXRQChr16g0520831 begin=137070949 end=137076201 len=5253 chr=HanXRQChr16 strand=1 sp=Helianthus annuus def=Putative DNA repair protein XRCC4, C-terminal)
HA853_8	35.2	not assigned.unknown	hanxrqchr17g0535311	Transcript	(original description: locus_tag=HanXRQChr17g0535311 gn=HanXRQChr17g0535311 begin=5599978 end=5601447 len=1470 chr=HanXRQChr17 strand=1 sp=Helianthus annuus def=Uncharacterized protein, partly supported by expression data)
RK416_4	10.6.3	cell wall.degradation.pectate lyases and polygalacturonases	hanxrqchr03g0069851	Transcript	(at4g23500 : 234.0) Pectin lyase-like superfamily protein; FUNCTIONS IN: polygalacturonase activity; INVOLVED IN: carbohydrate metabolic process; LOCATED IN: cell wall; CONTAINS InterPro DOMAIN/s: Pectin lyase fold/virulence factor (InterPro:IPR011050), Glycoside hydrolase, family 28 (InterPro:IPR000743), Pectin lyase fold (InterPro:IPR012334), Parallel beta-helix repeat (InterPro:IPR006626); BES…
RK416_4	11.3.1	lipid metabolism.Phospholipid synthesis.1-acylglycerol-3-phosphate O-acyltransferase	hanxrqchr17g0560441	Transcript	(gnl|cdd|82074 : 60.2) no description available & (q39639|plsb_cucsa : 53.9) Glycerol-3-phosphate acyltransferase, chloroplast precursor (EC 2.3.1.15) (GPAT) - Cucumis sativus (Cucumber) & (gnl|cdd|38301 : 53.1) no description available & (at1g32200 : 51.6) Encodes a chloroplast glycerol-3-phosphate acyltransferase.Involved in the biosynthesis of chloroplast phosphatidylglycerol.; ATS1; FUNCTIONS…
RK416_4	11.8.1	lipid metabolism.'exotics' (steroids, squalene etc).sphingolipids	hanxrqchr11g0351171	Transcript	(at3g06060 : 167.0) NAD(P)-binding Rossmann-fold superfamily protein; FUNCTIONS IN: oxidoreductase activity, binding, catalytic activity; INVOLVED IN: oxidation reduction, metabolic process; LOCATED IN: endomembrane system; EXPRESSED IN: 23 plant structures; EXPRESSED DURING: 15 growth stages; CONTAINS InterPro DOMAIN/s: Short-chain dehydrogenase/reductase, conserved site (InterPro:IPR020904), NA…
RK416_4	13.1.5.3.2	amino acid metabolism.synthesis.serine-glycine-cysteine group.cysteine.SAT	hanxrqchr15g0479061	Transcript	(at4g35640 : 99.0) Encodes a cytosolic serine O-acetyltransferase involved in sulfur assimilation and cysteine biosynthesis. Expressed in the vascular system. Expression is induced in both roots and shoots under sulfur-starved conditions.; serine acetyltransferase 3;2 (SERAT3;2); CONTAINS InterPro DOMAIN/s: Hexapeptide transferase, conserved site (InterPro:IPR018357), Serine O-acetyltransferase (…
RK416_4	13.1.6.1.1	amino acid metabolism.synthesis.aromatic aa.chorismate.3-deoxy-D-arabino-heptulosonate 7-phosphate synthase	hanxrqchr08g0207701	Transcript	(p37822|arog_soltu : 91.7) Phospho-2-dehydro-3-deoxyheptonate aldolase 2, chloroplast precursor (EC 2.5.1.54) (Phospho-2-keto-3-deoxyheptonate aldolase 2) (DAHP synthetase 2) (3-deoxy-D-arabino-heptulosonate 7-phosphate synthase 2) - Solanum tuberosum (Potato) & (at4g39980 : 90.9) Encodes a 2-deoxy-D-arabino-heptulosonate 7-phosphate (DAHP) synthase, which catalyzes the first committed step in ar…
RK416_4	16.5.1.1.1.13	secondary metabolism.sulfur-containing.glucosinolates.synthesis.aliphatic.2-oxoglutarate-dependent dioxygenase	hanxrqchr13g0422531	Transcript	(at2g30830 : 301.0) encodes a protein whose sequence is similar to 2-oxoglutarate-dependent dioxygenase; 2-oxoglutarate (2OG) and Fe(II)-dependent oxygenase superfamily protein; CONTAINS InterPro DOMAIN/s: Oxoglutarate/iron-dependent oxygenase (InterPro:IPR005123); BEST Arabidopsis thaliana protein match is: 2-oxoglutarate (2OG) and Fe(II)-dependent oxygenase superfamily protein (TAIR:AT2G30840.1…
RK416_4	17.5.1	hormone metabolism.ethylene.synthesis-degradation	hanxrqchr13g0422531	Transcript	(at2g30830 : 301.0) encodes a protein whose sequence is similar to 2-oxoglutarate-dependent dioxygenase; 2-oxoglutarate (2OG) and Fe(II)-dependent oxygenase superfamily protein; CONTAINS InterPro DOMAIN/s: Oxoglutarate/iron-dependent oxygenase (InterPro:IPR005123); BEST Arabidopsis thaliana protein match is: 2-oxoglutarate (2OG) and Fe(II)-dependent oxygenase superfamily protein (TAIR:AT2G30840.1…
RK416_4	18.4.7	Co-factor and vitamine metabolism.pantothenate.phosphopantothenoylcysteine decarboxylase (PPCDC)	hanxrqchr13g0405831	Transcript	(at3g18030 : 153.0) flavin mononucleotide flavoprotein involved in salt and osmotic tolerance HAL3A encodes for phosphopantothenoylcysteine decarboxylase being involved in Coenzyme A biosynthesis. HAL3A is predominant over another gene with the presumably same function (HAL3B).; HAL3-like protein A (HAL3A); CONTAINS InterPro DOMAIN/s: Flavoprotein (InterPro:IPR003382); BEST Arabidopsis thaliana p…
RK416_4	20.1	stress.biotic	hanxrqchr04g0109991	Transcript	(p07053|pr1b_tobac : 215.0) Pathogenesis-related protein 1B precursor (PR-1B) - Nicotiana tabacum (Common tobacco) & (at1g50060 : 205.0) CAP (Cysteine-rich secretory proteins, Antigen 5, and Pathogenesis-related 1 protein) superfamily protein; FUNCTIONS IN: molecular_function unknown; INVOLVED IN: biological_process unknown; LOCATED IN: endomembrane system, extracellular region; EXPRESSED IN: roo…
RK416_4	20.1.7	stress.biotic.PR-proteins	hanxrqchr04g0109991	Transcript	(p07053|pr1b_tobac : 215.0) Pathogenesis-related protein 1B precursor (PR-1B) - Nicotiana tabacum (Common tobacco) & (at1g50060 : 205.0) CAP (Cysteine-rich secretory proteins, Antigen 5, and Pathogenesis-related 1 protein) superfamily protein; FUNCTIONS IN: molecular_function unknown; INVOLVED IN: biological_process unknown; LOCATED IN: endomembrane system, extracellular region; EXPRESSED IN: roo…
RK416_4	20.2.1	stress.abiotic.heat	hanxrqchr01g0010931	Transcript	(p02519|hsp11_soybn : 244.0) 17.3 kDa class I heat shock protein (HSP 17.3) - Glycine max (Soybean) & (at2g29500 : 226.0) HSP20-like chaperones superfamily protein; CONTAINS InterPro DOMAIN/s: Heat shock protein Hsp20 (InterPro:IPR002068), HSP20-like chaperone (InterPro:IPR008978); BEST Arabidopsis thaliana protein match is: HSP20-like chaperones superfamily protein (TAIR:AT1G07400.1); Has 6873 B…
RK416_4	20.2.1	stress.abiotic.heat	hanxrqchr03g0088611	Transcript	(at4g25200 : 144.0) AtHSP23.6-mito mRNA, nuclear gene encoding mitochondrial; mitochondrion-localized small heat shock protein 23.6 (HSP23.6-MITO); FUNCTIONS IN: molecular_function unknown; INVOLVED IN: response to cadmium ion, response to heat; EXPRESSED IN: 6 plant structures; EXPRESSED DURING: 4 anthesis, petal differentiation and expansion stage; CONTAINS InterPro DOMAIN/s: Heat shock protein…
RK416_4	20.2.1	stress.abiotic.heat	hanxrqchr05g0134801	Transcript	(at3g12580 : 964.0) heat shock protein 70 (HSP70); FUNCTIONS IN: ATP binding; INVOLVED IN: in 9 processes; LOCATED IN: cytosol, mitochondrion, cell wall, plasma membrane; EXPRESSED IN: 23 plant structures; EXPRESSED DURING: 11 growth stages; CONTAINS InterPro DOMAIN/s: Heat shock protein 70, conserved site (InterPro:IPR018181), Heat shock protein Hsp70 (InterPro:IPR001023), Heat shock protein 70 …
RK416_4	20.2.1	stress.abiotic.heat	hanxrqchr16g0502371	Transcript	(q6f2y7|hs101_orysa : 826.0) Heat shock protein 101 - Oryza sativa (Rice) & (at1g74310 : 825.0) Encodes ClpB1, which belongs to the Casein lytic proteinase/heat shock protein 100 (Clp/Hsp100) family. Involved in refolding of proteins which form aggregates under heat stress. Also known as AtHsp101. AtHsp101 is a cytosolic heat shock protein required for acclimation to high temperature.; heat shock…
RK416_4	20.2.3	stress.abiotic.drought/salt	hanxrqchr13g0405831	Transcript	(at3g18030 : 153.0) flavin mononucleotide flavoprotein involved in salt and osmotic tolerance HAL3A encodes for phosphopantothenoylcysteine decarboxylase being involved in Coenzyme A biosynthesis. HAL3A is predominant over another gene with the presumably same function (HAL3B).; HAL3-like protein A (HAL3A); CONTAINS InterPro DOMAIN/s: Flavoprotein (InterPro:IPR003382); BEST Arabidopsis thaliana p…
RK416_4	20.2.99	stress.abiotic.unspecified	hanxrqchr17g0567571	Transcript	(p31843|rrpo_oenbe : 139.0) RNA-directed DNA polymerase homolog (Reverse transcriptase homolog) - Oenothera bertiana (Bertero's evening primrose) & (gnl|cdd|33678 : 70.8) no description available & (at1g68300 : 63.5) Adenine nucleotide alpha hydrolases-like superfamily protein; FUNCTIONS IN: molecular_function unknown; INVOLVED IN: response to stress; LOCATED IN: cellular_component unknown; EXPRE…
RK416_4	21.2	redox.ascorbate and glutathione	hanxrqchr13g0422531	Transcript	(at2g30830 : 301.0) encodes a protein whose sequence is similar to 2-oxoglutarate-dependent dioxygenase; 2-oxoglutarate (2OG) and Fe(II)-dependent oxygenase superfamily protein; CONTAINS InterPro DOMAIN/s: Oxoglutarate/iron-dependent oxygenase (InterPro:IPR005123); BEST Arabidopsis thaliana protein match is: 2-oxoglutarate (2OG) and Fe(II)-dependent oxygenase superfamily protein (TAIR:AT2G30840.1…
RK416_4	26.9	misc.glutathione S transferases	hanxrqchr17g0544531	Transcript	(p32110|gstx6_soybn : 116.0) Probable glutathione S-transferase (EC 2.5.1.18) (Heat shock protein 26A) (G2-4) - Glycine max (Soybean) & (at1g59700 : 114.0) Encodes glutathione transferase belonging to the tau class of GSTs. Naming convention according to Wagner et al. (2002).; glutathione S-transferase TAU 16 (GSTU16); CONTAINS InterPro DOMAIN/s: Thioredoxin fold (InterPro:IPR012335), Glutathione…
RK416_4	27.3.57	RNA.regulation of transcription.JUMONJI family	hanxrqchr10g0304261	Transcript	(at1g63490 : 55.1) transcription factor jumonji (jmjC) domain-containing protein; FUNCTIONS IN: sequence-specific DNA binding transcription factor activity; LOCATED IN: nucleus; EXPRESSED IN: 21 plant structures; EXPRESSED DURING: 14 growth stages; CONTAINS InterPro DOMAIN/s: Transcription factor jumonji/aspartyl beta-hydroxylase (InterPro:IPR003347), PLU-1-like (InterPro:IPR013637), Zinc finger,…
RK416_4	28.99	DNA.unspecified	hanxrqchr02g0032111	Transcript	(at3g56170 : 77.8) Encodes a calcium-dependent nuclease with similarity to staphylococcal nuclease.; Ca-2+ dependent nuclease (CAN); FUNCTIONS IN: nuclease activity; INVOLVED IN: N-terminal protein myristoylation; EXPRESSED IN: 22 plant structures; EXPRESSED DURING: 13 growth stages; CONTAINS InterPro DOMAIN/s: Staphylococcal nuclease (SNase-like) (InterPro:IPR006021), Staphylococcal nuclease (SN…
RK416_4	29.5.11.4.2	protein.degradation.ubiquitin.E3.RING	hanxrqchr06g0168291	Transcript	(gnl|cdd|36139 : 83.8) no description available & (at5g45290 : 70.9) RING/U-box superfamily protein; FUNCTIONS IN: zinc ion binding; LOCATED IN: chloroplast; CONTAINS InterPro DOMAIN/s: Zinc finger, RING-type (InterPro:IPR001841), Zinc finger, C3HC4 RING-type (InterPro:IPR018957), Zinc finger, RING-CH-type (InterPro:IPR011016); BEST Arabidopsis thaliana protein match is: Zinc finger, C3HC4 type (…
RK416_4	29.5.11.4.3.2	protein.degradation.ubiquitin.E3.SCF.FBOX	hanxrqchr12g0361451	Transcript	(at1g16930 : 78.2) F-box/RNI-like/FBD-like domains-containing protein; CONTAINS InterPro DOMAIN/s: FBD (InterPro:IPR013596), F-box domain, cyclin-like (InterPro:IPR001810), F-box domain, Skp2-like (InterPro:IPR022364), FBD-like (InterPro:IPR006566), Leucine-rich repeat 2 (InterPro:IPR013101); BEST Arabidopsis thaliana protein match is: F-box/RNI-like/FBD-like domains-containing protein (TAIR:AT1G…
RK416_4	29.6	protein.folding	hanxrqchr05g0134801	Transcript	(at3g12580 : 964.0) heat shock protein 70 (HSP70); FUNCTIONS IN: ATP binding; INVOLVED IN: in 9 processes; LOCATED IN: cytosol, mitochondrion, cell wall, plasma membrane; EXPRESSED IN: 23 plant structures; EXPRESSED DURING: 11 growth stages; CONTAINS InterPro DOMAIN/s: Heat shock protein 70, conserved site (InterPro:IPR018181), Heat shock protein Hsp70 (InterPro:IPR001023), Heat shock protein 70 …
RK416_4	30.2.7	signalling.receptor kinases.leucine rich repeat VII	hanxrqchr16g0511731	Transcript	(at3g56370 : 84.3) Leucine-rich repeat protein kinase family protein; FUNCTIONS IN: protein serine/threonine kinase activity, kinase activity, ATP binding; INVOLVED IN: transmembrane receptor protein tyrosine kinase signaling pathway, protein amino acid phosphorylation; LOCATED IN: endomembrane system; EXPRESSED IN: 22 plant structures; EXPRESSED DURING: 13 growth stages; CONTAINS InterPro DOMAIN…
RK416_4	30.2.10	signalling.receptor kinases.leucine rich repeat X	hanxrqchr16g0511731	Transcript	(at3g56370 : 84.3) Leucine-rich repeat protein kinase family protein; FUNCTIONS IN: protein serine/threonine kinase activity, kinase activity, ATP binding; INVOLVED IN: transmembrane receptor protein tyrosine kinase signaling pathway, protein amino acid phosphorylation; LOCATED IN: endomembrane system; EXPRESSED IN: 22 plant structures; EXPRESSED DURING: 13 growth stages; CONTAINS InterPro DOMAIN…
RK416_4	30.2.11	signalling.receptor kinases.leucine rich repeat XI	hanxrqchr16g0511731	Transcript	(at3g56370 : 84.3) Leucine-rich repeat protein kinase family protein; FUNCTIONS IN: protein serine/threonine kinase activity, kinase activity, ATP binding; INVOLVED IN: transmembrane receptor protein tyrosine kinase signaling pathway, protein amino acid phosphorylation; LOCATED IN: endomembrane system; EXPRESSED IN: 22 plant structures; EXPRESSED DURING: 13 growth stages; CONTAINS InterPro DOMAIN…
RK416_4	30.2.17	signalling.receptor kinases.DUF 26	hanxrqchr16g0526821	Transcript	(at4g23160 : 176.0) Encodes a cysteine-rich receptor-like protein kinase.; cysteine-rich RLK (RECEPTOR-like protein kinase) 8 (CRK8); FUNCTIONS IN: kinase activity; INVOLVED IN: protein amino acid phosphorylation; CONTAINS InterPro DOMAIN/s: Protein kinase, ATP binding site (InterPro:IPR017441), Reverse transcriptase, RNA-dependent DNA polymerase (InterPro:IPR013103), Serine/threonine-protein kin…
RK416_4	30.2.99	signalling.receptor kinases.misc	hanxrqchr16g0511731	Transcript	(at3g56370 : 84.3) Leucine-rich repeat protein kinase family protein; FUNCTIONS IN: protein serine/threonine kinase activity, kinase activity, ATP binding; INVOLVED IN: transmembrane receptor protein tyrosine kinase signaling pathway, protein amino acid phosphorylation; LOCATED IN: endomembrane system; EXPRESSED IN: 22 plant structures; EXPRESSED DURING: 13 growth stages; CONTAINS InterPro DOMAIN…
RK416_4	30.5	signalling.G-proteins	hanxrqchr15g0491691	Transcript	(at3g43300 : 150.0) AtMIN7 is an immunity associated Arabidopsis protein targeted by HopM1, a conserved Pseudomonas syringae virulence protein. AtMIN7 encodes one of the eight members of the Arabidopsis adenosine diphosphate (ADP) ribosylation factor (ARF) guanine nucleotide exchange factor (GEF) protein family. The AFR GEF proteins are key components of the vesicle trafficking system in eukaryot…
RK416_4	31.1	cell.organisation	hanxrqchr15g0467671	Transcript	(at5g27550 : 184.0) P-loop containing nucleoside triphosphate hydrolases superfamily protein; FUNCTIONS IN: microtubule motor activity, ATP binding; INVOLVED IN: microtubule-based movement; EXPRESSED IN: 15 plant structures; EXPRESSED DURING: 11 growth stages; CONTAINS InterPro DOMAIN/s: Kinesin, motor region, conserved site (InterPro:IPR019821), Kinesin, motor domain (InterPro:IPR001752); BEST A…
RK416_4	31.1.1.3.11	cell.organisation.cytoskeleton.Myosin.Class XI	hanxrqchr07g0188911	Transcript	(at2g31900 : 106.0) Encodes an novel myosin isoform.; myosin-like protein XIF (XIF); CONTAINS InterPro DOMAIN/s: Dil domain (InterPro:IPR018444), Dilute (InterPro:IPR002710), Myosin, N-terminal, SH3-like (InterPro:IPR004009), Myosin head, motor domain (InterPro:IPR001609), IQ calmodulin-binding region (InterPro:IPR000048); BEST Arabidopsis thaliana protein match is: Myosin family protein with Dil…
RK416_4	33.99	development.unspecified	hanxrqchr17g0553951	Transcript	(at2g21045 : 58.9) Rhodanese/Cell cycle control phosphatase superfamily protein; CONTAINS InterPro DOMAIN/s: Rhodanese-like (InterPro:IPR001763); BEST Arabidopsis thaliana protein match is: sulfurtransferase 18 (TAIR:AT5G66170.3); Has 3150 Blast hits to 3144 proteins in 1047 species: Archae - 52; Bacteria - 2382; Metazoa - 28; Fungi - 31; Plants - 181; Viruses - 0; Other Eukaryotes - 476 (source:…
RK416_4	34.6	transport.sulphate	hanxrqchr14g0455991	Transcript	(at4g08620 : 68.9) Encodes a sulfate transporter. Contains STAS domain. Expressed in roots and guard cells. Up-regulated by sulfur deficiency.; sulphate transporter 1;1 (SULTR1;1); FUNCTIONS IN: sulfate transmembrane transporter activity; INVOLVED IN: sulfate transport, selenate transport; LOCATED IN: integral to membrane, chloroplast, membrane; EXPRESSED IN: root; CONTAINS InterPro DOMAIN/s: Sul…
RK416_4	34.13	transport.peptides and oligopeptides	hanxrqchr09g0249541	Transcript	(at5g01180 : 146.0) Encodes a dipeptide transporter expressed in pollen and ovules during early seed development. GFP-tagged PTR5 localizes to the plasma membrane.; peptide transporter 5 (PTR5); CONTAINS InterPro DOMAIN/s: PTR2 family proton/oligopeptide symporter, conserved site (InterPro:IPR018456), Oligopeptide transporter (InterPro:IPR000109), Major facilitator superfamily, general substrate …
RK416_4	34.13	transport.peptides and oligopeptides	hanxrqchr16g0504531	Transcript	(at5g01180 : 146.0) Encodes a dipeptide transporter expressed in pollen and ovules during early seed development. GFP-tagged PTR5 localizes to the plasma membrane.; peptide transporter 5 (PTR5); CONTAINS InterPro DOMAIN/s: PTR2 family proton/oligopeptide symporter, conserved site (InterPro:IPR018456), Oligopeptide transporter (InterPro:IPR000109), Major facilitator superfamily, general substrate …
RK416_4	34.22	transport.cyclic nucleotide or calcium regulated channels	hanxrqchr07g0188911	Transcript	(at2g31900 : 106.0) Encodes an novel myosin isoform.; myosin-like protein XIF (XIF); CONTAINS InterPro DOMAIN/s: Dil domain (InterPro:IPR018444), Dilute (InterPro:IPR002710), Myosin, N-terminal, SH3-like (InterPro:IPR004009), Myosin head, motor domain (InterPro:IPR001609), IQ calmodulin-binding region (InterPro:IPR000048); BEST Arabidopsis thaliana protein match is: Myosin family protein with Dil…
RK416_4	35.1	not assigned.no ontology	hanxrqchr03g0072991	Transcript	(at1g34070 : 110.0) CONTAINS InterPro DOMAIN/s: Retrotransposon gag protein (InterPro:IPR005162); BEST Arabidopsis thaliana protein match is: unknown protein (TAIR:AT5G48050.1); Has 648 Blast hits to 647 proteins in 29 species: Archae - 0; Bacteria - 0; Metazoa - 16; Fungi - 25; Plants - 607; Viruses - 0; Other Eukaryotes - 0 (source: NCBI BLink). & (gnl|cdd|38301 : 63.9) no description available…
RK416_4	35.2	not assigned.unknown	hanxrqchr01g0005231	Transcript	(original description: locus_tag=HanXRQChr01g0005231 gn=HanXRQChr01g0005231 begin=36083440 end=36084176 len=737 chr=HanXRQChr01 strand=-1 sp=Helianthus annuus )
RK416_4	35.2	not assigned.unknown	hanxrqchr03g0064681	Transcript	(original description: locus_tag=HanXRQChr03g0064681 gn=HanXRQChr03g0064681 begin=25854777 end=25856675 len=1899 chr=HanXRQChr03 strand=-1 sp=Helianthus annuus )
RK416_4	35.2	not assigned.unknown	hanxrqchr03g0076081	Transcript	(original description: locus_tag=HanXRQChr03g0076081 gn=HanXRQChr03g0076081 begin=109865844 end=109870673 len=4830 chr=HanXRQChr03 strand=-1 sp=Helianthus annuus def=Uncharacterized protein, supported by expression data)
RK416_4	35.2	not assigned.unknown	hanxrqchr04g0107221	Transcript	(original description: locus_tag=HanXRQChr04g0107221 gn=HanXRQChr04g0107221 begin=71402421 end=71403155 len=735 chr=HanXRQChr04 strand=-1 sp=Helianthus annuus def=Uncharacterized protein, partly supported by expression data)
RK416_4	35.2	not assigned.unknown	hanxrqchr07g0189931	Transcript	(original description: locus_tag=HanXRQChr07g0189931 gn=HanXRQChr07g0189931 begin=24898869 end=24904319 len=5451 chr=HanXRQChr07 strand=-1 sp=Helianthus annuus def=Uncharacterized protein, supported by expression data)
RK416_4	35.2	not assigned.unknown	hanxrqchr09g0258601	Transcript	(original description: locus_tag=HanXRQChr09g0258601 gn=HanXRQChr09g0258601 begin=144613338 end=144621125 len=7788 chr=HanXRQChr09 strand=-1 sp=Helianthus annuus )
RK416_4	35.2	not assigned.unknown	hanxrqchr10g0299691	Transcript	(original description: locus_tag=HanXRQChr10g0299691 gn=HanXRQChr10g0299691 begin=148094743 end=148097688 len=2946 chr=HanXRQChr10 strand=1 sp=Helianthus annuus )
RK416_4	35.2	not assigned.unknown	hanxrqchr10g0304301	Transcript	(original description: locus_tag=HanXRQChr10g0304301 gn=HanXRQChr10g0304301 begin=185052715 end=185057224 len=4510 chr=HanXRQChr10 strand=1 sp=Helianthus annuus )
RK416_4	35.2	not assigned.unknown	hanxrqchr10g0319111	Transcript	(original description: locus_tag=HanXRQChr10g0319111 gn=HanXRQChr10g0319111 begin=244396410 end=244397131 len=722 chr=HanXRQChr10 strand=-1 sp=Helianthus annuus )
RK416_4	35.2	not assigned.unknown	hanxrqchr11g0349631	Transcript	(original description: locus_tag=HanXRQChr11g0349631 gn=HanXRQChr11g0349631 begin=154442321 end=154445052 len=2732 chr=HanXRQChr11 strand=-1 sp=Helianthus annuus def=Uncharacterized protein, supported by expression data)
RK416_4	35.2	not assigned.unknown	hanxrqchr12g0372731	Transcript	(at1g43722 : 68.6) unknown protein; BEST Arabidopsis thaliana protein match is: unknown protein (TAIR:AT5G28730.1); Has 924 Blast hits to 912 proteins in 109 species: Archae - 0; Bacteria - 0; Metazoa - 222; Fungi - 31; Plants - 661; Viruses - 0; Other Eukaryotes - 10 (source: NCBI BLink). & (reliability: 137.2) & (original description: locus_tag=HanXRQChr12g0372731 gn=HanXRQChr12g0372731 begin=7…
RK416_4	35.2	not assigned.unknown	hanxrqchr14g0445791	Transcript	(p31843|rrpo_oenbe : 155.0) RNA-directed DNA polymerase homolog (Reverse transcriptase homolog) - Oenothera bertiana (Bertero's evening primrose) & (atmg00860 : 111.0) hypothetical protein; DNA/RNA polymerases superfamily protein. & (ipr000477 : 54.85658) Reverse transcriptase & (gnl|cdd|38301 : 54.2) no description available & (reliability: 222.0) & (original description: locus_tag=HanXRQChr14g0…
RK416_4	35.2	not assigned.unknown	hanxrqchr14g0446731	Transcript	(original description: locus_tag=HanXRQChr14g0446731 gn=HanXRQChr14g0446731 begin=128975651 end=128977033 len=1383 chr=HanXRQChr14 strand=-1 sp=Helianthus annuus )
RK416_4	35.2	not assigned.unknown	hanxrqchr15g0481861	Transcript	(original description: locus_tag=HanXRQChr15g0481861 gn=HanXRQChr15g0481861 begin=68036882 end=68039381 len=2500 chr=HanXRQChr15 strand=-1 sp=Helianthus annuus def=Uncharacterized protein, supported by expression data)
RK416_4	35.2	not assigned.unknown	hanxrqchr15g0490681	Transcript	(original description: locus_tag=HanXRQChr15g0490681 gn=HanXRQChr15g0490681 begin=120752209 end=120754378 len=2170 chr=HanXRQChr15 strand=1 sp=Helianthus annuus def=Uncharacterized protein, partly supported by expression data)
RK416_4	35.2	not assigned.unknown	hanxrqchr16g0503491	Transcript	(original description: locus_tag=HanXRQChr16g0503491 gn=HanXRQChr16g0503491 begin=22889785 end=22890314 len=530 chr=HanXRQChr16 strand=1 sp=Helianthus annuus def=Uncharacterized protein, partly conserved in plant genome(s), supported by expression data)
RK416_4	35.2	not assigned.unknown	hanxrqchr16g0506461	Transcript	no hits & (original description: locus_tag=HanXRQChr16g0506461 gn=HanXRQChr16g0506461 begin=41867116 end=41869654 len=2539 chr=HanXRQChr16 strand=1 sp=Helianthus annuus )
RK416_4	35.2	not assigned.unknown	hanxrqchr16g0509971	Transcript	no hits & (original description: locus_tag=HanXRQChr16g0509971 gn=HanXRQChr16g0509971 begin=67899761 end=67901587 len=1827 chr=HanXRQChr16 strand=1 sp=Helianthus annuus def=Uncharacterized protein, partly supported by expression data)
RK416_4	35.2	not assigned.unknown	hanxrqchr16g0513901	Transcript	no hits & (original description: locus_tag=HanXRQChr16g0513901 gn=HanXRQChr16g0513901 begin=95820111 end=95821190 len=1080 chr=HanXRQChr16 strand=-1 sp=Helianthus annuus def=Putative probable transposase, Ptta/En/Spm, plant)
RK416_4	35.2	not assigned.unknown	hanxrqchr17g0538281	Transcript	(original description: locus_tag=HanXRQChr17g0538281 gn=HanXRQChr17g0538281 begin=16758510 end=16759816 len=1307 chr=HanXRQChr17 strand=-1 sp=Helianthus annuus )
RK416_4	35.2	not assigned.unknown	hanxrqchr17g0542301	Transcript	(original description: locus_tag=HanXRQChr17g0542301 gn=HanXRQChr17g0542301 begin=29517404 end=29519468 len=2065 chr=HanXRQChr17 strand=1 sp=Helianthus annuus )
RK416_4	35.2	not assigned.unknown	hanxrqchr17g0543381	Transcript	(original description: locus_tag=HanXRQChr17g0543381 gn=HanXRQChr17g0543381 begin=33941991 end=33949652 len=7662 chr=HanXRQChr17 strand=-1 sp=Helianthus annuus def=Uncharacterized protein, partly supported by expression data)
RK416_8	3.4.5	minor CHO metabolism.myo-inositol.inositol phosphatase	hanxrqchr16g0518091	Transcript	(at2g43900 : 58.2) Endonuclease/exonuclease/phosphatase family protein; FUNCTIONS IN: inositol-polyphosphate 5-phosphatase activity, inositol or phosphatidylinositol phosphatase activity; INVOLVED IN: biological_process unknown; LOCATED IN: CUL4 RING ubiquitin ligase complex; EXPRESSED IN: sperm cell, male gametophyte, flower, cultured cell, pollen tube; EXPRESSED DURING: L mature pollen stage, M…
RK416_8	13.1.1.2.1	amino acid metabolism.synthesis.central amino acid metabolism.aspartate.aspartate aminotransferase	hanxrqchr09g0245531	Transcript	(at4g31990 : 84.0) Encodes a plastid-localized aspartate aminotransferase. Does not display any PAT (glutamate/aspartate-prephenate aminotransferase) activity even in the presence of a high concentration of prephenate.; aspartate aminotransferase 5 (ASP5); CONTAINS InterPro DOMAIN/s: Aminotransferase, class I/classII (InterPro:IPR004839), Pyridoxal phosphate-dependent transferase, major domain (I…
RK416_8	17.2.3	hormone metabolism.auxin.induced-regulated-responsive-activated	hanxrqchr05g0159301	Transcript	(at2g14960 : 392.0) encodes a protein similar to IAA-amido synthases. Lines carrying an insertion in this gene are hypersensitive to auxin.; GH3.1; CONTAINS InterPro DOMAIN/s: GH3 auxin-responsive promoter (InterPro:IPR004993); BEST Arabidopsis thaliana protein match is: Auxin-responsive GH3 family protein (TAIR:AT4G37390.1); Has 1628 Blast hits to 1412 proteins in 230 species: Archae - 1; Bacter…
RK416_8	17.3.1.1.1	hormone metabolism.brassinosteroid.synthesis-degradation.BRs.DET2	hanxrqchr17g0544321	Transcript	(at2g16530 : 84.3) 3-oxo-5-alpha-steroid 4-dehydrogenase family protein; FUNCTIONS IN: oxidoreductase activity, acting on the CH-CH group of donors, 3-oxo-5-alpha-steroid 4-dehydrogenase activity; INVOLVED IN: lipid metabolic process; LOCATED IN: endoplasmic reticulum; EXPRESSED IN: callus; CONTAINS InterPro DOMAIN/s: 3-oxo-5-alpha-steroid 4-dehydrogenase, C-terminal (InterPro:IPR001104); BEST Ar…
RK416_8	26.10	misc.cytochrome P450	hanxrqchr05g0154851	Transcript	(at1g74110 : 325.0) member of CYP78A; "cytochrome P450, family 78, subfamily A, polypeptide 10" (CYP78A10); FUNCTIONS IN: electron carrier activity, monooxygenase activity, iron ion binding, oxygen binding, heme binding; INVOLVED IN: oxidation reduction; LOCATED IN: cellular_component unknown; CONTAINS InterPro DOMAIN/s: Cytochrome P450 (InterPro:IPR001128), Cytochrome P450, E-class, group I (Int…
RK416_8	27.3.99	RNA.regulation of transcription.unclassified	hanxrqchr17g0545141	Transcript	(at1g64260 : 71.6) MuDR family transposase; FUNCTIONS IN: zinc ion binding; INVOLVED IN: biological_process unknown; LOCATED IN: cellular_component unknown; EXPRESSED IN: shoot apex, embryo, leaf whorl, flower, seed; EXPRESSED DURING: F mature embryo stage, petal differentiation and expansion stage, E expanded cotyledon stage, D bilateral stage; CONTAINS InterPro DOMAIN/s: MULE transposase, conse…
RK416_8	28.1	DNA.synthesis/chromatin structure	hanxrqchr16g0518091	Transcript	(at2g43900 : 58.2) Endonuclease/exonuclease/phosphatase family protein; FUNCTIONS IN: inositol-polyphosphate 5-phosphatase activity, inositol or phosphatidylinositol phosphatase activity; INVOLVED IN: biological_process unknown; LOCATED IN: CUL4 RING ubiquitin ligase complex; EXPRESSED IN: sperm cell, male gametophyte, flower, cultured cell, pollen tube; EXPRESSED DURING: L mature pollen stage, M…
RK416_8	28.1.3.2.1	DNA.synthesis/chromatin structure.histone.core.H2A	hanxrqchr15g0483991	Transcript	(p19177|h2a_petcr : 82.0) Histone H2A - Petroselinum crispum (Parsley) (Petroselinum hortense) & (at5g02560 : 77.0) Encodes HTA12, a histone H2A protein.; histone H2A 12 (HTA12); FUNCTIONS IN: DNA binding; INVOLVED IN: nucleosome assembly; LOCATED IN: nucleus, nucleosome; EXPRESSED IN: 22 plant structures; EXPRESSED DURING: 13 growth stages; CONTAINS InterPro DOMAIN/s: Histone H2A (InterPro:IPR00…
RK416_8	29.1.5	protein.aa activation.isoleucine-tRNA ligase	hanxrqchr15g0463261	Transcript	(gnl|cdd|33678 : 57.4) no description available & (at5g49030 : 55.8) ovule abortion 2 (OVA2); FUNCTIONS IN: in 6 functions; INVOLVED IN: tRNA aminoacylation for protein translation, ovule development; EXPRESSED IN: 22 plant structures; EXPRESSED DURING: 13 growth stages; CONTAINS InterPro DOMAIN/s: Aminoacyl-tRNA synthetase, class I, conserved site (InterPro:IPR001412), Plant disease resistance r…
RK416_8	29.5.3	protein.degradation.cysteine protease	hanxrqchr04g0100611	Transcript	(at5g50260 : 96.3) Cysteine proteinases superfamily protein; FUNCTIONS IN: cysteine-type endopeptidase activity, cysteine-type peptidase activity; INVOLVED IN: proteolysis; LOCATED IN: endomembrane system; EXPRESSED IN: 8 plant structures; EXPRESSED DURING: 4 anthesis, C globular stage, petal differentiation and expansion stage; CONTAINS InterPro DOMAIN/s: Peptidase C1A, papain (InterPro:IPR01312…
RK416_8	29.5.3	protein.degradation.cysteine protease	hanxrqchr04g0100711	Transcript	(at3g48350 : 125.0) Cysteine proteinases superfamily protein; FUNCTIONS IN: cysteine-type endopeptidase activity, cysteine-type peptidase activity; INVOLVED IN: proteolysis; LOCATED IN: endomembrane system; EXPRESSED IN: 17 plant structures; EXPRESSED DURING: 13 growth stages; CONTAINS InterPro DOMAIN/s: Peptidase C1A, papain (InterPro:IPR013128), Proteinase inhibitor I29, cathepsin propeptide (I…
RK416_8	29.5.3	protein.degradation.cysteine protease	hanxrqchr04g0101021	Transcript	(at5g50260 : 96.3) Cysteine proteinases superfamily protein; FUNCTIONS IN: cysteine-type endopeptidase activity, cysteine-type peptidase activity; INVOLVED IN: proteolysis; LOCATED IN: endomembrane system; EXPRESSED IN: 8 plant structures; EXPRESSED DURING: 4 anthesis, C globular stage, petal differentiation and expansion stage; CONTAINS InterPro DOMAIN/s: Peptidase C1A, papain (InterPro:IPR01312…
RK416_8	34.1	transport.p- and v-ATPases	hanxrqchr12g0371011	Transcript	(q7xpy2|pma1_orysa : 96.7) Plasma membrane ATPase (EC 3.6.3.6) (Proton pump) - Oryza sativa (Rice) & (at2g07560 : 91.3) H(+)-ATPase 6 (HA6); FUNCTIONS IN: protein binding, ATPase activity; INVOLVED IN: cation transport, metabolic process, ATP biosynthetic process; LOCATED IN: plasma membrane, membrane; EXPRESSED IN: 11 plant structures; EXPRESSED DURING: L mature pollen stage, M germinated pollen…
RK416_8	34.1.2	transport.p- and v-ATPases.H+-exporting ATPase	hanxrqchr12g0371011	Transcript	(q7xpy2|pma1_orysa : 96.7) Plasma membrane ATPase (EC 3.6.3.6) (Proton pump) - Oryza sativa (Rice) & (at2g07560 : 91.3) H(+)-ATPase 6 (HA6); FUNCTIONS IN: protein binding, ATPase activity; INVOLVED IN: cation transport, metabolic process, ATP biosynthetic process; LOCATED IN: plasma membrane, membrane; EXPRESSED IN: 11 plant structures; EXPRESSED DURING: L mature pollen stage, M germinated pollen…
RK416_8	34.13	transport.peptides and oligopeptides	hanxrqchr08g0214171	Transcript	(at1g68570 : 383.0) Major facilitator superfamily protein; FUNCTIONS IN: transporter activity; INVOLVED IN: oligopeptide transport; LOCATED IN: membrane; EXPRESSED IN: 23 plant structures; EXPRESSED DURING: 13 growth stages; CONTAINS InterPro DOMAIN/s: Oligopeptide transporter (InterPro:IPR000109), Major facilitator superfamily, general substrate transporter (InterPro:IPR016196); BEST Arabidopsis…
RK416_8	34.16	transport.ABC transporters and multidrug resistance systems	hanxrqchr05g0148221	Transcript	(at1g04120 : 176.0) encodes a high-affinity inositol hexakisphosphate transporter that plays a role in guard cell signaling and phytate storage. It is a member of MRP subfamily / ABC transporter subfamily C.; multidrug resistance-associated protein 5 (MRP5); CONTAINS InterPro DOMAIN/s: ATPase, AAA+ type, core (InterPro:IPR003593), ABC transporter-like (InterPro:IPR003439), ABC transporter integra…
RK416_8	35.1.5	not assigned.no ontology.pentatricopeptide (PPR) repeat-containing protein	hanxrqchr02g0059001	Transcript	(at3g24000 : 100.0) Tetratricopeptide repeat (TPR)-like superfamily protein; CONTAINS InterPro DOMAIN/s: Pentatricopeptide repeat (InterPro:IPR002885); BEST Arabidopsis thaliana protein match is: Tetratricopeptide repeat (TPR)-like superfamily protein (TAIR:AT3G23330.1); Has 43197 Blast hits to 14383 proteins in 288 species: Archae - 1; Bacteria - 6; Metazoa - 112; Fungi - 144; Plants - 42273; Vi…
RK416_8	35.2	not assigned.unknown	hanxrqchr03g0090261	Transcript	(original description: locus_tag=HanXRQChr03g0090261 gn=HanXRQChr03g0090261 begin=159566729 end=159567498 len=770 chr=HanXRQChr03 strand=-1 sp=Helianthus annuus def=Putative START-like domain; Bet v I type allergen)
RK416_8	35.2	not assigned.unknown	hanxrqchr14g0427881	Transcript	(original description: locus_tag=HanXRQChr14g0427881 gn=HanXRQChr14g0427881 begin=8586912 end=8589504 len=2593 chr=HanXRQChr14 strand=1 sp=Helianthus annuus def=Uncharacterized protein, supported by expression data)
RK416_8	35.2	not assigned.unknown	hanxrqchr16g0504801	Transcript	(p31843|rrpo_oenbe : 152.0) RNA-directed DNA polymerase homolog (Reverse transcriptase homolog) - Oenothera bertiana (Bertero's evening primrose) & (atmg00860 : 106.0) hypothetical protein; DNA/RNA polymerases superfamily protein. & (gnl|cdd|33678 : 68.9) no description available & (gnl|cdd|38301 : 67.3) no description available & (ipr013242 : 55.282246) Retroviral aspartyl protease & (reliabilit…
RK416_8	35.2	not assigned.unknown	hanxrqchr16g0528851	Transcript	(at1g31335 : 69.7) unknown protein; FUNCTIONS IN: molecular_function unknown; INVOLVED IN: biological_process unknown; LOCATED IN: plasma membrane; EXPRESSED IN: 20 plant structures; EXPRESSED DURING: 13 growth stages; Has 34 Blast hits to 34 proteins in 8 species: Archae - 0; Bacteria - 0; Metazoa - 0; Fungi - 0; Plants - 34; Viruses - 0; Other Eukaryotes - 0 (source: NCBI BLink). & (gnl|cdd|383…
RK416_8	35.2	not assigned.unknown	hanxrqchr17g0563571	Transcript	(original description: locus_tag=HanXRQChr17g0563571 gn=HanXRQChr17g0563571 begin=173354167 end=173356345 len=2179 chr=HanXRQChr17 strand=-1 sp=Helianthus annuus def=Uncharacterized protein, partly supported by expression data)
