# Supplementary material for: Exploring sunflower responses to Sclerotinia head rot at early stages of infection using RNA-seq analysis
Source: Sci Rep. 2020 Aug 7;10:13347. doi: 10.1038/s41598-020-70315-4 (PMC7414910; doi:10.1038/s41598-020-70315-4)
Supplement: Supplementary file 8 — Supplementary Information 8. [file 41598_2020_70315_MOESM8_ESM.xlsx]

## Sheet: Hoja1
Supplementary Table S7. GO Enrichment results for the different IL-time point combinations.
IL-Time point	GO Term	N	lor	pval	padj	pattern	GoName
HA89_4	GO:0044264	405	0.270611	5.91048e-08	0.000706256	1	cellular polysaccharide metabolic process
HA89_4	GO:0007389	150	0.430088	1.27853e-07	0.000763871	1	pattern specification process
HA89_4	GO:0042546	198	0.348944	9.86122e-07	0.0039278	1	cell wall biogenesis
HA89_4	GO:0000271	361	0.256864	1.1896e-06	0.00406136	1	polysaccharide biosynthetic process
HA89_4	GO:0008017	73	0.540997	1.63645e-06	0.0043454	1	microtubule binding
HA89_4	GO:0048507	238	0.311358	1.58283e-06	0.0043454	1	meristem development
HA89_4	GO:0015631	77	0.519002	2.52042e-06	0.00501951	1	tubulin binding
HA89_4	GO:0005911	445	0.217808	5.13003e-06	0.00721175	1	cell-cell junction
HA89_4	GO:0009506	445	0.217808	5.13003e-06	0.00721175	1	plasmodesma
HA89_4	GO:0015979	309	0.261914	3.98499e-06	0.00721175	1	photosynthesis
HA89_4	GO:0055044	445	0.217808	5.13003e-06	0.00721175	1	symplast
HA89_4	GO:0030054	446	0.215832	6.09335e-06	0.0076643	1	cell junction
HA89_4	GO:0044042	328	0.250704	6.02717e-06	0.0076643	1	glucan metabolic process
HA89_4	GO:0006073	319	0.250577	8.13879e-06	0.00884111	1	cellular glucan metabolic process
HA89_4	GO:0034660	470	0.207049	7.93095e-06	0.00884111	1	ncRNA metabolic process
HA89_4	GO:0009926	61	0.54989	1.25105e-05	0.0129992	1	auxin polar transport
HA89_4	GO:0009733	124	0.387984	1.50782e-05	0.0146579	1	response to auxin
HA89_4	GO:0009886	165	0.335828	1.53335e-05	0.0146579	1	post-embryonic morphogenesis
HA89_4	GO:0071555	361	0.228427	1.67239e-05	0.0153721	1	cell wall organization
HA89_4	GO:0006259	471	0.199364	1.74323e-05	0.0154298	1	DNA metabolic process
HA89_4	GO:0032403	99	0.421241	2.14691e-05	0.0183242	1	protein complex binding
HA89_4	GO:0003002	86	0.453735	2.31562e-05	0.0187994	1	regionalization
HA89_4	GO:0009832	102	0.416556	2.43023e-05	0.0187994	1	plant-type cell wall biogenesis
HA89_4	GO:0009914	64	0.517036	2.81588e-05	0.0197927	1	hormone transport
HA89_4	GO:0060918	64	0.517036	2.81588e-05	0.0197927	1	auxin transport
HA89_4	GO:0045229	376	0.215418	3.43251e-05	0.0221707	1	external encapsulating structure organization
HA89_4	GO:0010207	101	0.403994	3.72664e-05	0.0234371	1	photosystem II assembly
HA89_4	GO:0044036	183	0.303345	4.0831e-05	0.0250205	1	cell wall macromolecule metabolic process
HA89_4	GO:0007049	452	0.191723	5.16244e-05	0.0275528	1	cell cycle
HA89_4	GO:0010383	151	0.329206	5.18809e-05	0.0275528	1	cell wall polysaccharide metabolic process
HA89_4	GO:0050793	393	0.205458	5.16429e-05	0.0275528	1	regulation of developmental process
HA89_4	GO:0034470	370	0.210212	5.51098e-05	0.0286313	1	ncRNA processing
HA89_4	GO:0019684	220	0.267795	6.68515e-05	0.0332843	1	photosynthesis, light reaction
HA89_4	GO:0090558	269	0.242055	7.35302e-05	0.0351452	1	plant epidermis development
HA89_4	GO:0044431	272	0.23965	8.00226e-05	0.0374984	1	Golgi apparatus part
HA89_4	GO:0044391	350	0.210273	8.33256e-05	0.0382953	1	ribosomal subunit
HA89_4	GO:0033692	288	0.231991	8.70137e-05	0.0392357	1	cellular polysaccharide biosynthetic process
HA89_4	GO:0044877	175	0.293118	9.77147e-05	0.043245	1	macromolecular complex binding
HA89_4	GO:0009657	298	0.22539	0.000102418	0.0445025	1	plastid organization
HA89_4	GO:0048868	69	-0.472467	6.89534e-05	0.0336302	-1	pollen tube development
HA89_4	GO:0048658	16	-1.30258	6.18375e-05	0.031443	-1	anther wall tapetum development
HA89_4	GO:0000323	32	-0.734143	4.50721e-05	0.0259304	-1	lytic vacuole
HA89_4	GO:0004197	49	-0.593305	4.3474e-05	0.0259304	-1	cysteine-type endopeptidase activity
HA89_4	GO:0009827	30	-0.7216	4.5571e-05	0.0259304	-1	plant-type cell wall modification
HA89_4	GO:0009860	53	-0.560558	3.25337e-05	0.0221707	-1	pollen tube growth
HA89_4	GO:0051213	100	-0.417343	3.36926e-05	0.0221707	-1	dioxygenase activity
HA89_4	GO:0009856	92	-0.434501	2.51723e-05	0.0187994	-1	pollination
HA89_4	GO:0044706	92	-0.434501	2.51723e-05	0.0187994	-1	multi-multicellular organism process
HA89_4	GO:0008234	72	-0.526146	8.09072e-06	0.00884111	-1	cysteine-type peptidase activity
HA89_4	GO:0005764	30	-0.84223	4.33925e-06	0.00721175	-1	lysosome
HA89_4	GO:0004867	14	-1.01822	2.1432e-06	0.00501951	-1	serine-type endopeptidase inhibitor activity
HA89_4	GO:0005506	265	-0.28957	2.51808e-06	0.00501951	-1	iron ion binding
HA89_4	GO:0044421	43	-0.761536	3.91006e-07	0.00186889	-1	extracellular region part
HA89_4	GO:0005615	41	-0.817751	9.18089e-08	0.000731364	-1	extracellular space
HA89_4	GO:0010623	15	-1.67706	1.85677e-10	4.4374e-06	-1	developmental programmed cell death
HA89_8	GO:0044391	350	0.579288	1.43423e-29	3.4276e-25	1	ribosomal subunit
HA89_8	GO:0022626	326	0.585162	3.15467e-28	3.76959e-24	1	cytosolic ribosome
HA89_8	GO:0044445	359	0.546269	9.17355e-27	7.30778e-23	1	cytosolic part
HA89_8	GO:0015934	228	0.567918	3.86326e-19	2.30815e-15	1	large ribosomal subunit
HA89_8	GO:0022625	186	0.602269	3.60488e-18	1.72302e-14	1	cytosolic large ribosomal subunit
HA89_8	GO:0009579	399	0.415077	6.78957e-17	2.70434e-13	1	thylakoid
HA89_8	GO:0044429	321	0.460826	8.12544e-17	2.77408e-13	1	mitochondrial part
HA89_8	GO:0005740	245	0.481259	2.1676e-14	6.47527e-11	1	mitochondrial envelope
HA89_8	GO:0044436	264	0.455715	5.10702e-14	1.35611e-10	1	thylakoid part
HA89_8	GO:0034357	238	0.464245	3.06568e-13	7.32649e-10	1	photosynthetic membrane
HA89_8	GO:0031966	224	0.471148	8.72275e-13	1.89509e-09	1	mitochondrial membrane
HA89_8	GO:0098798	118	0.608855	8.5432e-12	1.70141e-08	1	mitochondrial protein complex
HA89_8	GO:0019866	220	0.451972	1.1488e-11	2.11189e-08	1	organelle inner membrane
HA89_8	GO:0005743	181	0.494908	1.36853e-11	2.33612e-08	1	mitochondrial inner membrane
HA89_8	GO:0022627	105	0.617408	1.51917e-11	2.42039e-08	1	cytosolic small ribosomal subunit
HA89_8	GO:0015935	121	0.57779	2.0347e-11	3.03914e-08	1	small ribosomal subunit
HA89_8	GO:0009534	290	0.385729	3.26946e-11	4.11236e-08	1	chloroplast thylakoid
HA89_8	GO:0031976	290	0.385729	3.26946e-11	4.11236e-08	1	plastid thylakoid
HA89_8	GO:0098800	108	0.616964	2.96746e-11	4.11236e-08	1	inner mitochondrial membrane protein complex
HA89_8	GO:0042651	217	0.441056	3.97662e-11	4.75175e-08	1	thylakoid membrane
HA89_8	GO:0009535	205	0.446025	8.10926e-11	8.80904e-08	1	chloroplast thylakoid membrane
HA89_8	GO:0055035	205	0.446025	8.10926e-11	8.80904e-08	1	plastid thylakoid membrane
HA89_8	GO:0046906	282	0.381537	1.58392e-10	1.6458e-07	1	tetrapyrrole binding
HA89_8	GO:0098796	480	0.292157	2.04107e-10	2.03244e-07	1	membrane protein complex
HA89_8	GO:0005576	435	0.302566	3.69537e-10	3.39667e-07	1	extracellular region
HA89_8	GO:0009521	84	0.634822	9.5911e-10	8.48935e-07	1	photosystem
HA89_8	GO:0070469	85	0.630537	1.00942e-09	8.61556e-07	1	respiratory chain
HA89_8	GO:0019843	94	0.598729	1.17996e-09	9.72389e-07	1	rRNA binding
HA89_8	GO:0042254	430	0.291158	1.51897e-09	1.171e-06	1	ribosome biogenesis
HA89_8	GO:0044455	133	0.516903	1.50546e-09	1.171e-06	1	mitochondrial membrane part
HA89_8	GO:0072330	360	0.311884	3.97881e-09	2.97148e-06	1	monocarboxylic acid biosynthetic process
HA89_8	GO:1990204	99	0.56311	5.37141e-09	3.88995e-06	1	oxidoreductase complex
HA89_8	GO:0031984	474	0.257859	2.27088e-08	1.59619e-05	1	organelle subcompartment
HA89_8	GO:0000786	101	0.540327	4.79276e-08	3.18165e-05	1	nucleosome
HA89_8	GO:0006839	118	0.49038	4.7157e-08	3.18165e-05	1	mitochondrial transport
HA89_8	GO:0009523	59	0.66609	6.58993e-08	4.03818e-05	1	photosystem II
HA89_8	GO:0044815	105	0.524247	6.56157e-08	4.03818e-05	1	DNA packaging complex
HA89_8	GO:0098803	60	0.661416	8.07173e-08	4.82255e-05	1	respiratory chain complex
HA89_8	GO:0005746	58	0.66622	1.11302e-07	6.3332e-05	1	mitochondrial respiratory chain
HA89_8	GO:0015979	309	0.300112	1.22576e-07	6.65768e-05	1	photosynthesis
HA89_8	GO:0046982	131	0.461686	1.26813e-07	6.73475e-05	1	protein heterodimerization activity
HA89_8	GO:0016705	321	0.295594	1.48883e-07	7.73495e-05	1	oxidoreductase activity, acting on paired donors, with incorporation or reduction of molecular oxygen
HA89_8	GO:0032993	117	0.478427	2.14723e-07	0.000106907	1	protein-DNA complex
HA89_8	GO:0005783	476	0.235047	3.43401e-07	0.000157822	1	endoplasmic reticulum
HA89_8	GO:0020037	236	0.327827	5.16569e-07	0.000232928	1	heme binding
HA89_8	GO:0019684	220	0.334775	5.71514e-07	0.000252931	1	photosynthesis, light reaction
HA89_8	GO:0009205	263	0.299547	1.10951e-06	0.000482102	1	purine ribonucleoside triphosphate metabolic process
HA89_8	GO:0048046	194	0.347594	1.22335e-06	0.000522074	1	apoplast
HA89_8	GO:0016209	119	0.436193	1.79772e-06	0.000728553	1	antioxidant activity
HA89_8	GO:0009144	266	0.29158	1.87176e-06	0.000742932	1	purine nucleoside triphosphate metabolic process
HA89_8	GO:0009941	435	0.229395	1.89631e-06	0.000742932	1	chloroplast envelope
HA89_8	GO:0006633	206	0.332889	1.94293e-06	0.000748921	1	fatty acid biosynthetic process
HA89_8	GO:0022900	114	0.437604	2.16714e-06	0.000822084	1	electron transport chain
HA89_8	GO:0009853	117	0.43056	2.23547e-06	0.000834753	1	photorespiration
HA89_8	GO:0016168	45	0.657688	2.27817e-06	0.000837612	1	chlorophyll binding
HA89_8	GO:0003979	12	1.23324	2.39943e-06	0.000868829	1	UDP-glucose 6-dehydrogenase activity
HA89_8	GO:0009526	455	0.221869	2.46873e-06	0.000880578	1	plastid envelope
HA89_8	GO:0005506	265	0.290414	2.5088e-06	0.000881711	1	iron ion binding
HA89_8	GO:0002181	56	0.582483	3.52322e-06	0.00122028	1	cytoplasmic translation
HA89_8	GO:0042273	89	0.478179	3.6526e-06	0.00122946	1	ribosomal large subunit biogenesis
HA89_8	GO:0016829	422	0.2265	3.7302e-06	0.00123814	1	lyase activity
HA89_8	GO:0006163	336	0.251328	4.12702e-06	0.00131883	1	purine nucleotide metabolic process
HA89_8	GO:0046034	257	0.286909	4.02965e-06	0.00131883	1	ATP metabolic process
HA89_8	GO:0009522	48	0.619028	4.25406e-06	0.0013377	1	photosystem I
HA89_8	GO:0009150	318	0.257355	4.4444e-06	0.0013794	1	purine ribonucleotide metabolic process
HA89_8	GO:0072524	326	0.253927	4.51026e-06	0.0013819	1	pyridine-containing compound metabolic process
HA89_8	GO:0009141	287	0.267816	5.62525e-06	0.00170171	1	nucleoside triphosphate metabolic process
HA89_8	GO:0006626	99	0.446175	5.94821e-06	0.00171269	1	protein targeting to mitochondrion
HA89_8	GO:0046128	322	0.252756	5.75645e-06	0.00171269	1	purine ribonucleoside metabolic process
HA89_8	GO:0070585	99	0.446175	5.94821e-06	0.00171269	1	protein localization to mitochondrion
HA89_8	GO:0072655	99	0.446175	5.94821e-06	0.00171269	1	establishment of protein localization to mitochondrion
HA89_8	GO:0000785	124	0.404652	6.61645e-06	0.00178574	1	chromatin
HA89_8	GO:0009126	287	0.266159	6.40413e-06	0.00178574	1	purine nucleoside monophosphate metabolic process
HA89_8	GO:0009167	287	0.266159	6.40413e-06	0.00178574	1	purine ribonucleoside monophosphate metabolic process
HA89_8	GO:0009199	276	0.27093	6.65026e-06	0.00178574	1	ribonucleoside triphosphate metabolic process
HA89_8	GO:0019362	319	0.252139	6.64701e-06	0.00178574	1	pyridine nucleotide metabolic process
HA89_8	GO:0046496	319	0.252139	6.64701e-06	0.00178574	1	nicotinamide nucleotide metabolic process
HA89_8	GO:0004601	90	0.470489	7.50249e-06	0.0019922	1	peroxidase activity
HA89_8	GO:0000287	149	0.362749	8.66583e-06	0.00225109	1	magnesium ion binding
HA89_8	GO:0006979	273	0.269478	8.58559e-06	0.00225109	1	response to oxidative stress
HA89_8	GO:0009123	319	0.247975	9.46146e-06	0.00243134	1	nucleoside monophosphate metabolic process
HA89_8	GO:0030964	43	0.646264	1.00428e-05	0.00252638	1	NADH dehydrogenase complex
HA89_8	GO:0045271	43	0.646264	1.00428e-05	0.00252638	1	respiratory chain complex I
HA89_8	GO:0009161	311	0.25016	1.02365e-05	0.00254831	1	ribonucleoside monophosphate metabolic process
HA89_8	GO:0042278	327	0.242603	1.16218e-05	0.00286333	1	purine nucleoside metabolic process
HA89_8	GO:0006733	355	0.232696	1.19836e-05	0.00292235	1	oxidoreduction coenzyme metabolic process
HA89_8	GO:0016684	92	0.454008	1.24262e-05	0.00299966	1	oxidoreductase activity, acting on peroxide as acceptor
HA89_8	GO:0010106	26	0.834532	1.33355e-05	0.00317994	1	cellular response to iron ion starvation
HA89_8	GO:0019842	40	0.689299	1.34391e-05	0.00317994	1	vitamin binding
HA89_8	GO:0046983	301	0.251748	1.39875e-05	0.00327724	1	protein dimerization activity
HA89_8	GO:0005747	41	0.651523	1.43751e-05	0.00333536	1	mitochondrial respiratory chain complex I
HA89_8	GO:0042255	78	0.471071	1.50343e-05	0.00345478	1	ribosome assembly
HA89_8	GO:0006833	118	0.392281	1.74091e-05	0.003925	1	water transport
HA89_8	GO:0042044	118	0.392281	1.74091e-05	0.003925	1	fluid transport
HA89_8	GO:0009259	402	0.214092	1.86832e-05	0.0041729	1	ribonucleotide metabolic process
HA89_8	GO:0051213	100	0.427547	2.09016e-05	0.00462514	1	dioxygenase activity
HA89_8	GO:0004497	267	0.261245	2.21037e-05	0.00484627	1	monooxygenase activity
HA89_8	GO:0005789	207	0.290645	2.74819e-05	0.00597068	1	endoplasmic reticulum membrane
HA89_8	GO:0072521	377	0.216171	2.84178e-05	0.00611838	1	purine-containing compound metabolic process
HA89_8	GO:0010035	423	0.20417	2.97644e-05	0.00629488	1	response to inorganic substance
HA89_8	GO:0016072	281	0.248912	2.95697e-05	0.00629488	1	rRNA metabolic process
HA89_8	GO:0005372	53	0.554108	3.09542e-05	0.00637722	1	water transmembrane transporter activity
HA89_8	GO:0015250	53	0.554108	3.09542e-05	0.00637722	1	water channel activity
HA89_8	GO:0006457	271	0.250733	3.53207e-05	0.00703424	1	protein folding
HA89_8	GO:0009532	431	0.200146	3.53006e-05	0.00703424	1	plastid stroma
HA89_8	GO:1901657	468	0.19199	3.59534e-05	0.00710108	1	glycosyl compound metabolic process
HA89_8	GO:0006631	357	0.219052	3.79654e-05	0.007437	1	fatty acid metabolic process
HA89_8	GO:0044432	224	0.274571	3.83631e-05	0.00745382	1	endoplasmic reticulum part
HA89_8	GO:0043094	159	0.322612	4.11512e-05	0.00792549	1	cellular metabolic compound salvage
HA89_8	GO:0009119	359	0.216575	4.23177e-05	0.00802642	1	ribonucleoside metabolic process
HA89_8	GO:0009116	381	0.209832	4.41888e-05	0.00825034	1	nucleoside metabolic process
HA89_8	GO:0009570	419	0.199746	4.68834e-05	0.00868559	1	chloroplast stroma
HA89_8	GO:0008643	174	0.309158	4.76938e-05	0.00876776	1	carbohydrate transport
HA89_8	GO:0042175	209	0.28004	4.96175e-05	0.00905176	1	nuclear outer membrane-endoplasmic reticulum membrane network
HA89_8	GO:0006165	181	0.298859	5.34255e-05	0.00938813	1	nucleoside diphosphate phosphorylation
HA89_8	GO:0098869	99	0.400705	6.578e-05	0.0114747	1	NA
HA89_8	GO:0009132	190	0.286095	7.55052e-05	0.0130758	1	nucleoside diphosphate metabolic process
HA89_8	GO:0046939	202	0.277257	7.71106e-05	0.0132577	1	nucleotide phosphorylation
HA89_8	GO:0043248	130	0.343192	8.27602e-05	0.0139284	1	proteasome assembly
HA89_8	GO:0004857	104	0.388603	8.4862e-05	0.0141823	1	enzyme inhibitor activity
HA89_8	GO:0007005	158	0.311414	8.6189e-05	0.0143041	1	mitochondrion organization
HA89_8	GO:0090151	13	0.90772	0.000115722	0.0189423	1	establishment of protein localization to mitochondrial membrane
HA89_8	GO:0043086	128	0.340555	0.000126279	0.0205298	1	negative regulation of catalytic activity
HA89_8	GO:0042592	361	0.202095	0.000130994	0.0211524	1	homeostatic process
HA89_8	GO:0009813	127	0.337064	0.000147283	0.0233268	1	flavonoid biosynthetic process
HA89_8	GO:0015077	218	0.258197	0.000146301	0.0233268	1	monovalent inorganic cation transmembrane transporter activity
HA89_8	GO:0034599	59	0.486183	0.000147388	0.0233268	1	cellular response to oxidative stress
HA89_8	GO:0006090	336	0.206624	0.000157438	0.0246468	1	pyruvate metabolic process
HA89_8	GO:0015078	148	0.310605	0.000157791	0.0246468	1	hydrogen ion transmembrane transporter activity
HA89_8	GO:0016709	146	0.310713	0.000182147	0.0277893	1	oxidoreductase activity, acting on paired donors, with incorporation or reduction of molecular oxygen, NAD(P)H as one donor, and incorporation of one atom of oxygen
HA89_8	GO:0009135	179	0.277912	0.000189948	0.0283717	1	purine nucleoside diphosphate metabolic process
HA89_8	GO:0009179	179	0.277912	0.000189948	0.0283717	1	purine ribonucleoside diphosphate metabolic process
HA89_8	GO:0009185	179	0.277912	0.000189948	0.0283717	1	ribonucleoside diphosphate metabolic process
HA89_8	GO:0006096	175	0.280396	0.000196099	0.028576	1	glycolytic process
HA89_8	GO:0006757	175	0.280396	0.000196099	0.028576	1	ATP generation from ADP
HA89_8	GO:0015665	48	0.524335	0.000192564	0.028576	1	alcohol transmembrane transporter activity
HA89_8	GO:0046031	175	0.280396	0.000196099	0.028576	1	ADP metabolic process
HA89_8	GO:0015144	125	0.333598	0.000207252	0.0298373	1	carbohydrate transmembrane transporter activity
HA89_8	GO:0030312	351	0.198848	0.000215444	0.0308309	1	external encapsulating structure
HA89_8	GO:0044092	131	0.324237	0.000220487	0.0313649	1	negative regulation of molecular function
HA89_8	GO:0006364	278	0.221261	0.000222998	0.0314001	1	rRNA processing
HA89_8	GO:0044427	179	0.276628	0.000225214	0.0314752	1	chromosomal part
HA89_8	GO:0045333	110	0.34758	0.000230926	0.0320859	1	cellular respiration
HA89_8	GO:0015168	43	0.539246	0.000272153	0.0362912	1	glycerol transmembrane transporter activity
HA89_8	GO:0015254	43	0.539246	0.000272153	0.0362912	1	glycerol channel activity
HA89_8	GO:0015793	43	0.539246	0.000272153	0.0362912	1	glycerol transport
HA89_8	GO:0015850	53	0.488941	0.000272786	0.0362912	1	organic hydroxy compound transport
HA89_8	GO:0019725	259	0.226913	0.000266164	0.0362912	1	cellular homeostasis
HA89_8	GO:0019748	428	0.177146	0.000270709	0.0362912	1	secondary metabolic process
HA89_8	GO:0033108	17	0.824414	0.00027334	0.0362912	1	mitochondrial respiratory chain complex assembly
HA89_8	GO:0080129	91	0.378296	0.000263621	0.0362912	1	proteasome core complex assembly
HA89_8	GO:0045156	13	0.885444	0.000279977	0.036967	1	electron transporter, transferring electrons within the cyclic electron transport pathway of photosynthesis activity
HA89_8	GO:0005618	348	0.195378	0.00029425	0.038638	1	cell wall
HA89_8	GO:0009744	80	0.398896	0.00031012	0.0402793	1	response to sucrose
HA89_8	GO:0034285	80	0.398896	0.00031012	0.0402793	1	response to disaccharide
HA89_8	GO:0005507	143	0.300894	0.000314922	0.0403369	1	copper ion binding
HA89_8	GO:0035966	172	0.273971	0.000315627	0.0403369	1	response to topologically incorrect protein
HA89_8	GO:0070925	138	0.304484	0.000314339	0.0403369	1	organelle assembly
HA89_8	GO:00GO:0034622	439	0.172472	0.000329824	0.0419271	1	cellular protein complex assembly
HA89_8	GO:0061024	408	0.177006	0.000374206	0.0473172	1	membrane organization
HA89_8	GO:0015166	47	0.504726	0.000390671	0.0488819	1	polyol transmembrane transporter activity
HA89_8	GO:0015791	47	0.504726	0.000390671	0.0488819	1	polyol transport
HA89_8	GO:0036459	31	-0.692147	0.000223363	0.0314001	-1	ubiquitinyl hydrolase activity
HA89_8	GO:0033044	79	-0.417828	0.000182561	0.0277893	-1	regulation of chromosome organization
HA89_8	GO:0009629	62	-0.470066	0.000179695	0.0277061	-1	response to gravity
HA89_8	GO:0010048	37	-0.600635	0.000169492	0.0263026	-1	vernalization response
HA89_8	GO:0016458	220	-0.26494	8.83322e-05	0.0145586	-1	gene silencing
HA89_8	GO:0040029	229	-0.261462	7.86323e-05	0.0134084	-1	regulation of gene expression, epigenetic
HA89_8	GO:0048645	68	-0.468691	7.91093e-05	0.0134084	-1	organ formation
HA89_8	GO:0031050	73	-0.466687	5.12382e-05	0.00907047	-1	dsRNA fragmentation
HA89_8	GO:0043331	73	-0.466687	5.12382e-05	0.00907047	-1	response to dsRNA
HA89_8	GO:0070918	73	-0.466687	5.12382e-05	0.00907047	-1	production of small RNA involved in gene silencing by RNA
HA89_8	GO:0071359	73	-0.466687	5.12382e-05	0.00907047	-1	cellular response to dsRNA
HA89_8	GO:0048646	100	-0.404537	4.3051e-05	0.0081012	-1	anatomical structure formation involved in morphogenesis
HA89_8	GO:1901699	77	-0.460281	4.1454e-05	0.00792549	-1	cellular response to nitrogen compound
HA89_8	GO:0043531	50	-0.616932	3.4511e-05	0.00698949	-1	ADP binding
HA89_8	GO:0033043	164	-0.325122	3.2484e-05	0.00663519	-1	regulation of organelle organization
HA89_8	GO:0009606	64	-0.506703	3.04345e-05	0.00637722	-1	tropism
HA89_8	GO:0016246	64	-0.563482	4.13884e-06	0.00131883	-1	RNA interference
HA89_8	GO:0009630	53	-0.605689	3.64526e-06	0.00122946	-1	gravitropism
HA89_8	GO:0004004	88	-0.501813	1.79864e-06	0.000728553	-1	ATP-dependent RNA helicase activity
HA89_8	GO:0008186	88	-0.501813	1.79864e-06	0.000728553	-1	RNA-dependent ATPase activity
HA89_8	GO:0035194	92	-0.522227	3.38253e-07	0.000157822	-1	posttranscriptional gene silencing by RNA
HA89_8	GO:0008026	106	-0.492735	2.8e-07	0.000133831	-1	ATP-dependent helicase activity
HA89_8	GO:0070035	106	-0.492735	2.8e-07	0.000133831	-1	purine NTP-dependent helicase activity
HA89_8	GO:0042623	426	-0.253508	1.90761e-07	9.69976e-05	-1	ATPase activity, coupled
HA89_8	GO:0003724	94	-0.537392	1.20224e-07	6.65768e-05	-1	RNA helicase activity
HA89_8	GO:0016441	97	-0.52997	1.02491e-07	5.97411e-05	-1	posttranscriptional gene silencing
HA89_8	GO:0031047	140	-0.450991	6.33837e-08	4.03818e-05	-1	gene silencing by RNA
HA89_8	GO:0004386	164	-0.487908	3.46583e-10	3.31312e-07	-1	helicase activity
HA89_8	GO:0044391	350	0.2923	4.02377e-08	0.000106846	1	ribosomal subunit
HA853_4	GO:0009522	48	0.71246	2.70322e-07	0.000496945	1	photosystem I
HA853_4	GO:0009768	25	0.861571	1.27568e-06	0.00217762	1	photosynthesis, light harvesting in photosystem I
HA853_4	GO:0022626	326	0.266468	1.38447e-06	0.00220578	1	cytosolic ribosome
HA853_4	GO:0042254	430	0.228278	2.30553e-06	0.00344366	1	ribosome biogenesis
HA853_4	GO:0031409	25	0.81143	6.42211e-06	0.00902814	1	pigment binding
HA853_4	GO:0015934	228	0.294193	7.74296e-06	0.0102803	1	large ribosomal subunit
HA853_4	GO:0044445	359	0.234176	9.01212e-06	0.0113356	1	cytosolic part
HA853_4	GO:0009521	84	0.473828	1.53998e-05	0.0175254	1	photosystem
HA853_4	GO:0022625	186	0.301539	3.36858e-05	0.0350017	1	cytosolic large ribosomal subunit
HA853_4	GO:0042255	78	0.453679	3.72241e-05	0.0367865	1	ribosome assembly
HA853_4	GO:0005783	476	0.186656	5.22998e-05	0.0480725	1	endoplasmic reticulum
HA853_4	GO:0009755	366	-0.216907	3.84821e-05	0.0367865	-1	hormone-mediated signaling pathway
HA853_4	GO:0071495	374	-0.222859	1.92024e-05	0.0208595	-1	cellular response to endogenous stimulus
HA853_4	GO:0032870	371	-0.230408	1.07974e-05	0.012902	-1	cellular response to hormone stimulus
HA853_4	GO:0009914	64	-0.673931	8.58613e-08	0.000170996	-1	hormone transport
HA853_4	GO:0060918	64	-0.673931	8.58613e-08	0.000170996	-1	auxin transport
HA853_4	GO:0009926	61	-0.703021	4.73541e-08	0.000113169	-1	auxin polar transport
HA853_4	GO:0010928	23	-1.08305	3.29127e-08	9.83204e-05	-1	regulation of auxin mediated signaling pathway
HA853_4	GO:0009733	124	-0.541476	2.93043e-09	1.00047e-05	-1	response to auxin
HA853_4	GO:0009734	70	-0.764229	8.30458e-10	3.30777e-06	-1	auxin-activated signaling pathway
HA853_4	GO:0071365	70	-0.764229	8.30458e-10	3.30777e-06	-1	cellular response to auxin stimulus
HA853_4	GO:0010329	16	-1.42009	1.06554e-10	6.36618e-07	-1	auxin efflux transmembrane transporter activity
HA853_4	GO:0080161	16	-1.42009	1.06554e-10	6.36618e-07	-1	auxin transmembrane transporter activity
HA853_4	GO:0010315	18	-1.34529	3.47684e-11	4.15455e-07	-1	auxin efflux
HA853_4	GO:0015562	17	-1.39363	3.18636e-11	4.15455e-07	-1	efflux transmembrane transporter activity
HA853_4	GO:0009611	97	0.510368	5.7943e-07	0.000144245	1	response to wounding
HA853_8	GO:0004866	30	0.886894	5.64289e-06	0.00117266	1	endopeptidase inhibitor activity
HA853_8	GO:0061135	30	0.886894	5.64289e-06	0.00117266	1	endopeptidase regulator activity
HA853_8	GO:0015079	57	0.556692	1.76095e-05	0.0031406	1	potassium ion transmembrane transporter activity
HA853_8	GO:0010951	24	0.939806	2.59322e-05	0.00436436	1	negative regulation of endopeptidase activity
HA853_8	GO:0052548	24	0.939806	2.59322e-05	0.00436436	1	regulation of endopeptidase activity
HA853_8	GO:0043531	50	0.584932	2.79314e-05	0.00466796	1	ADP binding
HA853_8	GO:0071804	61	0.523642	2.95222e-05	0.00479955	1	cellular potassium ion transport
HA853_8	GO:0071805	61	0.523642	2.95222e-05	0.00479955	1	potassium ion transmembrane transport
HA853_8	GO:0006813	75	0.465673	4.11695e-05	0.00636922	1	potassium ion transport
HA853_8	GO:0004867	14	1.48884	4.73641e-05	0.00725595	1	serine-type endopeptidase inhibitor activity
HA853_8	GO:0030414	35	0.680491	0.000191091	0.0229487	1	peptidase inhibitor activity
HA853_8	GO:0061134	35	0.680491	0.000191091	0.0229487	1	peptidase regulator activity
HA853_8	GO:0004012	18	0.803104	0.000262013	0.0293977	1	phospholipid-translocating ATPase activity
HA853_8	GO:0045332	18	0.803104	0.000262013	0.0293977	1	phospholipid translocation
HA853_8	GO:0034204	19	0.774523	0.000300888	0.0321016	1	lipid translocation
HA853_8	GO:0004721	189	0.25841	0.000388202	0.0399889	1	phosphoprotein phosphatase activity
HA853_8	GO:0071428	14	-0.84864	0.000511005	0.0494423	-1	rRNA-containing ribonucleoprotein complex export from nucleus
HA853_8	GO:0000097	185	-0.25541	0.000493622	0.0479544	-1	sulfur amino acid biosynthetic process
HA853_8	GO:0046128	322	-0.19554	0.00046579	0.0454354	-1	purine ribonucleoside metabolic process
HA853_8	GO:0043628	29	-0.616593	0.000462879	0.0453364	-1	ncRNA 3'-end processing
HA853_8	GO:0000315	30	-0.627804	0.000455794	0.0448262	-1	organellar large ribosomal subunit
HA853_8	GO:1902679	163	-0.274706	0.000453583	0.0447931	-1	negative regulation of RNA biosynthetic process
HA853_8	GO:1903507	163	-0.274706	0.000453583	0.0447931	-1	negative regulation of nucleic acid-templated transcription
HA853_8	GO:0031966	224	-0.234757	0.000445222	0.0443338	-1	mitochondrial membrane
HA853_8	GO:0000462	30	-0.614144	0.000439698	0.0439669	-1	maturation of SSU-rRNA from tricistronic rRNA transcript (SSU-rRNA, 5,8S rRNA, LSU-rRNA)
HA853_8	GO:0006457	271	-0.213508	0.000435561	0.0437362	-1	protein folding
HA853_8	GO:0045934	171	-0.269173	0.000431203	0.0434814	-1	negative regulation of nucleobase-containing compound metabolic process
HA853_8	GO:0042455	122	-0.318691	0.000409816	0.0414998	-1	ribonucleoside biosynthetic process
HA853_8	GO:0009124	109	-0.336598	0.000406762	0.0414694	-1	nucleoside monophosphate biosynthetic process
HA853_8	GO:0040029	229	-0.233806	0.00040778	0.0414694	-1	regulation of gene expression, epigenetic
HA853_8	GO:0005200	48	-0.498184	0.000400934	0.0411232	-1	structural constituent of cytoskeleton
HA853_8	GO:0051253	165	-0.276498	0.000382647	0.0395873	-1	negative regulation of RNA metabolic process
HA853_8	GO:0042278	327	-0.197144	0.000378542	0.0393329	-1	purine nucleoside metabolic process
HA853_8	GO:0015995	99	-0.356261	0.000365993	0.038195	-1	chlorophyll biosynthetic process
HA853_8	GO:0045490	47	-0.538063	0.000361556	0.0378975	-1	pectin catabolic process
HA853_8	GO:0031968	61	-0.452639	0.000356403	0.037522	-1	organelle outer membrane
HA853_8	GO:0008092	164	-0.280052	0.000341563	0.0361187	-1	cytoskeletal protein binding
HA853_8	GO:0044770	42	-0.54721	0.000324186	0.0344335	-1	cell cycle phase transition
HA853_8	GO:0030245	25	-0.69373	0.00028149	0.0301667	-1	cellulose catabolic process
HA853_8	GO:0030684	56	-0.474247	0.000276655	0.0297821	-1	preribosome
HA853_8	GO:0005761	37	-0.589228	0.00027212	0.0297672	-1	mitochondrial ribosome
HA853_8	GO:0018205	180	-0.271197	0.000275271	0.0297672	-1	peptidyl-lysine modification
HA853_8	GO:0051567	45	-0.533802	0.000274597	0.0297672	-1	histone H3-K9 methylation
HA853_8	GO:0061647	45	-0.533802	0.000274597	0.0297672	-1	histone H3-K9 modification
HA853_8	GO:0009260	179	-0.271298	0.000270173	0.0297545	-1	ribonucleotide biosynthetic process
HA853_8	GO:0009707	26	-0.685165	0.000269642	0.0297545	-1	chloroplast outer membrane
HA853_8	GO:0046390	179	-0.271298	0.000270173	0.0297545	-1	ribose phosphate biosynthetic process
HA853_8	GO:0072521	377	-0.188372	0.000268738	0.0297545	-1	purine-containing compound metabolic process
HA853_8	GO:00GO:0034622	439	-0.175258	0.000258633	0.0292935	-1	cellular protein complex assembly
HA853_8	GO:0008654	293	-0.214412	0.000253517	0.0288508	-1	phospholipid biosynthetic process
HA853_8	GO:0046939	202	-0.25697	0.000248354	0.0283984	-1	nucleotide phosphorylation
HA853_8	GO:0009163	124	-0.328303	0.000241064	0.0276984	-1	nucleoside biosynthetic process
HA853_8	GO:0070469	85	-0.391574	0.000241073	0.0276984	-1	respiratory chain
HA853_8	GO:0000278	261	-0.228926	0.000228772	0.0265403	-1	mitotic cell cycle
HA853_8	GO:0009070	135	-0.315208	0.000221924	0.0259138	-1	serine family amino acid biosynthetic process
HA853_8	GO:0051052	76	-0.422804	0.000222287	0.0259138	-1	regulation of DNA metabolic process
HA853_8	GO:0005740	245	-0.23645	0.000216247	0.025458	-1	mitochondrial envelope
HA853_8	GO:0009150	318	-0.208204	0.000210949	0.0249571	-1	purine ribonucleotide metabolic process
HA853_8	GO:0045892	156	-0.297078	0.000203003	0.0241365	-1	negative regulation of transcription, DNA-templated
HA853_8	GO:0019344	122	-0.333666	0.000200085	0.0239086	-1	cysteine biosynthetic process
HA853_8	GO:0009538	11	-1.02783	0.000176601	0.0214238	-1	photosystem I reaction center
HA853_8	GO:0030054	446	-0.178838	0.000174151	0.0212344	-1	cell junction
HA853_8	GO:0006534	126	-0.33165	0.000172043	0.0211688	-1	cysteine metabolic process
HA853_8	GO:0007010	315	-0.212365	0.000172728	0.0211688	-1	cytoskeleton organization
HA853_8	GO:0044451	170	-0.287903	0.000164273	0.0203412	-1	nucleoplasm part
HA853_8	GO:0098798	118	-0.342967	0.000161516	0.0201041	-1	mitochondrial protein complex
HA853_8	GO:0005911	445	-0.180013	0.000160431	0.0200736	-1	cell-cell junction
HA853_8	GO:0009506	445	-0.180013	0.000160431	0.0200736	-1	plasmodesma
HA853_8	GO:0055044	445	-0.180013	0.000160431	0.0200736	-1	symplast
HA853_8	GO:0009126	287	-0.224632	0.000143011	0.0182429	-1	purine nucleoside monophosphate metabolic process
HA853_8	GO:0009167	287	-0.224632	0.000143011	0.0182429	-1	purine ribonucleoside monophosphate metabolic process
HA853_8	GO:0009263	11	-0.965691	0.00014351	0.0182429	-1	deoxyribonucleotide biosynthetic process
HA853_8	GO:0016571	126	-0.338126	0.000140226	0.0181145	-1	histone methylation
HA853_8	GO:0006479	143	-0.320504	0.000120252	0.0156187	-1	protein methylation
HA853_8	GO:0008213	143	-0.320504	0.000120252	0.0156187	-1	protein alkylation
HA853_8	GO:0010207	101	-0.379404	0.000117945	0.0154873	-1	photosystem II assembly
HA853_8	GO:0009119	359	-0.20465	0.00011111	0.0146704	-1	ribonucleoside metabolic process
HA853_8	GO:0019773	14	-0.885854	0.000101524	0.0134793	-1	proteasome core complex, alpha-subunit complex
HA853_8	GO:0045814	118	-0.35721	0.000101389	0.0134793	-1	negative regulation of gene expression, epigenetic
HA853_8	GO:0016572	24	-0.814564	9.86521e-05	0.0132451	-1	histone phosphorylation
HA853_8	GO:0046034	257	-0.243587	9.33066e-05	0.0125982	-1	ATP metabolic process
HA853_8	GO:0006259	471	-0.181238	9.24462e-05	0.012553	-1	DNA metabolic process
HA853_8	GO:0006833	118	-0.360459	8.26364e-05	0.011285	-1	water transport
HA853_8	GO:0042044	118	-0.360459	8.26364e-05	0.011285	-1	fluid transport
HA853_8	GO:0008017	73	-0.459246	8.06848e-05	0.0111459	-1	microtubule binding
HA853_8	GO:0030490	34	-0.64311	7.95947e-05	0.0110592	-1	maturation of SSU-rRNA
HA853_8	GO:0007018	57	-0.516584	7.58171e-05	0.010596	-1	microtubule-based movement
HA853_8	GO:0003777	52	-0.539474	7.41939e-05	0.0104301	-1	microtubule motor activity
HA853_8	GO:0005871	52	-0.539474	7.41939e-05	0.0104301	-1	kinesin complex
HA853_8	GO:0006342	116	-0.367408	7.32809e-05	0.0104244	-1	chromatin silencing
HA853_8	GO:0009116	381	-0.204428	7.04874e-05	0.0100871	-1	nucleoside metabolic process
HA853_8	GO:0022402	314	-0.225223	6.97454e-05	0.010041	-1	cell cycle process
HA853_8	GO:0000272	140	-0.338619	6.58195e-05	0.00953324	-1	polysaccharide catabolic process
HA853_8	GO:0015631	77	-0.45383	6.49379e-05	0.0094629	-1	tubulin binding
HA853_8	GO:0005654	188	-0.291861	5.83386e-05	0.00855339	-1	nucleoplasm
HA853_8	GO:0006163	336	-0.219987	5.69955e-05	0.00840804	-1	purine nucleotide metabolic process
HA853_8	GO:0005576	435	-0.194843	5.56711e-05	0.00826368	-1	extracellular region
HA853_8	GO:0007049	452	-0.191752	5.11392e-05	0.00763842	-1	cell cycle
HA853_8	GO:0000313	43	-0.605244	4.93484e-05	0.00741729	-1	organellar ribosome
HA853_8	GO:0006220	111	-0.37979	4.83053e-05	0.00730647	-1	pyrimidine nucleotide metabolic process
HA853_8	GO:0006221	111	-0.37979	4.83053e-05	0.00730647	-1	pyrimidine nucleotide biosynthetic process
HA853_8	GO:0000463	19	-0.833569	4.13094e-05	0.00636922	-1	maturation of LSU-rRNA from tricistronic rRNA transcript (SSU-rRNA, 5,8S rRNA, LSU-rRNA)
HA853_8	GO:0000470	20	-0.817123	3.92058e-05	0.00612391	-1	maturation of LSU-rRNA
HA853_8	GO:0003746	47	-0.568346	3.81952e-05	0.0060053	-1	translation elongation factor activity
HA853_8	GO:0072528	126	-0.362944	3.6479e-05	0.00577345	-1	pyrimidine-containing compound biosynthetic process
HA853_8	GO:0009668	145	-0.342379	3.12042e-05	0.00497155	-1	plastid membrane organization
HA853_8	GO:0010027	145	-0.342379	3.12042e-05	0.00497155	-1	thylakoid membrane organization
HA853_8	GO:0009144	266	-0.255374	3.07498e-05	0.00496536	-1	purine nucleoside triphosphate metabolic process
HA853_8	GO:0006413	136	-0.354361	2.84129e-05	0.00468293	-1	translational initiation
HA853_8	GO:0051156	149	-0.340632	2.8183e-05	0.00467729	-1	glucose 6-phosphate metabolic process
HA853_8	GO:0003743	114	-0.388468	2.47002e-05	0.00421641	-1	translation initiation factor activity
HA853_8	GO:0009205	263	-0.261061	2.25196e-05	0.00387182	-1	purine ribonucleoside triphosphate metabolic process
HA853_8	GO:0009199	276	-0.257225	1.90172e-05	0.00329334	-1	ribonucleoside triphosphate metabolic process
HA853_8	GO:1990204	99	-0.424336	1.85674e-05	0.00323892	-1	oxidoreductase complex
HA853_8	GO:0009161	311	-0.243152	1.81977e-05	0.00319776	-1	ribonucleoside monophosphate metabolic process
HA853_8	GO:0006739	146	-0.352402	1.80087e-05	0.003188	-1	NADP metabolic process
HA853_8	GO:0009765	39	-0.64001	1.74414e-05	0.003134	-1	photosynthesis, light harvesting
HA853_8	GO:0009772	13	-1.34177	1.60957e-05	0.0029141	-1	photosynthetic electron transport in photosystem II
HA853_8	GO:0006098	141	-0.365011	1.23556e-05	0.00225405	-1	pentose-phosphate shunt
HA853_8	GO:0006275	53	-0.596019	1.1221e-05	0.00206281	-1	regulation of DNA replication
HA853_8	GO:0009654	17	-0.922879	1.08375e-05	0.00200775	-1	photosystem II oxygen evolving complex
HA853_8	GO:0006626	99	-0.434846	1.05243e-05	0.00196496	-1	protein targeting to mitochondrion
HA853_8	GO:0070585	99	-0.434846	1.05243e-05	0.00196496	-1	protein localization to mitochondrion
HA853_8	GO:0072655	99	-0.434846	1.05243e-05	0.00196496	-1	establishment of protein localization to mitochondrion
HA853_8	GO:0006090	336	-0.241009	1.0113e-05	0.00193349	-1	pyruvate metabolic process
HA853_8	GO:0016052	389	-0.225025	9.89123e-06	0.00190633	-1	carbohydrate catabolic process
HA853_8	GO:0009055	121	-0.40135	8.87681e-06	0.00172473	-1	electron carrier activity
HA853_8	GO:0006733	355	-0.23629	8.74304e-06	0.00171266	-1	oxidoreduction coenzyme metabolic process
HA853_8	GO:0030515	20	-0.913868	8.45952e-06	0.00167082	-1	snoRNA binding
HA853_8	GO:0005875	75	-0.51178	6.65848e-06	0.00136799	-1	microtubule associated complex
HA853_8	GO:0009768	25	-0.781368	6.86904e-06	0.00136799	-1	photosynthesis, light harvesting in photosystem I
HA853_8	GO:0019362	319	-0.252023	6.80016e-06	0.00136799	-1	pyridine nucleotide metabolic process
HA853_8	GO:0031409	25	-0.781502	6.83885e-06	0.00136799	-1	pigment binding
HA853_8	GO:0046496	319	-0.252023	6.80016e-06	0.00136799	-1	nicotinamide nucleotide metabolic process
HA853_8	GO:0072524	326	-0.251655	5.56038e-06	0.00117266	-1	pyridine-containing compound metabolic process
HA853_8	GO:0009141	287	-0.269746	4.79916e-06	0.00102404	-1	nucleoside triphosphate metabolic process
HA853_8	GO:0034968	86	-0.488816	4.78366e-06	0.00102404	-1	histone lysine methylation
HA853_8	GO:0009259	402	-0.228908	4.69713e-06	0.00102049	-1	ribonucleotide metabolic process
HA853_8	GO:0018022	95	-0.471448	3.39467e-06	0.000744288	-1	peptidyl-lysine methylation
HA853_8	GO:0009657	298	-0.269712	3.09329e-06	0.000684488	-1	plastid organization
HA853_8	GO:0044429	321	-0.261098	2.96401e-06	0.000662012	-1	mitochondrial part
HA853_8	GO:0009123	319	-0.263223	2.58689e-06	0.000583232	-1	nucleoside monophosphate metabolic process
HA853_8	GO:0005618	348	-0.254615	2.4762e-06	0.000563595	-1	cell wall
HA853_8	GO:0009773	36	-0.753264	2.40684e-06	0.000553075	-1	photosynthetic electron transport in photosystem I
HA853_8	GO:0030312	351	-0.254336	2.30063e-06	0.000533801	-1	external encapsulating structure
HA853_8	GO:0006081	347	-0.257283	1.68627e-06	0.00039509	-1	cellular aldehyde metabolic process
HA853_8	GO:0044877	175	-0.362007	1.58535e-06	0.000375124	-1	macromolecular complex binding
HA853_8	GO:0000502	93	-0.493899	1.03595e-06	0.000247576	-1	proteasome complex
HA853_8	GO:0019682	259	-0.302744	1.03585e-06	0.000247576	-1	glyceraldehyde-3-phosphate metabolic process
HA853_8	GO:0009165	286	-0.292548	7.33415e-07	0.000178852	-1	nucleotide biosynthetic process
HA853_8	GO:0019013	56	-0.647724	6.70687e-07	0.000165241	-1	viral nucleocapsid
HA853_8	GO:0019012	65	-0.614937	4.60398e-07	0.000116351	-1	virion
HA853_8	GO:0044423	65	-0.614937	4.60398e-07	0.000116351	-1	virion part
HA853_8	GO:1903047	153	-0.411017	3.62181e-07	9.40823e-05	-1	mitotic cell cycle process
HA853_8	GO:0006270	23	-0.938782	2.90935e-07	7.64053e-05	-1	DNA replication initiation
HA853_8	GO:0016569	237	-0.333382	2.67241e-07	7.09628e-05	-1	covalent chromatin modification
HA853_8	GO:0008135	164	-0.397679	2.18348e-07	5.86313e-05	-1	translation factor activity, RNA binding
HA853_8	GO:1901293	290	-0.303999	2.18119e-07	5.86313e-05	-1	nucleoside phosphate biosynthetic process
HA853_8	GO:0019028	59	-0.667027	1.64463e-07	4.51772e-05	-1	viral capsid
HA853_8	GO:0006414	85	-0.574916	2.80774e-08	7.8024e-06	-1	translational elongation
HA853_8	GO:0031984	474	-0.25854	2.15509e-08	6.05921e-06	-1	organelle subcompartment
HA853_8	GO:0000028	26	-0.960884	1.63426e-08	4.64956e-06	-1	ribosomal small subunit assembly
HA853_8	GO:0009767	62	-0.712199	1.13964e-08	3.28139e-06	-1	photosynthetic electron transport chain
HA853_8	GO:0044430	183	-0.423321	9.90098e-09	2.88559e-06	-1	cytoskeletal part
HA853_8	GO:0006261	130	-0.495424	9.33454e-09	2.77558e-06	-1	DNA-dependent DNA replication
HA853_8	GO:0009570	419	-0.28103	9.4074e-09	2.77558e-06	-1	chloroplast stroma
HA853_8	GO:0016570	204	-0.405054	5.98635e-09	1.81094e-06	-1	histone modification
HA853_8	GO:0000788	14	-1.35024	4.50509e-09	1.38032e-06	-1	nuclear nucleosome
HA853_8	GO:0009532	431	-0.283947	4.02648e-09	1.24969e-06	-1	plastid stroma
HA853_8	GO:0009451	251	-0.371592	3.05454e-09	9.60511e-07	-1	RNA modification
HA853_8	GO:0005856	217	-0.402439	2.99871e-09	9.55526e-07	-1	cytoskeleton
HA853_8	GO:0018298	44	-0.832745	2.7627e-09	8.92221e-07	-1	protein-chromophore linkage
HA853_8	GO:0010287	46	-0.816581	2.52921e-09	8.28001e-07	-1	plastoglobule
HA853_8	GO:0005874	89	-0.62282	2.26518e-09	7.51864e-07	-1	microtubule
HA853_8	GO:0006260	173	-0.452819	1.78268e-09	6.00047e-07	-1	DNA replication
HA853_8	GO:0000790	54	-0.816699	1.70788e-09	5.83083e-07	-1	nuclear chromatin
HA853_8	GO:0009941	435	-0.289422	1.65511e-09	5.73253e-07	-1	chloroplast envelope
HA853_8	GO:0007017	221	-0.405924	1.54381e-09	5.42569e-07	-1	microtubule-based process
HA853_8	GO:0009526	455	-0.284629	1.36909e-09	4.88345e-07	-1	plastid envelope
HA853_8	GO:0008283	91	-0.630699	9.58404e-10	3.47036e-07	-1	cell proliferation
HA853_8	GO:0004298	29	-0.956138	6.56475e-10	2.41365e-07	-1	threonine-type endopeptidase activity
HA853_8	GO:0005839	29	-0.956138	6.56475e-10	2.41365e-07	-1	proteasome core complex
HA853_8	GO:0070003	29	-0.956138	6.56475e-10	2.41365e-07	-1	threonine-type peptidase activity
HA853_8	GO:0000027	45	-0.870522	5.35349e-10	2.06355e-07	-1	ribosomal large subunit assembly
HA853_8	GO:0044454	89	-0.659537	4.55372e-10	1.78405e-07	-1	nuclear chromosome part
HA853_8	GO:0000228	92	-0.655217	2.70517e-10	1.07749e-07	-1	nuclear chromosome
HA853_8	GO:0043414	303	-0.36617	1.55767e-10	6.30948e-08	-1	macromolecule methylation
HA853_8	GO:0022900	114	-0.596669	1.02349e-10	4.21723e-08	-1	electron transport chain
HA853_8	GO:0042274	62	-0.766941	6.84542e-11	2.87009e-08	-1	ribosomal small subunit biogenesis
HA853_8	GO:0015630	152	-0.52852	5.02428e-11	2.14415e-08	-1	microtubule cytoskeleton
HA853_8	GO:0001510	133	-0.562224	1.99651e-11	8.6752e-09	-1	RNA methylation
HA853_8	GO:0070925	138	-0.56312	1.91564e-11	8.47792e-09	-1	organelle assembly
HA853_8	GO:0005732	25	-1.15965	7.09744e-12	3.20033e-09	-1	small nucleolar ribonucleoprotein complex
HA853_8	GO:0034660	470	-0.32305	2.44958e-12	1.12579e-09	-1	ncRNA metabolic process
HA853_8	GO:0045156	13	-1.4776	1.32269e-12	6.19808e-10	-1	electron transporter, transferring electrons within the cyclic electron transport pathway of photosynthesis activity
HA853_8	GO:0098796	480	-0.3296	6.03932e-13	2.88661e-10	-1	membrane protein complex
HA853_8	GO:0071826	159	-0.565155	3.5136e-13	1.71366e-10	-1	ribonucleoprotein complex subunit organization
HA853_8	GO:0034470	370	-0.377531	3.02722e-13	1.50721e-10	-1	ncRNA processing
HA853_8	GO:0009522	48	-0.918508	2.47759e-13	1.2598e-10	-1	photosystem I
HA853_8	GO:0046983	301	-0.428837	1.62932e-13	8.46481e-11	-1	protein dimerization activity
HA853_8	GO:0071103	113	-0.683095	1.09457e-13	5.81301e-11	-1	DNA conformation change
HA853_8	GO:0065004	89	-0.780436	1.4486e-14	7.86804e-12	-1	protein-DNA complex assembly
HA853_8	GO:0022618	155	-0.601209	1.31869e-14	7.32897e-12	-1	ribonucleoprotein complex assembly
HA853_8	GO:0006333	86	-0.797931	1.21788e-14	6.92985e-12	-1	chromatin assembly or disassembly
HA853_8	GO:0071824	92	-0.769215	1.20518e-14	6.92985e-12	-1	protein-DNA complex subunit organization
HA853_8	GO:0019684	220	-0.524018	2.94489e-15	1.75946e-12	-1	photosynthesis, light reaction
HA853_8	GO:0031497	67	-0.920588	1.28738e-15	7.8888e-13	-1	chromatin assembly
HA853_8	GO:0006325	377	-0.411904	1.20102e-15	7.5533e-13	-1	chromatin organization
HA853_8	GO:0034728	60	-0.967102	6.7984e-16	4.39112e-13	-1	nucleosome organization
HA853_8	GO:0006334	57	-0.995182	5.74531e-16	3.814e-13	-1	nucleosome assembly
HA853_8	GO:0006364	278	-0.480292	3.98892e-16	2.72369e-13	-1	rRNA processing
HA853_8	GO:0009523	59	-0.928094	3.52516e-16	2.47782e-13	-1	photosystem II
HA853_8	GO:0016072	281	-0.481492	2.32016e-16	1.68025e-13	-1	rRNA metabolic process
HA853_8	GO:0002181	56	-0.96441	7.44141e-17	5.57827e-14	-1	cytoplasmic translation
HA853_8	GO:0016168	45	-1.03116	7.46929e-17	5.57827e-14	-1	chlorophyll binding
HA853_8	GO:0042255	78	-0.876652	6.01874e-17	4.79461e-14	-1	ribosome assembly
HA853_8	GO:0006323	74	-0.929114	2.39482e-17	1.97353e-14	-1	DNA packaging
HA853_8	GO:0015979	309	-0.485164	8.52503e-18	7.27624e-15	-1	photosynthesis
HA853_8	GO:0009535	205	-0.586518	8.0091e-18	7.08908e-15	-1	chloroplast thylakoid membrane
HA853_8	GO:0055035	205	-0.586518	8.0091e-18	7.08908e-15	-1	plastid thylakoid membrane
HA853_8	GO:0009534	290	-0.50356	4.03115e-18	3.85353e-15	-1	chloroplast thylakoid
HA853_8	GO:0031976	290	-0.50356	4.03115e-18	3.85353e-15	-1	plastid thylakoid
HA853_8	GO:0042273	89	-0.871724	3.04633e-18	3.16532e-15	-1	ribosomal large subunit biogenesis
HA853_8	GO:0019843	94	-0.841019	2.82416e-19	3.06787e-16	-1	rRNA binding
HA853_8	GO:0042651	217	-0.596838	2.09649e-19	2.38585e-16	-1	thylakoid membrane
HA853_8	GO:0005730	263	-0.559965	2.56382e-20	3.06356e-17	-1	nucleolus
HA853_8	GO:0005694	216	-0.635378	7.39256e-21	9.29846e-18	-1	chromosome
HA853_8	GO:0009521	84	-0.958186	2.61891e-23	3.4771e-20	-1	photosystem
HA853_8	GO:0044427	179	-0.737735	2.6026e-23	3.4771e-20	-1	chromosomal part
HA853_8	GO:0044436	264	-0.599868	2.14056e-23	3.19725e-20	-1	thylakoid part
HA853_8	GO:0034357	238	-0.633781	1.19926e-23	1.9107e-20	-1	photosynthetic membrane
HA853_8	GO:0000785	124	-0.912002	6.75568e-26	1.15322e-22	-1	chromatin
HA853_8	GO:0046982	131	-0.904674	5.01598e-27	9.22109e-24	-1	protein heterodimerization activity
HA853_8	GO:0015935	121	-0.915783	3.03446e-30	6.04324e-27	-1	small ribosomal subunit
HA853_8	GO:0022627	105	-0.961472	8.33544e-31	1.81095e-27	-1	cytosolic small ribosomal subunit
HA853_8	GO:0009579	399	-0.573372	4.94907e-31	1.18275e-27	-1	thylakoid
HA853_8	GO:0032993	117	-1.02228	8.98343e-34	2.38545e-30	-1	protein-DNA complex
HA853_8	GO:0000786	101	-1.10273	3.38408e-35	1.01093e-31	-1	nucleosome
HA853_8	GO:0044815	105	-1.10592	6.24867e-37	2.13333e-33	-1	DNA packaging complex
HA853_8	GO:0042254	430	-0.605662	1.91213e-37	7.61616e-34	-1	ribosome biogenesis
HA853_8	GO:0015934	228	-0.982348	2.76363e-58	1.32093e-54	-1	large ribosomal subunit
HA853_8	GO:0022625	186	-1.07047	9.35211e-62	5.58752e-58	-1	cytosolic large ribosomal subunit
HA853_8	GO:0044445	359	-0.917012	8.72964e-76	6.95416e-72	-1	cytosolic part
HA853_8	GO:0022626	326	-0.978255	1.33911e-80	1.60014e-76	-1	cytosolic ribosome
HA853_8	GO:0044391	350	-0.971658	6.7793e-87	1.62015e-82	-1	ribosomal subunit
HA853_8	GO:0009579	399	0.591252	3.85102e-31	9.20335e-27	1	thylakoid
HA853_8	GO:0015979	309	0.605402	1.11937e-25	1.33756e-21	1	photosynthesis
RK416_4	GO:0009526	455	0.479755	2.12712e-24	1.69449e-20	1	plastid envelope
RK416_4	GO:0009534	290	0.599446	5.51624e-24	2.19716e-20	1	chloroplast thylakoid
RK416_4	GO:0019682	259	0.622698	4.13779e-24	2.19716e-20	1	glyceraldehyde-3-phosphate metabolic process
RK416_4	GO:0031976	290	0.599446	5.51624e-24	2.19716e-20	1	plastid thylakoid
RK416_4	GO:0009941	435	0.479999	1.73695e-23	5.93007e-20	1	chloroplast envelope
RK416_4	GO:0006081	347	0.504775	5.30423e-21	1.58454e-17	1	cellular aldehyde metabolic process
RK416_4	GO:0019684	220	0.636537	1.50904e-20	4.00708e-17	1	photosynthesis, light reaction
RK416_4	GO:0010207	101	0.879483	2.14281e-20	5.12097e-17	1	photosystem II assembly
RK416_4	GO:0044436	264	0.561878	2.33784e-19	5.07917e-16	1	thylakoid part
RK416_4	GO:0006739	146	0.705802	1.02211e-18	2.03556e-15	1	NADP metabolic process
RK416_4	GO:0009532	431	0.428142	1.22739e-18	2.25636e-15	1	plastid stroma
RK416_4	GO:0006098	141	0.700666	7.16491e-18	1.22307e-14	1	pentose-phosphate shunt
RK416_4	GO:0009570	419	0.422995	8.92757e-18	1.42237e-14	1	chloroplast stroma
RK416_4	GO:0009773	36	1.11884	1.79292e-16	2.678e-13	1	photosynthetic electron transport in photosystem I
RK416_4	GO:0034357	238	0.538661	2.17506e-16	3.05768e-13	1	photosynthetic membrane
RK416_4	GO:0006720	345	0.433107	8.75955e-16	1.10179e-12	1	isoprenoid metabolic process
RK416_4	GO:0051156	149	0.644871	8.49023e-16	1.10179e-12	1	glucose 6-phosphate metabolic process
RK416_4	GO:0008654	293	0.455789	5.26524e-15	6.29155e-12	1	phospholipid biosynthetic process
RK416_4	GO:0008299	314	0.437782	7.79177e-15	8.8672e-12	1	isoprenoid biosynthetic process
RK416_4	GO:0042651	217	0.532841	8.93654e-15	9.7077e-12	1	thylakoid membrane
RK416_4	GO:0019362	319	0.429966	9.98778e-15	9.94552e-12	1	pyridine nucleotide metabolic process
RK416_4	GO:0046496	319	0.429966	9.98778e-15	9.94552e-12	1	nicotinamide nucleotide metabolic process
RK416_4	GO:0006090	336	0.417761	1.39699e-14	1.33544e-11	1	pyruvate metabolic process
RK416_4	GO:0006733	355	0.404941	1.75948e-14	1.56665e-11	1	oxidoreduction coenzyme metabolic process
RK416_4	GO:0019288	163	0.594324	1.76997e-14	1.56665e-11	1	isopentenyl diphosphate biosynthetic process, methylerythritol 4-phosphate pathway
RK416_4	GO:0009240	165	0.588695	2.12819e-14	1.75381e-11	1	isopentenyl diphosphate biosynthetic process
RK416_4	GO:0046490	165	0.588695	2.12819e-14	1.75381e-11	1	isopentenyl diphosphate metabolic process
RK416_4	GO:0072524	326	0.416856	3.80726e-14	3.03292e-11	1	pyridine-containing compound metabolic process
RK416_4	GO:0009657	298	0.438885	4.42412e-14	3.41063e-11	1	plastid organization
RK416_4	GO:0046148	205	0.508221	1.77778e-13	1.32769e-10	1	pigment biosynthetic process
RK416_4	GO:0015849	210	0.502862	2.90914e-13	2.10679e-10	1	organic acid transport
RK416_4	GO:0033013	179	0.533649	4.65089e-13	3.26909e-10	1	tetrapyrrole metabolic process
RK416_4	GO:0009668	145	0.588257	5.9178e-13	3.84496e-10	1	plastid membrane organization
RK416_4	GO:0010027	145	0.588257	5.9178e-13	3.84496e-10	1	thylakoid membrane organization
RK416_4	GO:0033014	131	0.616061	5.95283e-13	3.84496e-10	1	tetrapyrrole biosynthetic process
RK416_4	GO:0046942	205	0.496943	1.02793e-12	6.4647e-10	1	carboxylic acid transport
RK416_4	GO:0009535	205	0.502561	1.09846e-12	6.56286e-10	1	chloroplast thylakoid membrane
RK416_4	GO:0055035	205	0.502561	1.09846e-12	6.56286e-10	1	plastid thylakoid membrane
RK416_4	GO:0042440	255	0.441819	1.24289e-12	7.24464e-10	1	pigment metabolic process
RK416_4	GO:0006778	176	0.523692	1.95065e-12	1.10994e-09	1	porphyrin-containing compound metabolic process
RK416_4	GO:0009072	150	0.555787	4.89703e-12	2.72166e-09	1	aromatic amino acid family metabolic process
RK416_4	GO:0005342	121	0.613182	6.5184e-12	3.54045e-09	1	organic acid transmembrane transporter activity
RK416_4	GO:0006779	128	0.592901	7.42368e-12	3.94254e-09	1	porphyrin-containing compound biosynthetic process
RK416_4	GO:0008509	228	0.447018	1.0989e-11	5.70915e-09	1	anion transmembrane transporter activity
RK416_4	GO:0006644	371	0.352868	1.22274e-11	6.21737e-09	1	phospholipid metabolic process
RK416_4	GO:0072330	360	0.35758	1.31073e-11	6.52592e-09	1	monocarboxylic acid biosynthetic process
RK416_4	GO:0046943	117	0.608294	2.04062e-11	9.95257e-09	1	carboxylic acid transmembrane transporter activity
RK416_4	GO:0006820	402	0.335165	2.42033e-11	1.15684e-08	1	anion transport
RK416_4	GO:0031984	474	0.308135	2.97555e-11	1.38221e-08	1	organelle subcompartment
RK416_4	GO:0051188	251	0.420307	3.00751e-11	1.38221e-08	1	cofactor biosynthetic process
RK416_4	GO:0098656	204	0.455768	8.3226e-11	3.75278e-08	1	anion transmembrane transport
RK416_4	GO:0015995	99	0.625746	2.25637e-10	9.9859e-08	1	chlorophyll biosynthetic process
RK416_4	GO:0016705	321	0.355044	2.58004e-10	1.12107e-07	1	oxidoreductase activity, acting on paired donors, with incorporation or reduction of molecular oxygen
RK416_4	GO:0015994	145	0.515361	3.45021e-10	1.4724e-07	1	chlorophyll metabolic process
RK416_4	GO:0016072	281	0.37284	3.74967e-10	1.57213e-07	1	rRNA metabolic process
RK416_4	GO:0008514	138	0.523576	5.56541e-10	2.29319e-07	1	organic anion transmembrane transporter activity
RK416_4	GO:0006364	278	0.370531	5.9846e-10	2.42411e-07	1	rRNA processing
RK416_4	GO:1903825	109	0.587213	6.49077e-10	2.58532e-07	1	organic acid transmembrane transport
RK416_4	GO:0009522	48	0.82503	1.00745e-09	3.94698e-07	1	photosystem I
RK416_4	GO:0042537	93	0.617516	1.45883e-09	5.62321e-07	1	benzene-containing compound metabolic process
RK416_4	GO:0032993	117	0.555224	1.66097e-09	6.30073e-07	1	protein-DNA complex
RK416_4	GO:0016746	408	0.296029	2.51138e-09	9.37782e-07	1	transferase activity, transferring acyl groups
RK416_4	GO:0009765	39	0.845969	3.53865e-09	1.30105e-06	1	photosynthesis, light harvesting
RK416_4	GO:0015711	252	0.372255	3.87514e-09	1.40318e-06	1	organic anion transport
RK416_4	GO:0006631	357	0.30892	5.41356e-09	1.93098e-06	1	fatty acid metabolic process
RK416_4	GO:0034219	78	0.635102	5.72232e-09	2.0111e-06	1	carbohydrate transmembrane transport
RK416_4	GO:1901605	461	0.271173	6.73999e-09	2.33442e-06	1	alpha-amino acid metabolic process
RK416_4	GO:0006534	126	0.505215	7.92474e-09	2.66745e-06	1	cysteine metabolic process
RK416_4	GO:0070011	414	0.283923	9.14619e-09	3.03583e-06	1	peptidase activity, acting on L-amino acid peptides
RK416_4	GO:0008652	404	0.285988	1.00124e-08	3.27782e-06	1	cellular amino acid biosynthetic process
RK416_4	GO:0008643	174	0.429514	1.20468e-08	3.89054e-06	1	carbohydrate transport
RK416_4	GO:0006865	163	0.441562	1.51474e-08	4.76315e-06	1	amino acid transport
RK416_4	GO:0044272	323	0.315622	1.51369e-08	4.76315e-06	1	sulfur compound biosynthetic process
RK416_4	GO:0043094	159	0.439618	1.53626e-08	4.76807e-06	1	cellular metabolic compound salvage
RK416_4	GO:0098542	363	0.298293	1.71718e-08	5.26128e-06	1	defense response to other organism
RK416_4	GO:0009607	500	0.254018	1.88177e-08	5.69257e-06	1	response to biotic stimulus
RK416_4	GO:0019748	428	0.273097	2.07505e-08	6.1988e-06	1	secondary metabolic process
RK416_4	GO:0061024	408	0.277814	2.30976e-08	6.81478e-06	1	membrane organization
RK416_4	GO:1901615	436	0.263974	4.13646e-08	1.17684e-05	1	organic hydroxy compound metabolic process
RK416_4	GO:0016108	87	0.5708	4.86499e-08	1.3212e-05	1	tetraterpenoid metabolic process
RK416_4	GO:0016116	87	0.5708	4.86499e-08	1.3212e-05	1	carotenoid metabolic process
RK416_4	GO:0034470	370	0.284543	4.84222e-08	1.3212e-05	1	ncRNA processing
RK416_4	GO:0042254	430	0.264334	4.81055e-08	1.3212e-05	1	ribosome biogenesis
RK416_4	GO:0000786	101	0.540604	4.96336e-08	1.33277e-05	1	nucleosome
RK416_4	GO:0009069	183	0.399654	5.12821e-08	1.36174e-05	1	serine family amino acid metabolic process
RK416_4	GO:0016109	86	0.572356	5.41799e-08	1.40741e-05	1	tetraterpenoid biosynthetic process
RK416_4	GO:0016117	86	0.572356	5.41799e-08	1.40741e-05	1	carotenoid biosynthetic process
RK416_4	GO:0009595	31	0.913185	6.21588e-08	1.58032e-05	1	detection of biotic stimulus
RK416_4	GO:0044550	270	0.330848	6.18946e-08	1.58032e-05	1	secondary metabolite biosynthetic process
RK416_4	GO:0019344	122	0.480369	6.96893e-08	1.73486e-05	1	cysteine biosynthetic process
RK416_4	GO:0044815	105	0.523641	6.903e-08	1.73486e-05	1	DNA packaging complex
RK416_4	GO:0034660	470	0.249712	7.2661e-08	1.79019e-05	1	ncRNA metabolic process
RK416_4	GO:0009073	74	0.608526	7.8249e-08	1.90819e-05	1	aromatic amino acid family biosynthetic process
RK416_4	GO:0009070	135	0.453722	8.76785e-08	2.11655e-05	1	serine family amino acid biosynthetic process
RK416_4	GO:0016829	422	0.261155	9.49297e-08	2.26867e-05	1	lyase activity
RK416_4	GO:0002376	300	0.307622	1.12347e-07	2.65833e-05	1	immune system process
RK416_4	GO:1901657	468	0.245361	1.27355e-07	2.98391e-05	1	glycosyl compound metabolic process
RK416_4	GO:0009814	164	0.413474	1.40288e-07	3.25502e-05	1	defense response, incompatible interaction
RK416_4	GO:0035303	113	0.486706	2.03861e-07	4.63996e-05	1	regulation of dephosphorylation
RK416_4	GO:0035304	113	0.486706	2.03861e-07	4.63996e-05	1	regulation of protein dephosphorylation
RK416_4	GO:0031409	25	0.891723	2.12594e-07	4.79308e-05	1	pigment binding
RK416_4	GO:0009696	68	0.621807	2.41062e-07	5.38412e-05	1	salicylic acid metabolic process
RK416_4	GO:0018958	72	0.602869	2.55849e-07	5.66148e-05	1	phenol-containing compound metabolic process
RK416_4	GO:0005506	265	0.317976	2.6043e-07	5.70998e-05	1	iron ion binding
RK416_4	GO:0046906	282	0.308498	2.63377e-07	5.72209e-05	1	tetrapyrrole binding
RK416_4	GO:0044282	379	0.264075	2.86847e-07	6.17584e-05	1	small molecule catabolic process
RK416_4	GO:0003333	82	0.556849	3.06373e-07	6.53735e-05	1	amino acid transmembrane transport
RK416_4	GO:0016311	428	0.24622	4.10312e-07	8.67773e-05	1	dephosphorylation
RK416_4	GO:0000023	86	0.545214	4.43421e-07	9.29567e-05	1	maltose metabolic process
RK416_4	GO:0019252	110	0.478873	4.6067e-07	9.49078e-05	1	starch biosynthetic process
RK416_4	GO:0044391	350	0.269058	4.59694e-07	9.49078e-05	1	ribosomal subunit
RK416_4	GO:0004497	267	0.30969	4.89256e-07	9.99356e-05	1	monooxygenase activity
RK416_4	GO:0016747	330	0.277059	5.18103e-07	0.000104931	1	transferase activity, transferring acyl groups other than amino-acyl groups
RK416_4	GO:0004175	282	0.298851	5.6452e-07	0.00011106	1	endopeptidase activity
RK416_4	GO:0009768	25	0.86383	5.66956e-07	0.00011106	1	photosynthesis, light harvesting in photosystem I
RK416_4	GO:0015291	213	0.341337	5.55031e-07	0.00011106	1	secondary active transmembrane transporter activity
RK416_4	GO:0042592	361	0.264063	5.62763e-07	0.00011106	1	homeostatic process
RK416_4	GO:0009697	65	0.615473	5.95468e-07	0.000115697	1	salicylic acid biosynthetic process
RK416_4	GO:0015171	85	0.533063	6.43768e-07	0.000124073	1	amino acid transmembrane transporter activity
RK416_4	GO:0020037	236	0.324692	6.51009e-07	0.000124465	1	heme binding
RK416_4	GO:0043207	471	0.228504	8.8732e-07	0.000165669	1	response to external biotic stimulus
RK416_4	GO:0051707	471	0.228504	8.8732e-07	0.000165669	1	response to other organism
RK416_4	GO:0071705	365	0.256716	1.06758e-06	0.000196562	1	nitrogen compound transport
RK416_4	GO:0006955	279	0.292263	1.14647e-06	0.000207567	1	immune response
RK416_4	GO:1901659	200	0.343722	1.13819e-06	0.000207567	1	glycosyl compound biosynthetic process
RK416_4	GO:0008483	52	0.652555	1.24701e-06	0.0002224	1	transaminase activity
RK416_4	GO:0016769	52	0.652555	1.24701e-06	0.0002224	1	transferase activity, transferring nitrogenous groups
RK416_4	GO:0044092	131	0.418321	1.39819e-06	0.000247516	1	negative regulation of molecular function
RK416_4	GO:0000785	124	0.431144	1.53121e-06	0.000269069	1	chromatin
RK416_4	GO:0045087	277	0.289155	1.62349e-06	0.000283203	1	innate immune response
RK416_4	GO:0046189	67	0.581264	1.71043e-06	0.000296208	1	phenol-containing compound biosynthetic process
RK416_4	GO:0048037	444	0.227102	1.94319e-06	0.000331708	1	cofactor binding
RK416_4	GO:0009368	11	1.13965	2.26693e-06	0.000381522	1	endopeptidase Clp complex
RK416_4	GO:0009840	11	1.13965	2.26693e-06	0.000381522	1	chloroplastic endopeptidase Clp complex
RK416_4	GO:0043086	128	0.414057	2.36692e-06	0.000392817	1	negative regulation of catalytic activity
RK416_4	GO:0005982	134	0.404991	2.56836e-06	0.000423309	1	starch metabolic process
RK416_4	GO:0006721	183	0.344643	2.8648e-06	0.000468933	1	terpenoid metabolic process
RK416_4	GO:0004069	13	1.06874	2.92445e-06	0.000475441	1	L-aspartate:2-oxoglutarate aminotransferase activity
RK416_4	GO:0006633	206	0.323607	3.31911e-06	0.000535957	1	fatty acid biosynthetic process
RK416_4	GO:0005777	110	0.439143	3.54333e-06	0.000564534	1	peroxisome
RK416_4	GO:0042579	110	0.439143	3.54333e-06	0.000564534	1	microbody
RK416_4	GO:0051213	100	0.462353	3.64869e-06	0.00057747	1	dioxygenase activity
RK416_4	GO:0044445	359	0.244305	3.74183e-06	0.000588315	1	cytosolic part
RK416_4	GO:1901565	209	0.318267	4.25222e-06	0.000664192	1	organonitrogen compound catabolic process
RK416_4	GO:0015144	125	0.405624	4.56949e-06	0.000704541	1	carbohydrate transmembrane transporter activity
RK416_4	GO:0010243	89	0.48124	4.65952e-06	0.000713817	1	response to organonitrogen compound
RK416_4	GO:0000096	220	0.306874	5.02031e-06	0.000764189	1	sulfur amino acid metabolic process
RK416_4	GO:0046982	131	0.398674	5.2509e-06	0.000794229	1	protein heterodimerization activity
RK416_4	GO:0072593	187	0.333055	5.3723e-06	0.000807482	1	reactive oxygen species metabolic process
RK416_4	GO:0042430	75	0.521765	5.74547e-06	0.000852843	1	indole-containing compound metabolic process
RK416_4	GO:0009853	117	0.410255	5.83978e-06	0.000860617	1	photorespiration
RK416_4	GO:0016114	162	0.353757	6.04235e-06	0.000880505	1	terpenoid biosynthetic process
RK416_4	GO:0051246	441	0.215105	7.10048e-06	0.00102843	1	regulation of protein metabolic process
RK416_4	GO:0008028	14	1.02636	7.51133e-06	0.00107269	1	monocarboxylic acid transmembrane transporter activity
RK416_4	GO:0016054	219	0.30166	7.56031e-06	0.00107269	1	organic acid catabolic process
RK416_4	GO:0046395	219	0.30166	7.56031e-06	0.00107269	1	carboxylic acid catabolic process
RK416_4	GO:0070546	16	0.974162	7.63048e-06	0.00107269	1	L-phenylalanine aminotransferase activity
RK416_4	GO:0080130	16	0.974162	7.63048e-06	0.00107269	1	L-phenylalanine:2-oxoglutarate aminotransferase activity
RK416_4	GO:0043648	87	0.475215	8.32868e-06	0.00116399	1	dicarboxylic acid metabolic process
RK416_4	GO:0000502	93	0.449886	8.89808e-06	0.00123634	1	proteasome complex
RK416_4	GO:0042743	155	0.355621	9.74373e-06	0.00134601	1	hydrogen peroxide metabolic process
RK416_4	GO:0032268	435	0.213098	9.94365e-06	0.00136573	1	regulation of cellular protein metabolic process
RK416_4	GO:0005576	435	0.212896	1.03482e-05	0.00141318	1	extracellular region
RK416_4	GO:0004857	104	0.42722	1.0903e-05	0.00147212	1	enzyme inhibitor activity
RK416_4	GO:0016830	122	0.396977	1.087e-05	0.00147212	1	carbon-carbon lyase activity
RK416_4	GO:0031399	264	0.270532	1.19554e-05	0.00159618	1	regulation of protein modification process
RK416_4	GO:0016143	99	0.438748	1.26431e-05	0.00166017	1	S-glycoside metabolic process
RK416_4	GO:0019757	99	0.438748	1.26431e-05	0.00166017	1	glycosinolate metabolic process
RK416_4	GO:0019760	99	0.438748	1.26431e-05	0.00166017	1	glucosinolate metabolic process
RK416_4	GO:0015672	381	0.22358	1.37497e-05	0.00179561	1	monovalent inorganic cation transport
RK416_4	GO:1901607	325	0.240798	1.47189e-05	0.00191174	1	alpha-amino acid biosynthetic process
RK416_4	GO:0010310	41	0.669089	1.52213e-05	0.0019663	1	regulation of hydrogen peroxide metabolic process
RK416_4	GO:0010200	82	0.471882	1.53563e-05	0.00197307	1	response to chitin
RK416_4	GO:0016144	76	0.48691	1.83101e-05	0.00231526	1	S-glycoside biosynthetic process
RK416_4	GO:0019758	76	0.48691	1.83101e-05	0.00231526	1	glycosinolate biosynthetic process
RK416_4	GO:0019761	76	0.48691	1.83101e-05	0.00231526	1	glucosinolate biosynthetic process
RK416_4	GO:0009658	178	0.320749	1.94923e-05	0.00242623	1	chloroplast organization
RK416_4	GO:0016226	105	0.416204	1.9408e-05	0.00242623	1	iron-sulfur cluster assembly
RK416_4	GO:0031163	105	0.416204	1.9408e-05	0.00242623	1	metallo-sulfur cluster assembly
RK416_4	GO:0009074	38	0.670519	1.98076e-05	0.00245269	1	aromatic amino acid family catabolic process
RK416_4	GO:0034754	55	0.560773	2.09358e-05	0.00257904	1	cellular hormone metabolic process
RK416_4	GO:0044427	179	0.31727	2.37049e-05	0.00287568	1	chromosomal part
RK416_4	GO:0022626	326	0.233711	2.47569e-05	0.00297312	1	cytosolic ribosome
RK416_4	GO:0000097	185	0.307706	2.63269e-05	0.00311471	1	sulfur amino acid biosynthetic process
RK416_4	GO:0010319	38	0.688924	2.79509e-05	0.00329056	1	stromule
RK416_4	GO:0015934	228	0.275194	3.01301e-05	0.00352972	1	large ribosomal subunit
RK416_4	GO:0009116	381	0.214252	3.0566e-05	0.00356332	1	nucleoside metabolic process
RK416_4	GO:0019725	259	0.259027	3.09552e-05	0.00359118	1	cellular homeostasis
RK416_4	GO:0010114	50	0.575446	3.20324e-05	0.00369252	1	response to red light
RK416_4	GO:0045454	106	0.400485	3.21378e-05	0.00369252	1	cell redox homeostasis
RK416_4	GO:0005984	131	0.362563	3.32925e-05	0.00380689	1	disaccharide metabolic process
RK416_4	GO:0009627	127	0.369091	3.43599e-05	0.00391023	1	systemic acquired resistance
RK416_4	GO:0042170	79	0.460653	3.56533e-05	0.0040382	1	plastid membrane
RK416_4	GO:0010218	53	0.558139	3.60253e-05	0.00406108	1	response to far red light
RK416_4	GO:0045017	158	0.327863	3.74394e-05	0.00420067	1	glycerolipid biosynthetic process
RK416_4	GO:0031347	215	0.27929	4.35387e-05	0.00483957	1	regulation of defense response
RK416_4	GO:000GO:1902600	249	0.258308	4.61878e-05	0.00507571	1	hydrogen transport
RK416_4	GO:0080134	227	0.270942	4.63003e-05	0.00507571	1	regulation of response to stress
RK416_4	GO:0006655	51	0.55355	4.75173e-05	0.0051468	1	phosphatidylglycerol biosynthetic process
RK416_4	GO:0046471	51	0.55355	4.75173e-05	0.0051468	1	phosphatidylglycerol metabolic process
RK416_4	GO:1901617	290	0.239518	4.75948e-05	0.0051468	1	organic hydroxy compound biosynthetic process
RK416_4	GO:0016831	85	0.436731	5.06519e-05	0.00545271	1	carboxy-lyase activity
RK416_4	GO:0009262	14	0.995239	5.76365e-05	0.00617679	1	deoxyribonucleotide metabolic process
RK416_4	GO:0065009	479	0.18484	6.02433e-05	0.00639914	1	regulation of molecular function
RK416_4	GO:1901606	98	0.398687	7.11034e-05	0.00751886	1	alpha-amino acid catabolic process
RK416_4	GO:0034599	59	0.510679	7.15874e-05	0.00753669	1	cellular response to oxidative stress
RK416_4	GO:0009626	124	0.353517	7.55641e-05	0.00785159	1	plant-type hypersensitive response
RK416_4	GO:0034050	124	0.353517	7.55641e-05	0.00785159	1	host programmed cell death induced by symbiont
RK416_4	GO:0009060	73	0.45738	7.81587e-05	0.00807294	1	aerobic respiration
RK416_4	GO:0009521	84	0.43822	7.87078e-05	0.00807294	1	photosystem
RK416_4	GO:0051606	74	0.454211	7.85204e-05	0.00807294	1	detection of stimulus
RK416_4	GO:0050790	458	0.185805	7.93271e-05	0.00810169	1	regulation of catalytic activity
RK416_4	GO:0008219	251	0.248067	8.82738e-05	0.00893901	1	cell death
RK416_4	GO:0042445	137	0.333527	9.06162e-05	0.00913749	1	hormone metabolic process
RK416_4	GO:0019220	253	0.245628	9.97887e-05	0.00997822	1	regulation of phosphate metabolic process
RK416_4	GO:0051174	253	0.245628	9.97887e-05	0.00997822	1	regulation of phosphorus metabolic process
RK416_4	GO:0009063	102	0.382558	0.00010187	0.0101439	1	cellular amino acid catabolic process
RK416_4	GO:0044429	321	0.217312	0.000102714	0.0101855	1	mitochondrial part
RK416_4	GO:0006470	285	0.230101	0.000107592	0.0104951	1	protein dephosphorylation
RK416_4	GO:0009538	11	0.98375	0.000107167	0.0104951	1	photosystem I reaction center
RK416_4	GO:0009654	17	0.841801	0.000106899	0.0104951	1	photosystem II oxygen evolving complex
RK416_4	GO:0006662	30	0.682707	0.000108728	0.0105628	1	glycerol ether metabolic process
RK416_4	GO:0031977	38	0.646417	0.000114686	0.0110965	1	thylakoid lumen
RK416_4	GO:0009862	62	0.490911	0.000115285	0.0111094	1	systemic acquired resistance, salicylic acid mediated signaling pathway
RK416_4	GO:0004180	61	0.48499	0.000116031	0.0111364	1	carboxypeptidase activity
RK416_4	GO:0009141	287	0.227163	0.000121336	0.0115598	1	nucleoside triphosphate metabolic process
RK416_4	GO:0046474	135	0.329711	0.00012141	0.0115598	1	glycerophospholipid biosynthetic process
RK416_4	GO:0042793	53	0.517659	0.000122584	0.0116252	1	transcription from plastid promoter
RK416_4	GO:0009767	62	0.507963	0.00013524	0.0127748	1	photosynthetic electron transport chain
RK416_4	GO:0006636	73	0.447133	0.000141175	0.0131279	1	unsaturated fatty acid biosynthetic process
RK416_4	GO:0008238	96	0.385056	0.000141075	0.0131279	1	exopeptidase activity
RK416_4	GO:0009311	158	0.302913	0.000141082	0.0131279	1	oligosaccharide metabolic process
RK416_4	GO:0033559	73	0.447133	0.000141175	0.0131279	1	unsaturated fatty acid metabolic process
RK416_4	GO:0046939	202	0.266763	0.000141882	0.0131425	1	nucleotide phosphorylation
RK416_4	GO:0009119	359	0.200803	0.000148765	0.0137269	1	ribonucleoside metabolic process
RK416_4	GO:0000103	39	0.602339	0.000151776	0.0139508	1	sulfate assimilation
RK416_4	GO:0050832	107	0.36465	0.000153253	0.0140326	1	defense response to fungus
RK416_4	GO:0030170	108	0.361336	0.000161033	0.0146887	1	pyridoxal phosphate binding
RK416_4	GO:00GO:0034622	439	0.179969	0.000180251	0.0163171	1	cellular protein complex assembly
RK416_4	GO:0042744	80	0.41366	0.000193876	0.0173533	1	hydrogen peroxide catabolic process
RK416_4	GO:0015980	130	0.324473	0.000207559	0.0185087	1	energy derivation by oxidation of organic compounds
RK416_4	GO:0009259	402	0.18566	0.000210119	0.0185982	1	ribonucleotide metabolic process
RK416_4	GO:0008324	381	0.189913	0.000222382	0.0196111	1	cation transmembrane transporter activity
RK416_4	GO:0016614	257	0.23096	0.000225216	0.0197879	1	oxidoreductase activity, acting on CH-OH group of donors
RK416_4	GO:0045333	110	0.349918	0.000229689	0.0199541	1	cellular respiration
RK416_4	GO:0048585	131	0.32071	0.000230388	0.0199541	1	negative regulation of response to stimulus
RK416_4	GO:0042435	46	0.52891	0.000247259	0.0212558	1	indole-containing compound biosynthetic process
RK416_4	GO:0004185	43	0.546354	0.000261689	0.0223556	1	serine-type carboxypeptidase activity
RK416_4	GO:0009308	133	0.314853	0.000267678	0.0227655	1	amine metabolic process
RK416_4	GO:0009132	190	0.263031	0.000273308	0.0231467	1	nucleoside diphosphate metabolic process
RK416_4	GO:0015977	19	0.897968	0.000275067	0.0231467	1	carbon fixation
RK416_4	GO:0019685	14	1.31692	0.000274229	0.0231467	1	photosynthesis, dark reaction
RK416_4	GO:0022625	186	0.264919	0.000285631	0.0239514	1	cytosolic large ribosomal subunit
RK416_4	GO:0006568	40	0.558981	0.000289545	0.0241104	1	tryptophan metabolic process
RK416_4	GO:0006586	40	0.558981	0.000289545	0.0241104	1	indolalkylamine metabolic process
RK416_4	GO:0009528	37	0.590855	0.000299652	0.0247793	1	plastid inner membrane
RK416_4	GO:0010374	81	0.39787	0.000328541	0.0269815	1	stomatal complex development
RK416_4	GO:0031969	72	0.420018	0.00032743	0.0269815	1	chloroplast membrane
RK416_4	GO:1990204	99	0.355792	0.000339819	0.0278121	1	oxidoreductase complex
RK416_4	GO:0009851	35	0.587422	0.000343439	0.0280125	1	auxin biosynthetic process
RK416_4	GO:0009123	319	0.20009	0.000364506	0.0292319	1	nucleoside monophosphate metabolic process
RK416_4	GO:0010941	189	0.259522	0.000369851	0.0295614	1	regulation of cell death
RK416_4	GO:0009902	83	0.387883	0.000376807	0.0297198	1	chloroplast relocation
RK416_4	GO:0019750	83	0.387883	0.000376807	0.0297198	1	chloroplast localization
RK416_4	GO:0051644	83	0.387883	0.000376807	0.0297198	1	plastid localization
RK416_4	GO:0051667	83	0.387883	0.000376807	0.0297198	1	establishment of plastid localization
RK416_4	GO:0005759	79	0.393577	0.000379001	0.0297945	1	mitochondrial matrix
RK416_4	GO:0019843	94	0.362188	0.000409155	0.0319548	1	rRNA binding
RK416_4	GO:0070008	47	0.506108	0.000408455	0.0319548	1	serine-type exopeptidase activity
RK416_4	GO:0009850	45	0.51984	0.000425354	0.0331117	1	auxin metabolic process
RK416_4	GO:0018904	32	0.606929	0.000437718	0.0339636	1	ether metabolic process
RK416_4	GO:0015035	65	0.431894	0.000444568	0.0343834	1	protein disulfide oxidoreductase activity
RK416_4	GO:0047372	14	0.865897	0.000462304	0.0352982	1	acylglycerol lipase activity
RK416_4	GO:0004197	49	0.495278	0.000465676	0.0354424	1	cysteine-type endopeptidase activity
RK416_4	GO:0019866	220	0.234779	0.000502542	0.0381269	1	organelle inner membrane
RK416_4	GO:0051536	125	0.311237	0.000509258	0.0383927	1	iron-sulfur cluster binding
RK416_4	GO:0051540	125	0.311237	0.000509258	0.0383927	1	metal cluster binding
RK416_4	GO:0016709	146	0.287111	0.000535286	0.040228	1	oxidoreductase activity, acting on paired donors, with incorporation or reduction of molecular oxygen, NAD(P)H as one donor, and incorporation of one atom of oxygen
RK416_4	GO:0004298	29	0.609795	0.00056537	0.0420918	1	threonine-type endopeptidase activity
RK416_4	GO:0005839	29	0.609795	0.00056537	0.0420918	1	proteasome core complex
RK416_4	GO:0070003	29	0.609795	0.00056537	0.0420918	1	threonine-type peptidase activity
RK416_4	GO:0009144	266	0.210089	0.00062178	0.0457218	1	purine nucleoside triphosphate metabolic process
RK416_4	GO:0009683	36	0.555324	0.000646957	0.0474272	1	indoleacetic acid metabolic process
RK416_4	GO:0098660	308	0.194836	0.000649418	0.0474621	1	inorganic ion transmembrane transport
RK416_4	GO:0030234	225	0.227339	0.000663043	0.0483101	1	enzyme regulator activity
RK416_4	GO:0010363	110	0.322625	0.000669829	0.0486562	1	regulation of plant-type hypersensitive response
RK416_4	GO:0042278	327	0.188524	0.000674599	0.0487981	1	purine nucleoside metabolic process
RK416_4	GO:0022804	447	0.161533	0.000688092	0.0493824	1	active transmembrane transporter activity
RK416_4	GO:0033043	164	-0.265654	0.000682803	0.0491504	-1	regulation of organelle organization
RK416_4	GO:0051345	59	-0.438082	0.000675867	0.0487981	-1	positive regulation of hydrolase activity
RK416_4	GO:0051493	80	-0.380113	0.000606623	0.0447449	-1	regulation of cytoskeleton organization
RK416_4	GO:0032273	65	-0.42154	0.000593877	0.0439404	-1	positive regulation of protein polymerization
RK416_4	GO:0051495	65	-0.42154	0.000593877	0.0439404	-1	positive regulation of cytoskeleton organization
RK416_4	GO:0048468	249	-0.222357	0.000458823	0.0351447	-1	cell development
RK416_4	GO:0008026	106	-0.339948	0.000449	0.0345029	-1	ATP-dependent helicase activity
RK416_4	GO:0070035	106	-0.339948	0.000449	0.0345029	-1	purine NTP-dependent helicase activity
RK416_4	GO:0032011	11	-0.914611	0.000352364	0.0283534	-1	ARF protein signal transduction
RK416_4	GO:0032012	11	-0.914611	0.000352364	0.0283534	-1	regulation of ARF protein signal transduction
RK416_4	GO:0046578	11	-0.914611	0.000352364	0.0283534	-1	regulation of Ras protein signal transduction
RK416_4	GO:0051056	11	-0.914611	0.000352364	0.0283534	-1	regulation of small GTPase mediated signal transduction
RK416_4	GO:0010638	85	-0.389511	0.000295797	0.0245455	-1	positive regulation of organelle organization
RK416_4	GO:0000226	127	-0.323604	0.000261923	0.0223556	-1	microtubule cytoskeleton organization
RK416_4	GO:0003724	94	-0.377683	0.00023397	0.020186	-1	RNA helicase activity
RK416_4	GO:0005856	217	-0.249915	0.000230447	0.0199541	-1	cytoskeleton
RK416_4	GO:0051258	114	-0.343769	0.000229491	0.0199541	-1	protein polymerization
RK416_4	GO:0008092	164	-0.288581	0.000208938	0.0185625	-1	cytoskeletal protein binding
RK416_4	GO:0048508	30	-0.649199	0.000189438	0.0170198	-1	embryonic meristem development
RK416_4	GO:0004386	164	-0.292456	0.000186242	0.0167958	-1	helicase activity
RK416_4	GO:0009408	119	-0.34481	0.000170949	0.0155339	-1	response to heat
RK416_4	GO:0005875	75	-0.440253	0.000107344	0.0104951	-1	microtubule associated complex
RK416_4	GO:0006928	78	-0.443094	7.24126e-05	0.00759012	-1	movement of cell or subcellular component
RK416_4	GO:0015630	152	-0.323849	6.02469e-05	0.00639914	-1	microtubule cytoskeleton
RK416_4	GO:0005086	12	-0.985045	4.30652e-05	0.00480931	-1	ARF guanyl-nucleotide exchange factor activity
RK416_4	GO:0007018	57	-0.539904	2.54754e-05	0.00302897	-1	microtubule-based movement
RK416_4	GO:0007010	315	-0.238024	2.52463e-05	0.00301674	-1	cytoskeleton organization
RK416_4	GO:0016459	15	-0.930147	2.43617e-05	0.00294044	-1	myosin complex
RK416_4	GO:0003777	52	-0.569112	2.18532e-05	0.00266458	-1	microtubule motor activity
RK416_4	GO:0005871	52	-0.569112	2.18532e-05	0.00266458	-1	kinesin complex
RK416_4	GO:0042026	12	-1.2965	1.11496e-05	0.00149695	-1	protein refolding
RK416_4	GO:0007017	221	-0.304448	5.86986e-06	0.000860617	-1	microtubule-based process
RK416_4	GO:0044430	183	-0.334604	5.40846e-06	0.000807836	-1	cytoskeletal part
RK416_4	GO:0032403	99	-0.465609	2.2905e-06	0.000382793	-1	protein complex binding
RK416_4	GO:0008017	73	-0.541604	1.81144e-06	0.000311443	-1	microtubule binding
RK416_4	GO:0015631	77	-0.538878	1.06924e-06	0.000196562	-1	tubulin binding
RK416_4	GO:0006457	271	-0.302886	8.06326e-07	0.000152936	-1	protein folding
RK416_4	GO:0003774	67	-0.650764	2.35059e-08	6.84879e-06	-1	motor activity
RK416_4	GO:0051082	92	-0.579353	2.37861e-08	6.84879e-06	-1	unfolded protein binding
RK416_4	GO:0006302	61	0.451543	0.000346269	0.0315856	1	double-strand break repair
RK416_4	GO:0009753	116	-0.317308	0.000598369	0.0496531	-1	response to jasmonic acid
RK416_4	GO:0009069	183	-0.253919	0.000590131	0.0491401	-1	serine family amino acid metabolic process
RK416_4	GO:0009225	40	-0.538028	0.00057031	0.0476557	-1	nucleotide-sugar metabolic process
RK416_4	GO:0070838	167	-0.267665	0.000544712	0.0456764	-1	divalent metal ion transport
RK416_4	GO:0072511	167	-0.267665	0.000544712	0.0456764	-1	divalent inorganic cation transport
RK416_8	GO:0015995	99	-0.345819	0.000521564	0.0440444	-1	chlorophyll biosynthetic process
RK416_8	GO:0016765	116	-0.322474	0.000509469	0.0431756	-1	transferase activity, transferring alkyl or aryl (other than methyl) groups
RK416_8	GO:0071495	374	-0.180838	0.000502249	0.0427152	-1	cellular response to endogenous stimulus
RK416_8	GO:0016838	38	-0.553677	0.000500184	0.0426915	-1	carbon-oxygen lyase activity, acting on phosphates
RK416_8	GO:0044391	350	-0.186791	0.000493405	0.0422638	-1	ribosomal subunit
RK416_8	GO:0004620	63	-0.434613	0.000479887	0.0412538	-1	phospholipase activity
RK416_8	GO:0006979	273	-0.213012	0.000450754	0.0388893	-1	response to oxidative stress
RK416_8	GO:0009743	176	-0.265322	0.000432318	0.0377907	-1	response to carbohydrate
RK416_8	GO:0009867	87	-0.374009	0.000436439	0.0377907	-1	jasmonic acid mediated signaling pathway
RK416_8	GO:0031410	76	-0.397399	0.00043503	0.0377907	-1	cytoplasmic vesicle
RK416_8	GO:0071395	87	-0.374009	0.000436439	0.0377907	-1	cellular response to jasmonic acid stimulus
RK416_8	GO:0004089	12	-1.03885	0.000421647	0.0371523	-1	carbonate dehydratase activity
RK416_8	GO:0016052	389	-0.179764	0.000422849	0.0371523	-1	carbohydrate catabolic process
RK416_8	GO:0042175	209	-0.24408	0.000411908	0.0364591	-1	nuclear outer membrane-endoplasmic reticulum membrane network
RK416_8	GO:0009617	168	-0.272297	0.000408277	0.0362721	-1	response to bacterium
RK416_8	GO:0045861	39	-0.56183	0.000400027	0.0356717	-1	negative regulation of proteolysis
RK416_8	GO:0055082	151	-0.28973	0.000357972	0.0320411	-1	cellular chemical homeostasis
RK416_8	GO:0009696	68	-0.426689	0.000353935	0.0317989	-1	salicylic acid metabolic process
RK416_8	GO:0005509	272	-0.217169	0.000351197	0.0316719	-1	calcium ion binding
RK416_8	GO:0005789	207	-0.248243	0.000348918	0.0315856	-1	endoplasmic reticulum membrane
RK416_8	GO:0036402	13	-0.963588	0.000347764	0.0315856	-1	proteasome-activating ATPase activity
RK416_8	GO:0045898	13	-0.963588	0.000347764	0.0315856	-1	regulation of RNA polymerase II transcriptional preinitiation complex assembly
RK416_8	GO:0045899	13	-0.963588	0.000347764	0.0315856	-1	positive regulation of RNA polymerase II transcriptional preinitiation complex assembly
RK416_8	GO:0055065	87	-0.382972	0.000348112	0.0315856	-1	metal ion homeostasis
RK416_8	GO:1901701	398	-0.180371	0.000344404	0.0315856	-1	cellular response to oxygen-containing compound
RK416_8	GO:0009642	118	-0.329306	0.000335107	0.0311616	-1	response to light intensity
RK416_8	GO:0044429	321	-0.200921	0.000330156	0.0308211	-1	mitochondrial part
RK416_8	GO:0009250	207	-0.249888	0.000327057	0.0306516	-1	glucan biosynthetic process
RK416_8	GO:0009863	106	-0.347403	0.000325261	0.0306033	-1	salicylic acid mediated signaling pathway
RK416_8	GO:0071446	106	-0.347403	0.000325261	0.0306033	-1	cellular response to salicylic acid stimulus
RK416_8	GO:0042625	116	-0.331122	0.000315625	0.0299323	-1	ATPase activity, coupled to transmembrane movement of ions
RK416_8	GO:0016717	32	-0.725792	0.000304141	0.029074	-1	oxidoreductase activity, acting on paired donors, with oxidation of a pair of donors resulting in the reduction of molecular oxygen to two molecules of water
RK416_8	GO:0043086	128	-0.318783	0.00030206	0.028991	-1	negative regulation of catalytic activity
RK416_8	GO:0035966	172	-0.274008	0.000297701	0.0286879	-1	response to topologically incorrect protein
RK416_8	GO:0018958	72	-0.419762	0.000296497	0.0286875	-1	phenol-containing compound metabolic process
RK416_8	GO:0009773	36	-0.589371	0.000294272	0.028588	-1	photosynthetic electron transport in photosystem I
RK416_8	GO:0010466	31	-0.645193	0.000292628	0.0285443	-1	negative regulation of peptidase activity
RK416_8	GO:0052547	31	-0.645193	0.000292628	0.0285443	-1	regulation of peptidase activity
RK416_8	GO:0044432	224	-0.242279	0.000283937	0.0279245	-1	endoplasmic reticulum part
RK416_8	GO:0098772	261	-0.226909	0.000259708	0.0256472	-1	molecular function regulator
RK416_8	GO:0036503	25	-0.710986	0.000257511	0.0256311	-1	ERAD pathway
RK416_8	GO:0044092	131	-0.318495	0.000258472	0.0256311	-1	negative regulation of molecular function
RK416_8	GO:0004743	22	-0.755699	0.000254589	0.0255587	-1	pyruvate kinase activity
RK416_8	GO:0006470	285	-0.217061	0.000255603	0.0255587	-1	protein dephosphorylation
RK416_8	GO:0030955	22	-0.755699	0.000254589	0.0255587	-1	potassium ion binding
RK416_8	GO:0031420	22	-0.755699	0.000254589	0.0255587	-1	alkali metal ion binding
RK416_8	GO:0032870	371	-0.190843	0.000253917	0.0255587	-1	cellular response to hormone stimulus
RK416_8	GO:0051604	111	-0.345311	0.000246312	0.0251559	-1	protein maturation
RK416_8	GO:0009108	142	-0.307363	0.000241632	0.0247839	-1	coenzyme biosynthetic process
RK416_8	GO:0015078	148	-0.301892	0.000229829	0.0236748	-1	hydrogen ion transmembrane transporter activity
RK416_8	GO:0015297	126	-0.331654	0.000221305	0.0228954	-1	antiporter activity
RK416_8	GO:0010038	141	-0.310968	0.000211064	0.0220454	-1	response to metal ion
RK416_8	GO:0030003	137	-0.315072	0.000211978	0.0220454	-1	cellular cation homeostasis
RK416_8	GO:0042742	129	-0.32517	0.000212167	0.0220454	-1	defense response to bacterium
RK416_8	GO:0015804	31	-0.650554	0.00020473	0.0215539	-1	neutral amino acid transport
RK416_8	GO:0055076	70	-0.440231	0.000202598	0.0214238	-1	transition metal ion homeostasis
RK416_8	GO:0033692	288	-0.219875	0.000196574	0.0208792	-1	cellular polysaccharide biosynthetic process
RK416_8	GO:0009627	127	-0.329371	0.000194541	0.0207555	-1	systemic acquired resistance
RK416_8	GO:0048583	382	-0.191587	0.000194344	0.0207555	-1	regulation of response to stimulus
RK416_8	GO:0065009	479	-0.17159	0.000194378	0.0207555	-1	regulation of molecular function
RK416_8	GO:0031982	79	-0.416391	0.000171182	0.0185112	-1	vesicle
RK416_8	GO:0010114	50	-0.526983	0.000153682	0.0168151	-1	response to red light
RK416_8	GO:0031348	93	-0.388399	0.00015409	0.0168151	-1	negative regulation of defense response
RK416_8	GO:0006066	268	-0.23223	0.000146905	0.0161788	-1	alcohol metabolic process
RK416_8	GO:0031226	167	-0.294101	0.000145383	0.0160853	-1	intrinsic component of plasma membrane
RK416_8	GO:0061024	408	-0.189605	0.000138829	0.0154316	-1	membrane organization
RK416_8	GO:0009755	366	-0.200477	0.000134546	0.0150255	-1	hormone-mediated signaling pathway
RK416_8	GO:0009126	287	-0.22768	0.00011753	0.013249	-1	purine nucleoside monophosphate metabolic process
RK416_8	GO:0009167	287	-0.22768	0.00011753	0.013249	-1	purine ribonucleoside monophosphate metabolic process
RK416_8	GO:0006873	143	-0.322532	0.000106218	0.0121023	-1	cellular ion homeostasis
RK416_8	GO:0016614	257	-0.242042	0.000106345	0.0121023	-1	oxidoreductase activity, acting on CH-OH group of donors
RK416_8	GO:0019829	97	-0.388601	0.000102826	0.0118143	-1	cation-transporting ATPase activity
RK416_8	GO:0042578	398	-0.197209	9.18392e-05	0.010603	-1	phosphoric ester hydrolase activity
RK416_8	GO:0000041	95	-0.400798	8.9129e-05	0.01034	-1	transition metal ion transport
RK416_8	GO:0009639	192	-0.283174	8.6844e-05	0.0101241	-1	response to red or far red light
RK416_8	GO:0050662	313	-0.223013	8.47071e-05	0.00992338	-1	coenzyme binding
RK416_8	GO:0042440	255	-0.246913	8.26688e-05	0.0097323	-1	pigment metabolic process
RK416_8	GO:0008652	404	-0.1973	7.95269e-05	0.00940876	-1	cellular amino acid biosynthetic process
RK416_8	GO:0071229	295	-0.230759	7.78775e-05	0.00925945	-1	cellular response to acid chemical
RK416_8	GO:0006636	73	-0.46002	7.57698e-05	0.0090539	-1	unsaturated fatty acid biosynthetic process
RK416_8	GO:0033559	73	-0.46002	7.57698e-05	0.0090539	-1	unsaturated fatty acid metabolic process
RK416_8	GO:0044459	208	-0.275569	7.17063e-05	0.0086549	-1	plasma membrane part
RK416_8	GO:0030414	35	-0.661481	6.91495e-05	0.00838866	-1	peptidase inhibitor activity
RK416_8	GO:0061134	35	-0.661481	6.91495e-05	0.00838866	-1	peptidase regulator activity
RK416_8	GO:0010218	53	-0.535939	6.8228e-05	0.00836177	-1	response to far red light
RK416_8	GO:0009814	164	-0.310859	6.33394e-05	0.00780265	-1	defense response, incompatible interaction
RK416_8	GO:0009694	68	-0.483414	6.29592e-05	0.007796	-1	jasmonic acid metabolic process
RK416_8	GO:0030234	225	-0.268297	5.99894e-05	0.00746694	-1	enzyme regulator activity
RK416_8	GO:0008514	138	-0.342219	5.80474e-05	0.00726305	-1	organic anion transmembrane transporter activity
RK416_8	GO:1903825	109	-0.384425	5.64708e-05	0.00710297	-1	organic acid transmembrane transport
RK416_8	GO:0005887	118	-0.370453	5.50026e-05	0.0069549	-1	integral component of plasma membrane
RK416_8	GO:0080134	227	-0.267628	5.43263e-05	0.00690592	-1	regulation of response to stress
RK416_8	GO:0004175	282	-0.241355	5.26632e-05	0.00673031	-1	endopeptidase activity
RK416_8	GO:1901681	29	-0.705108	5.16927e-05	0.00664181	-1	sulfur compound binding
RK416_8	GO:0015077	218	-0.275549	4.76447e-05	0.00615478	-1	monovalent inorganic cation transmembrane transporter activity
RK416_8	GO:0009695	58	-0.529421	4.46948e-05	0.00580508	-1	jasmonic acid biosynthetic process
RK416_8	GO:0016298	98	-0.411361	4.45256e-05	0.00580508	-1	lipase activity
RK416_8	GO:0016405	23	-0.789122	4.3386e-05	0.00569702	-1	CoA-ligase activity
RK416_8	GO:0016878	23	-0.789122	4.3386e-05	0.00569702	-1	acid-thiol ligase activity
RK416_8	GO:0050832	107	-0.392721	4.11757e-05	0.00546687	-1	defense response to fungus
RK416_8	GO:0046034	257	-0.255934	4.06989e-05	0.00543374	-1	ATP metabolic process
RK416_8	GO:0050790	458	-0.193364	3.99334e-05	0.0053615	-1	regulation of catalytic activity
RK416_8	GO:0015994	145	-0.340322	3.73937e-05	0.00504888	-1	chlorophyll metabolic process
RK416_8	GO:0008643	174	-0.313337	3.61229e-05	0.00490501	-1	carbohydrate transport
RK416_8	GO:0006778	176	-0.31161	3.34901e-05	0.0045735	-1	porphyrin-containing compound metabolic process
RK416_8	GO:0033013	179	-0.309089	3.32416e-05	0.00456565	-1	tetrapyrrole metabolic process
RK416_8	GO:0043492	228	-0.27468	3.27773e-05	0.0045279	-1	ATPase activity, coupled to movement of substances
RK416_8	GO:0051188	251	-0.262736	3.15714e-05	0.00438667	-1	cofactor biosynthetic process
RK416_8	GO:0009063	102	-0.408339	3.12123e-05	0.00436214	-1	cellular amino acid catabolic process
RK416_8	GO:0042651	217	-0.283364	3.07357e-05	0.0043208	-1	thylakoid membrane
RK416_8	GO:1901605	461	-0.196411	2.75676e-05	0.00389836	-1	alpha-amino acid metabolic process
RK416_8	GO:0046939	202	-0.29565	2.61023e-05	0.00371313	-1	nucleotide phosphorylation
RK416_8	GO:0006096	175	-0.318031	2.45e-05	0.00350606	-1	glycolytic process
RK416_8	GO:0006757	175	-0.318031	2.45e-05	0.00350606	-1	ATP generation from ADP
RK416_8	GO:0046031	175	-0.318031	2.45e-05	0.00350606	-1	ADP metabolic process
RK416_8	GO:1901606	98	-0.421797	2.37979e-05	0.00346788	-1	alpha-amino acid catabolic process
RK416_8	GO:0051156	149	-0.346006	2.35648e-05	0.00345498	-1	glucose 6-phosphate metabolic process
RK416_8	GO:0019684	220	-0.284942	2.32838e-05	0.00343486	-1	photosynthesis, light reaction
RK416_8	GO:0019288	163	-0.331215	2.22275e-05	0.00329939	-1	isopentenyl diphosphate biosynthetic process, methylerythritol 4-phosphate pathway
RK416_8	GO:0016616	205	-0.296759	2.0464e-05	0.00305661	-1	oxidoreductase activity, acting on the CH-OH group of donors, NAD or NADP as acceptor
RK416_8	GO:0009205	263	-0.262824	2.00856e-05	0.00301897	-1	purine ribonucleoside triphosphate metabolic process
RK416_8	GO:0016835	179	-0.318823	2.00373e-05	0.00301897	-1	carbon-oxygen lyase activity
RK416_8	GO:0009199	276	-0.257208	1.92234e-05	0.00292618	-1	ribonucleoside triphosphate metabolic process
RK416_8	GO:0030162	76	-0.491274	1.73498e-05	0.00265791	-1	regulation of proteolysis
RK416_8	GO:0009535	205	-0.300626	1.68412e-05	0.00264268	-1	chloroplast thylakoid membrane
RK416_8	GO:0016114	162	-0.337136	1.66556e-05	0.00264268	-1	terpenoid biosynthetic process
RK416_8	GO:0031347	215	-0.292793	1.69911e-05	0.00264268	-1	regulation of defense response
RK416_8	GO:0034357	238	-0.279172	1.70358e-05	0.00264268	-1	photosynthetic membrane
RK416_8	GO:0044445	359	-0.227831	1.66324e-05	0.00264268	-1	cytosolic part
RK416_8	GO:0055035	205	-0.300626	1.68412e-05	0.00264268	-1	plastid thylakoid membrane
RK416_8	GO:0009161	311	-0.244783	1.63215e-05	0.00263553	-1	ribonucleoside monophosphate metabolic process
RK416_8	GO:0016311	428	-0.209765	1.59909e-05	0.00260117	-1	dephosphorylation
RK416_8	GO:0034976	155	-0.344566	1.59998e-05	0.00260117	-1	response to endoplasmic reticulum stress
RK416_8	GO:0042254	430	-0.209328	1.58625e-05	0.00260117	-1	ribosome biogenesis
RK416_8	GO:0009144	266	-0.265427	1.48486e-05	0.00247739	-1	purine nucleoside triphosphate metabolic process
RK416_8	GO:0034637	317	-0.243701	1.49275e-05	0.00247739	-1	cellular carbohydrate biosynthetic process
RK416_8	GO:0010243	89	-0.45561	1.44556e-05	0.00243286	-1	response to organonitrogen compound
RK416_8	GO:0016072	281	-0.259472	1.4242e-05	0.00241392	-1	rRNA metabolic process
RK416_8	GO:0016747	330	-0.239889	1.41537e-05	0.00241392	-1	transferase activity, transferring acyl groups other than amino-acyl groups
RK416_8	GO:0010333	27	-0.78539	1.32964e-05	0.00228607	-1	terpene synthase activity
RK416_8	GO:0016746	408	-0.217105	1.29118e-05	0.00223603	-1	transferase activity, transferring acyl groups
RK416_8	GO:0009620	162	-0.340922	1.27759e-05	0.00222864	-1	response to fungus
RK416_8	GO:0016829	422	-0.213853	1.27258e-05	0.00222864	-1	lyase activity
RK416_8	GO:0031597	17	-1.0024	1.25091e-05	0.00221443	-1	cytosolic proteasome complex
RK416_8	GO:0008654	293	-0.256124	1.2006e-05	0.00214122	-1	phospholipid biosynthetic process
RK416_8	GO:0006364	278	-0.263979	1.11892e-05	0.00201056	-1	rRNA processing
RK416_8	GO:0006165	181	-0.325926	1.08262e-05	0.00196008	-1	nucleoside diphosphate phosphorylation
RK416_8	GO:0009072	150	-0.35638	1.07267e-05	0.00195922	-1	aromatic amino acid family metabolic process
RK416_8	GO:0009141	287	-0.259792	1.07395e-05	0.00195922	-1	nucleoside triphosphate metabolic process
RK416_8	GO:0009240	165	-0.342186	1.03596e-05	0.00192703	-1	isopentenyl diphosphate biosynthetic process
RK416_8	GO:0046490	165	-0.342186	1.03596e-05	0.00192703	-1	isopentenyl diphosphate metabolic process
RK416_8	GO:0003333	82	-0.485785	9.64108e-06	0.00182863	-1	amino acid transmembrane transport
RK416_8	GO:0016042	172	-0.335452	9.61525e-06	0.00182863	-1	lipid catabolic process
RK416_8	GO:0009570	419	-0.217688	9.03542e-06	0.00174139	-1	chloroplast stroma
RK416_8	GO:0032268	435	-0.214522	8.74927e-06	0.00170957	-1	regulation of cellular protein metabolic process
RK416_8	GO:0044436	264	-0.274117	8.79878e-06	0.00170957	-1	thylakoid part
RK416_8	GO:0009532	431	-0.2152	8.64588e-06	0.00170763	-1	plastid stroma
RK416_8	GO:0031595	16	-1.06928	8.568e-06	0.00170635	-1	nuclear proteasome complex
RK416_8	GO:0004866	30	-0.779462	8.41556e-06	0.00169007	-1	endopeptidase inhibitor activity
RK416_8	GO:0061135	30	-0.779462	8.41556e-06	0.00169007	-1	endopeptidase regulator activity
RK416_8	GO:1901617	290	-0.261631	8.36119e-06	0.00169007	-1	organic hydroxy compound biosynthetic process
RK416_8	GO:0042626	211	-0.30665	7.92219e-06	0.00163214	-1	ATPase activity, coupled to transmembrane movement of substances
RK416_8	GO:0009135	179	-0.333053	7.78709e-06	0.00161825	-1	purine nucleoside diphosphate metabolic process
RK416_8	GO:0009179	179	-0.333053	7.78709e-06	0.00161825	-1	purine ribonucleoside diphosphate metabolic process
RK416_8	GO:0009185	179	-0.333053	7.78709e-06	0.00161825	-1	ribonucleoside diphosphate metabolic process
RK416_8	GO:0005777	110	-0.421517	7.24989e-06	0.00154698	-1	peroxisome
RK416_8	GO:0042579	110	-0.421517	7.24989e-06	0.00154698	-1	microbody
RK416_8	GO:0009123	319	-0.251762	7.12042e-06	0.00154697	-1	nucleoside monophosphate metabolic process
RK416_8	GO:0048193	273	-0.272945	6.44533e-06	0.00141315	-1	Golgi vesicle transport
RK416_8	GO:0006644	371	-0.236279	5.75029e-06	0.00127244	-1	phospholipid metabolic process
RK416_8	GO:0020037	236	-0.297354	5.67015e-06	0.00126643	-1	heme binding
RK416_8	GO:0006098	141	-0.382469	5.19016e-06	0.00117016	-1	pentose-phosphate shunt
RK416_8	GO:0006739	146	-0.376109	5.07596e-06	0.00115531	-1	NADP metabolic process
RK416_8	GO:0005996	348	-0.245766	4.96462e-06	0.00114083	-1	monosaccharide metabolic process
RK416_8	GO:0006721	183	-0.337833	4.65521e-06	0.00108012	-1	terpenoid metabolic process
RK416_8	GO:0045087	277	-0.275175	4.56704e-06	0.00107005	-1	innate immune response
RK416_8	GO:0015672	381	-0.236035	4.46194e-06	0.00106597	-1	monovalent inorganic cation transport
RK416_8	GO:0030001	372	-0.238888	4.50501e-06	0.00106597	-1	metal ion transport
RK416_8	GO:0048585	131	-0.397079	4.44596e-06	0.00106597	-1	negative regulation of response to stimulus
RK416_8	GO:0009150	318	-0.258073	4.29879e-06	0.00104831	-1	purine ribonucleotide metabolic process
RK416_8	GO:0010200	82	-0.499492	4.15404e-06	0.00102346	-1	response to chitin
RK416_8	GO:0042537	93	-0.468332	4.10314e-06	0.00102144	-1	benzene-containing compound metabolic process
RK416_8	GO:0008509	228	-0.305546	4.01257e-06	0.00100941	-1	anion transmembrane transporter activity
RK416_8	GO:0006955	279	-0.276257	3.86233e-06	0.000981954	-1	immune response
RK416_8	GO:0051246	441	-0.221377	3.85072e-06	0.000981954	-1	regulation of protein metabolic process
RK416_8	GO:0019725	259	-0.287641	3.60468e-06	0.000936372	-1	cellular homeostasis
RK416_8	GO:0009416	487	-0.211771	3.41244e-06	0.000896175	-1	response to light stimulus
RK416_8	GO:0005342	121	-0.422376	3.23995e-06	0.000874498	-1	organic acid transmembrane transporter activity
RK416_8	GO:0009611	97	-0.466368	3.25964e-06	0.000874498	-1	response to wounding
RK416_8	GO:0010498	241	-0.298969	3.2933e-06	0.000874498	-1	proteasomal protein catabolic process
RK416_8	GO:0009132	190	-0.337607	2.9805e-06	0.000818729	-1	nucleoside diphosphate metabolic process
RK416_8	GO:0055080	163	-0.366005	2.97819e-06	0.000818729	-1	cation homeostasis
RK416_8	GO:0009579	399	-0.235466	2.86635e-06	0.000805897	-1	thylakoid
RK416_8	GO:0010035	423	-0.228676	2.83377e-06	0.000805897	-1	response to inorganic substance
RK416_8	GO:0010951	24	-0.874545	2.6458e-06	0.000761814	-1	negative regulation of endopeptidase activity
RK416_8	GO:0052548	24	-0.874545	2.6458e-06	0.000761814	-1	regulation of endopeptidase activity
RK416_8	GO:0050801	174	-0.357404	2.40389e-06	0.000709251	-1	ion homeostasis
RK416_8	GO:0015171	85	-0.50918	2.335e-06	0.000697535	-1	amino acid transmembrane transporter activity
RK416_8	GO:0046128	322	-0.264329	2.16188e-06	0.000653993	-1	purine ribonucleoside metabolic process
RK416_8	GO:0042278	327	-0.262896	2.07179e-06	0.000634777	-1	purine nucleoside metabolic process
RK416_8	GO:0009116	381	-0.244161	2.04408e-06	0.00063442	-1	nucleoside metabolic process
RK416_8	GO:0002376	300	-0.274561	1.9665e-06	0.000618373	-1	immune system process
RK416_8	GO:0022890	310	-0.271573	1.86749e-06	0.000601264	-1	inorganic cation transmembrane transporter activity
RK416_8	GO:0098805	469	-0.221358	1.88693e-06	0.000601264	-1	whole membrane
RK416_8	GO:0046943	117	-0.441159	1.70886e-06	0.000559441	-1	carboxylic acid transmembrane transporter activity
RK416_8	GO:0098662	286	-0.284347	1.60526e-06	0.000532823	-1	inorganic cation transmembrane transport
RK416_8	GO:0006163	336	-0.263819	1.36467e-06	0.000459344	-1	purine nucleotide metabolic process
RK416_8	GO:0098771	131	-0.421923	1.35745e-06	0.000459344	-1	inorganic ion homeostasis
RK416_8	GO:0015711	252	-0.305194	1.31293e-06	0.000454739	-1	organic anion transport
RK416_8	GO:0009119	359	-0.257694	1.11222e-06	0.000397304	-1	ribonucleoside metabolic process
RK416_8	GO:0009259	402	-0.243959	1.08068e-06	0.000397304	-1	ribonucleotide metabolic process
RK416_8	GO:0016054	219	-0.328023	1.13048e-06	0.000397304	-1	organic acid catabolic process
RK416_8	GO:0046395	219	-0.328023	1.13048e-06	0.000397304	-1	carboxylic acid catabolic process
RK416_8	GO:0098655	313	-0.276724	1.06386e-06	0.00039726	-1	cation transmembrane transport
RK416_8	GO:1901657	468	-0.227316	1.03482e-06	0.000392548	-1	glycosyl compound metabolic process
RK416_8	GO:0098656	204	-0.343128	9.47197e-07	0.000365106	-1	anion transmembrane transport
RK416_8	GO:0043161	185	-0.36036	8.11866e-07	0.000318071	-1	proteasome-mediated ubiquitin-dependent protein catabolic process
RK416_8	GO:0044550	270	-0.302687	7.51602e-07	0.000299369	-1	secondary metabolite biosynthetic process
RK416_8	GO:0072521	377	-0.256832	6.52181e-07	0.000264171	-1	purine-containing compound metabolic process
RK416_8	GO:0046906	282	-0.30054	5.29081e-07	0.000218003	-1	tetrapyrrole binding
RK416_8	GO:0000287	149	-0.408326	5.04362e-07	0.000213884	-1	magnesium ion binding
RK416_8	GO:0004867	14	-1.11301	5.03143e-07	0.000213884	-1	serine-type endopeptidase inhibitor activity
RK416_8	GO:000GO:1902600	249	-0.318575	4.8688e-07	0.000213884	-1	hydrogen transport
RK416_8	GO:0009941	435	-0.242246	4.84306e-07	0.000213884	-1	chloroplast envelope
RK416_8	GO:0015399	234	-0.327273	5.10134e-07	0.000213884	-1	primary active transmembrane transporter activity
RK416_8	GO:0015405	234	-0.327273	5.10134e-07	0.000213884	-1	P-P-bond-hydrolysis-driven transmembrane transporter activity
RK416_8	GO:0031984	474	-0.232367	4.8866e-07	0.000213884	-1	organelle subcompartment
RK416_8	GO:0048037	444	-0.2413	4.33836e-07	0.000211592	-1	cofactor binding
RK416_8	GO:0019682	259	-0.31508	4.03902e-07	0.000201096	-1	glyceraldehyde-3-phosphate metabolic process
RK416_8	GO:0009526	455	-0.238881	3.91709e-07	0.000199175	-1	plastid envelope
RK416_8	GO:0008540	21	-1.02606	3.6794e-07	0.000191156	-1	proteasome regulatory particle, base subcomplex
RK416_8	GO:0015979	309	-0.291627	3.09353e-07	0.00016429	-1	photosynthesis
RK416_8	GO:0048878	234	-0.338848	2.22735e-07	0.000120978	-1	chemical homeostasis
RK416_8	GO:0009534	290	-0.307069	1.75616e-07	9.76036e-05	-1	chloroplast thylakoid
RK416_8	GO:0031976	290	-0.307069	1.75616e-07	9.76036e-05	-1	plastid thylakoid
RK416_8	GO:0005783	476	-0.243257	1.28605e-07	7.49627e-05	-1	endoplasmic reticulum
RK416_8	GO:0098660	308	-0.302121	1.22811e-07	7.33747e-05	-1	inorganic ion transmembrane transport
RK416_8	GO:0005506	265	-0.332451	7.24513e-08	4.43968e-05	-1	iron ion binding
RK416_8	GO:0015291	213	-0.380521	3.44879e-08	2.16896e-05	-1	secondary active transmembrane transporter activity
RK416_8	GO:0044282	379	-0.286909	2.53185e-08	1.63533e-05	-1	small molecule catabolic process
RK416_8	GO:0006865	163	-0.435293	2.36355e-08	1.56903e-05	-1	amino acid transport
RK416_8	GO:0015849	210	-0.384852	2.35577e-08	1.56903e-05	-1	organic acid transport
RK416_8	GO:0046942	205	-0.391088	2.03829e-08	1.4327e-05	-1	carboxylic acid transport
RK416_8	GO:0008324	381	-0.289726	1.82464e-08	1.3214e-05	-1	cation transmembrane transporter activity
RK416_8	GO:1901615	436	-0.270852	1.79553e-08	1.3214e-05	-1	organic hydroxy compound metabolic process
RK416_8	GO:0016709	146	-0.473049	1.70119e-08	1.31148e-05	-1	oxidoreductase activity, acting on paired donors, with incorporation or reduction of molecular oxygen, NAD(P)H as one donor, and incorporation of one atom of oxygen
RK416_8	GO:0008299	314	-0.319255	1.58311e-08	1.26113e-05	-1	isoprenoid biosynthetic process
RK416_8	GO:0019748	428	-0.276122	1.41932e-08	1.16964e-05	-1	secondary metabolic process
RK416_8	GO:0098542	363	-0.299951	1.21535e-08	1.03732e-05	-1	defense response to other organism
RK416_8	GO:0006081	347	-0.31053	7.91816e-09	7.00858e-06	-1	cellular aldehyde metabolic process
RK416_8	GO:0006720	345	-0.3152	5.20195e-09	4.78148e-06	-1	isoprenoid metabolic process
RK416_8	GO:0043207	471	-0.271015	4.8457e-09	4.63219e-06	-1	response to external biotic stimulus
RK416_8	GO:0051707	471	-0.271015	4.8457e-09	4.63219e-06	-1	response to other organism
RK416_8	GO:1901565	209	-0.404429	4.14434e-09	4.30623e-06	-1	organonitrogen compound catabolic process
RK416_8	GO:0019941	376	-0.303548	3.81084e-09	4.13969e-06	-1	modification-dependent protein catabolic process
RK416_8	GO:0000502	93	-0.599095	3.29164e-09	3.74596e-06	-1	proteasome complex
RK416_8	GO:0006820	402	-0.296418	3.18481e-09	3.74596e-06	-1	anion transport
RK416_8	GO:0006511	371	-0.308347	2.73612e-09	3.44152e-06	-1	ubiquitin-dependent protein catabolic process
RK416_8	GO:0005838	31	-0.977675	2.54909e-09	3.3844e-06	-1	proteasome regulatory particle
RK416_8	GO:0006090	336	-0.326731	2.15189e-09	3.3844e-06	-1	pyruvate metabolic process
RK416_8	GO:0022624	31	-0.977675	2.54909e-09	3.3844e-06	-1	proteasome accessory complex
RK416_8	GO:0042592	361	-0.315415	2.23581e-09	3.3844e-06	-1	homeostatic process
RK416_8	GO:0098796	480	-0.273514	2.31496e-09	3.3844e-06	-1	membrane protein complex
RK416_8	GO:0043632	385	-0.306823	1.67244e-09	3.07452e-06	-1	modification-dependent macromolecule catabolic process
RK416_8	GO:0071705	365	-0.322064	8.57215e-10	1.70718e-06	-1	nitrogen compound transport
RK416_8	GO:0009607	500	-0.289855	1.19966e-10	3.11636e-07	-1	response to biotic stimulus
RK416_8	GO:0019362	319	-0.359066	1.41219e-10	3.11636e-07	-1	pyridine nucleotide metabolic process
RK416_8	GO:0046496	319	-0.359066	1.41219e-10	3.11636e-07	-1	nicotinamide nucleotide metabolic process
RK416_8	GO:0072524	326	-0.355121	1.4344e-10	3.11636e-07	-1	pyridine-containing compound metabolic process
RK416_8	GO:0006633	206	-0.481557	2.80955e-12	9.84323e-09	-1	fatty acid biosynthetic process
RK416_8	GO:0006733	355	-0.370559	2.88314e-12	9.84323e-09	-1	oxidoreduction coenzyme metabolic process
RK416_8	GO:0022804	447	-0.351941	1.39342e-13	6.66009e-10	-1	active transmembrane transporter activity
RK416_8	GO:0004497	267	-0.487035	3.06522e-15	1.95799e-11	-1	monooxygenase activity
RK416_8	GO:0006631	357	-0.419959	1.7271e-15	1.95799e-11	-1	fatty acid metabolic process
RK416_8	GO:0072330	360	-0.41372	3.27719e-15	1.95799e-11	-1	monocarboxylic acid biosynthetic process
RK416_8	GO:0016705	321	-0.484606	1.59145e-17	3.80333e-13	-1	oxidoreductase activity, acting on paired donors, with incorporation or reduction of molecular oxygen
lor: log odds ratio
