# Supplementary material for: Exploring sunflower responses to Sclerotinia head rot at early stages of infection using RNA-seq analysis
Source: Sci Rep. 2020 Aug 7;10:13347. doi: 10.1038/s41598-020-70315-4 (PMC7414910; doi:10.1038/s41598-020-70315-4)
Supplement: Supplementary file 9 — Supplementary Information 9. [file 41598_2020_70315_MOESM9_ESM.xlsx]

## Sheet: Hoja1
Supplementary Table S8. Classification of GO Terms by functional modules.
GO Ontology	Functional module	GO Term	GO Name
BP	1: miscellaneous processes	GO:0045898	regulation of RNA polymerase II transcriptional preinitiation complex assembly
BP		GO:0045899	positive regulation of RNA polymerase II transcriptional preinitiation complex assembly
BP		GO:0042026	protein refolding
BP		GO:0032011	ARF protein signal transduction
BP		GO:0032012	regulation of ARF protein signal transduction
BP		GO:0006662	glycerol ether metabolic process
BP	2: immune system process	GO:0009814	defense response, incompatible interaction
BP		GO:0009627	systemic acquired resistance
BP		GO:0002376	immune system process
BP		GO:0006955	immune response
BP		GO:0045087	innate immune response
BP	3: miscellaneous organization	GO:0000027	ribosomal large subunit assembly
BP		GO:0008283	cell proliferation
BP		GO:0018298	protein-chromophore linkage
BP		GO:0000463	maturation of LSU-rRNA from tricistronic rRNA transcript (SSU-rRNA, 5,8S rRNA, LSU-rRNA)
BP		GO:0007018	microtubule-based movement
BP		GO:0009263	deoxyribonucleotide biosynthetic process
BP		GO:0030245	cellulose catabolic process
BP		GO:0045332	phospholipid translocation
BP		GO:0034204	lipid translocation
BP		GO:0015793	glycerol transport
BP	4: transport and localization	GO:0090151	establishment of protein localization to mitochondrial membrane
BP		GO:0072655	establishment of protein localization to mitochondrion
BP		GO:0006626	protein targeting to mitochondrion
BP		GO:0070585	protein localization to mitochondrion
BP		GO:0071428	rRNA-containing ribonucleoprotein complex export from nucleus
BP		GO:0051667	establishment of plastid localization
BP		GO:0051644	plastid localization
BP		GO:0009902	chloroplast relocation
BP		GO:0019750	chloroplast localization
BP		GO:0015672	monovalent inorganic cation transport
BP		GO:0006813	potassium ion transport
BP		GO:0071804	cellular potassium ion transport
BP		GO:0071805	potassium ion transmembrane transport
BP		GO:0006820	anion transport
BP		GO:0015711	organic anion transport
BP		GO:0070838	divalent metal ion transport
BP		GO:0072511	divalent inorganic cation transport
BP		GO:0000041	transition metal ion transport
BP		GO:0030001	metal ion transport
BP		GO:0008643	carbohydrate transport
BP		GO:0034219	carbohydrate transmembrane transport
BP		GO:0015850	organic hydroxy compound transport
BP		GO:0015791	polyol transport
BP		GO:1903825	organic acid transmembrane transport
BP		GO:0003333	amino acid transmembrane transport
BP		GO:0098656	anion transmembrane transport
BP		GO:0098655	cation transmembrane transport
BP		GO:1902600	proton transmembrane transport
BP		GO:0098660	inorganic ion transmembrane transport
BP		GO:0098662	inorganic cation transmembrane transport
BP		GO:0071705	nitrogen compound transport
BP		GO:0015804	neutral amino acid transport
BP		GO:0006865	amino acid transport
BP		GO:0015849	organic acid transport
BP		GO:0046942	carboxylic acid transport
BP		GO:0006833	water transport
BP		GO:0042044	fluid transport
BP		GO:0006839	mitochondrial transport
BP		GO:0048193	Golgi vesicle transport
BP	5: reproductive development	GO:0048658	anther wall tapetum development
BP		GO:0009860	pollen tube growth
BP		GO:0048868	pollen tube development
BP		GO:0009856	pollination
BP		GO:0044706	multi-multicellular organism process
BP	6: metabolic process	GO:0009060	aerobic respiration
BP		GO:0045333	cellular respiration
BP		GO:0015980	energy derivation by oxidation of organic compounds
BP		GO:0009772	photosynthetic electron transport in photosystem II
BP		GO:0009773	photosynthetic electron transport in photosystem I
BP		GO:0022900	electron transport chain
BP		GO:0009767	photosynthetic electron transport chain
BP		GO:0019685	photosynthesis, dark reaction
BP		GO:0009768	photosynthesis, light harvesting in photosystem I
BP		GO:0009765	photosynthesis, light harvesting
BP		GO:0010207	photosystem II assembly
BP		GO:0015979	photosynthesis
BP		GO:0019684	photosynthesis, light reaction
BP		GO:0000103	sulfate assimilation
BP		GO:0044272	sulfur compound biosynthetic process
BP		GO:0000097	sulfur amino acid biosynthetic process
BP		GO:0000096	sulfur amino acid metabolic process
BP		GO:0042744	hydrogen peroxide catabolic process
BP		GO:0010310	regulation of hydrogen peroxide metabolic process
BP		GO:0072593	reactive oxygen species metabolic process
BP		GO:0042743	hydrogen peroxide metabolic process
BP		GO:0006655	phosphatidylglycerol biosynthetic process
BP		GO:0046471	phosphatidylglycerol metabolic process
BP		GO:0045017	glycerolipid biosynthetic process
BP		GO:0046474	glycerophospholipid biosynthetic process
BP		GO:0016108	tetraterpenoid metabolic process
BP		GO:0016116	carotenoid metabolic process
BP		GO:0016109	tetraterpenoid biosynthetic process
BP		GO:0016117	carotenoid biosynthetic process
BP		GO:0006721	terpenoid metabolic process
BP		GO:0016114	terpenoid biosynthetic process
BP		GO:0006720	isoprenoid metabolic process
BP		GO:0008299	isoprenoid biosynthetic process
BP		GO:0035303	regulation of dephosphorylation
BP		GO:0035304	regulation of protein dephosphorylation
BP		GO:0019220	regulation of phosphate metabolic process
BP		GO:0051174	regulation of phosphorus metabolic process
BP		GO:0016311	dephosphorylation
BP		GO:0006470	protein dephosphorylation
BP		GO:0051156	glucose 6-phosphate metabolic process
BP		GO:0006098	pentose-phosphate shunt
BP		GO:0009185	ribonucleoside diphosphate metabolic process
BP		GO:0009132	nucleoside diphosphate metabolic process
BP		GO:0046031	ADP metabolic process
BP		GO:0009135	purine nucleoside diphosphate metabolic process
BP		GO:0009179	purine ribonucleoside diphosphate metabolic process
BP		GO:0006757	ATP generation from ADP
BP		GO:0006096	glycolytic process
BP		GO:0006165	nucleoside diphosphate phosphorylation
BP		GO:0046939	nucleotide phosphorylation
BP		GO:0009199	ribonucleoside triphosphate metabolic process
BP		GO:0009141	nucleoside triphosphate metabolic process
BP		GO:0046034	ATP metabolic process
BP		GO:0009205	purine ribonucleoside triphosphate metabolic process
BP		GO:0009144	purine nucleoside triphosphate metabolic process
BP		GO:0009165	nucleotide biosynthetic process
BP		GO:1901293	nucleoside phosphate biosynthetic process
BP		GO:0009124	nucleoside monophosphate biosynthetic process
BP		GO:0009126	purine nucleoside monophosphate metabolic process
BP		GO:0009167	purine ribonucleoside monophosphate metabolic process
BP		GO:0009123	nucleoside monophosphate metabolic process
BP		GO:0009161	ribonucleoside monophosphate metabolic process
BP		GO:0019288	isopentenyl diphosphate biosynthetic process, methylerythritol 4-phosphate pathway
BP		GO:0009240	isopentenyl diphosphate biosynthetic process
BP		GO:0046490	isopentenyl diphosphate metabolic process
BP		GO:0008654	phospholipid biosynthetic process
BP		GO:0006644	phospholipid metabolic process
BP		GO:0009259	ribonucleotide metabolic process
BP		GO:0009260	ribonucleotide biosynthetic process
BP		GO:0046390	ribose phosphate biosynthetic process
BP		GO:0009853	photorespiration
BP		GO:0043094	cellular metabolic compound salvage
BP		GO:0006081	cellular aldehyde metabolic process
BP		GO:0019682	glyceraldehyde-3-phosphate metabolic process
BP		GO:0006733	oxidoreduction coenzyme metabolic process
BP		GO:0051188	cofactor biosynthetic process
BP		GO:0009108	coenzyme biosynthetic process
BP		GO:0046148	pigment biosynthetic process
BP		GO:0042440	pigment metabolic process
BP		GO:0019748	secondary metabolic process
BP		GO:0044550	secondary metabolite biosynthetic process
BP		GO:0016042	lipid catabolic process
BP		GO:0044282	small molecule catabolic process
BP		GO:0016054	organic acid catabolic process
BP		GO:0046395	carboxylic acid catabolic process
BP		GO:0009074	aromatic amino acid family catabolic process
BP		GO:1901606	alpha-amino acid catabolic process
BP		GO:0009063	cellular amino acid catabolic process
BP		GO:1901565	organonitrogen compound catabolic process
BP		GO:0006511	ubiquitin-dependent protein catabolic process
BP		GO:0019941	modification-dependent protein catabolic process
BP		GO:0043632	modification-dependent macromolecule catabolic process
BP		GO:0010498	proteasomal protein catabolic process
BP		GO:0043161	proteasome-mediated ubiquitin-dependent protein catabolic process
BP		GO:0009813	flavonoid biosynthetic process
BP		GO:0006066	alcohol metabolic process
BP		GO:0009697	salicylic acid biosynthetic process
BP		GO:0046189	phenol-containing compound biosynthetic process
BP		GO:0009696	salicylic acid metabolic process
BP		GO:0018958	phenol-containing compound metabolic process
BP		GO:1901615	organic hydroxy compound metabolic process
BP		GO:1901617	organic hydroxy compound biosynthetic process
BP		GO:0009262	deoxyribonucleotide metabolic process
BP		GO:0009225	nucleotide-sugar metabolic process
BP		GO:1901659	glycosyl compound biosynthetic process
BP		GO:0019761	glucosinolate biosynthetic process
BP		GO:0016144	S-glycoside biosynthetic process
BP		GO:0019758	glycosinolate biosynthetic process
BP		GO:1901657	glycosyl compound metabolic process
BP		GO:0019760	glucosinolate metabolic process
BP		GO:0016143	S-glycoside metabolic process
BP		GO:0019757	glycosinolate metabolic process
BP		GO:0042455	ribonucleoside biosynthetic process
BP		GO:0009163	nucleoside biosynthetic process
BP		GO:0046128	purine ribonucleoside metabolic process
BP		GO:0042278	purine nucleoside metabolic process
BP		GO:0009119	ribonucleoside metabolic process
BP		GO:0009116	nucleoside metabolic process
BP		GO:0043628	ncRNA 3'-end processing
BP		GO:0016072	rRNA metabolic process
BP		GO:0006364	rRNA processing
BP		GO:0034660	ncRNA metabolic process
BP		GO:0034470	ncRNA processing
BP		GO:0042537	benzene-containing compound metabolic process
BP		GO:0006270	DNA replication initiation
BP		GO:0006261	DNA-dependent DNA replication
BP		GO:0006260	DNA replication
BP		GO:0006302	double-strand break repair
BP		GO:0006259	DNA metabolic process
BP		GO:0051052	regulation of DNA metabolic process
BP		GO:0006275	regulation of DNA replication
BP		GO:0045490	pectin catabolic process
BP		GO:0000272	polysaccharide catabolic process
BP		GO:0016052	carbohydrate catabolic process
BP		GO:0000023	maltose metabolic process
BP		GO:0005984	disaccharide metabolic process
BP		GO:0009311	oligosaccharide metabolic process
BP		GO:0005996	monosaccharide metabolic process
BP		GO:0019252	starch biosynthetic process
BP		GO:0005982	starch metabolic process
BP		GO:0009250	glucan biosynthetic process
BP		GO:0044042	glucan metabolic process
BP		GO:0006073	cellular glucan metabolic process
BP		GO:0000271	polysaccharide biosynthetic process
BP		GO:0044264	cellular polysaccharide metabolic process
BP		GO:0033692	cellular polysaccharide biosynthetic process
BP		GO:0034637	cellular carbohydrate biosynthetic process
BP		GO:0042430	indole-containing compound metabolic process
BP		GO:0042435	indole-containing compound biosynthetic process
BP		GO:0009308	amine metabolic process
BP		GO:0006568	tryptophan metabolic process
BP		GO:0006586	indolalkylamine metabolic process
BP		GO:0072528	pyrimidine-containing compound biosynthetic process
BP		GO:0006220	pyrimidine nucleotide metabolic process
BP		GO:0006221	pyrimidine nucleotide biosynthetic process
BP		GO:0015994	chlorophyll metabolic process
BP		GO:0033013	tetrapyrrole metabolic process
BP		GO:0006778	porphyrin-containing compound metabolic process
BP		GO:0015995	chlorophyll biosynthetic process
BP		GO:0033014	tetrapyrrole biosynthetic process
BP		GO:0006779	porphyrin-containing compound biosynthetic process
BP		GO:0072521	purine-containing compound metabolic process
BP		GO:0006163	purine nucleotide metabolic process
BP		GO:0009150	purine ribonucleotide metabolic process
BP		GO:0006739	NADP metabolic process
BP		GO:0072524	pyridine-containing compound metabolic process
BP		GO:0019362	pyridine nucleotide metabolic process
BP		GO:0046496	nicotinamide nucleotide metabolic process
BP		GO:0002181	cytoplasmic translation
BP		GO:0006413	translational initiation
BP		GO:0006414	translational elongation
BP		GO:0042793	transcription from plastid promoter
BP		GO:0051604	protein maturation
BP		GO:0009451	RNA modification
BP		GO:0001510	RNA methylation
BP		GO:0043414	macromolecule methylation
BP		GO:0018205	peptidyl-lysine modification
BP		GO:0034968	histone lysine methylation
BP		GO:0018022	peptidyl-lysine methylation
BP		GO:0016571	histone methylation
BP		GO:0006479	protein methylation
BP		GO:0008213	protein alkylation
BP		GO:0031399	regulation of protein modification process
BP		GO:0051246	regulation of protein metabolic process
BP		GO:0032268	regulation of cellular protein metabolic process
BP		GO:0045861	negative regulation of proteolysis
BP		GO:0030162	regulation of proteolysis
BP		GO:0052547	regulation of peptidase activity
BP		GO:0010466	negative regulation of peptidase activity
BP		GO:0010951	negative regulation of endopeptidase activity
BP		GO:0052548	regulation of endopeptidase activity
BP		GO:0040029	regulation of gene expression, epigenetic
BP		GO:0045814	negative regulation of gene expression, epigenetic
BP		GO:0006342	chromatin silencing
BP		GO:0045934	negative regulation of nucleobase-containing compound metabolic process
BP		GO:0051253	negative regulation of RNA metabolic process
BP		GO:0045892	negative regulation of transcription, DNA-templated
BP		GO:1902679	negative regulation of RNA biosynthetic process
BP		GO:1903507	negative regulation of nucleic acid-templated transcription
BP		GO:0016246	RNA interference
BP		GO:0035194	posttranscriptional gene silencing by RNA
BP		GO:0016441	posttranscriptional gene silencing
BP		GO:0016458	gene silencing
BP		GO:0031047	gene silencing by RNA
BP		GO:0015977	carbon fixation
BP		GO:0018904	ether metabolic process
BP		GO:0043648	dicarboxylic acid metabolic process
BP		GO:0009072	aromatic amino acid family metabolic process
BP		GO:0009073	aromatic amino acid family biosynthetic process
BP		GO:0019344	cysteine biosynthetic process
BP		GO:0006534	cysteine metabolic process
BP		GO:0009070	serine family amino acid biosynthetic process
BP		GO:0009069	serine family amino acid metabolic process
BP		GO:1901605	alpha-amino acid metabolic process
BP		GO:0008652	cellular amino acid biosynthetic process
BP		GO:1901607	alpha-amino acid biosynthetic process
BP		GO:0006636	unsaturated fatty acid biosynthetic process
BP		GO:0033559	unsaturated fatty acid metabolic process
BP		GO:0006090	pyruvate metabolic process
BP		GO:0072330	monocarboxylic acid biosynthetic process
BP		GO:0006633	fatty acid biosynthetic process
BP		GO:0006631	fatty acid metabolic process
BP	7: developmental process	GO:0009886	post-embryonic morphogenesis
BP		GO:0048645	organ formation
BP		GO:0048646	anatomical structure formation involved in morphogenesis
BP		GO:0090558	plant epidermis development
BP		GO:0010374	stomatal complex development
BP		GO:0048507	meristem development
BP		GO:0048508	embryonic meristem development
BP		GO:0007389	pattern specification process
BP		GO:0003002	regionalization
BP		GO:0050793	regulation of developmental process
BP		GO:0048468	cell development
BP	8: cell integrity	GO:0010623	developmental programmed cell death
BP		GO:0010363	regulation of plant-type hypersensitive response
BP		GO:0009626	plant-type hypersensitive response
BP		GO:0034050	host programmed cell death induced by symbiont
BP		GO:0008219	cell death
BP		GO:0010941	regulation of cell death
BP		GO:0044770	cell cycle phase transition
BP		GO:0000278	mitotic cell cycle
BP		GO:1903047	mitotic cell cycle process
BP		GO:0007049	cell cycle
BP		GO:0022402	cell cycle process
BP		GO:0006928	movement of cell or subcellular component
BP		GO:0044036	cell wall macromolecule metabolic process
BP		GO:0010383	cell wall polysaccharide metabolic process
BP		GO:0042546	cell wall biogenesis
BP		GO:0009832	plant-type cell wall biogenesis
BP		GO:0006457	protein folding
BP		GO:0007017	microtubule-based process
BP		GO:0000226	microtubule cytoskeleton organization
BP	9: biological regulation	GO:0051345	positive regulation of hydrolase activity
BP		GO:0043086	negative regulation of catalytic activity
BP		GO:0044092	negative regulation of molecular function
BP		GO:0065009	regulation of molecular function
BP		GO:0050790	regulation of catalytic activity
BP		GO:0046578	regulation of Ras protein signal transduction
BP		GO:0051056	regulation of small GTPase mediated signal transduction
BP		GO:0048585	negative regulation of response to stimulus
BP		GO:0031348	negative regulation of defense response
BP		GO:0048583	regulation of response to stimulus
BP		GO:0031347	regulation of defense response
BP		GO:0080134	regulation of response to stress
BP		GO:0045454	cell redox homeostasis
BP		GO:0055076	transition metal ion homeostasis
BP		GO:0055065	metal ion homeostasis
BP		GO:0098771	inorganic ion homeostasis
BP		GO:0019725	cellular homeostasis
BP		GO:0030003	cellular cation homeostasis
BP		GO:0055082	cellular chemical homeostasis
BP		GO:0006873	cellular ion homeostasis
BP		GO:0042592	homeostatic process
BP		GO:0048878	chemical homeostasis
BP		GO:0055080	cation homeostasis
BP		GO:0050801	ion homeostasis
BP		GO:0009926	auxin polar transport
BP		GO:0009914	hormone transport
BP		GO:0060918	auxin transport
BP		GO:0009683	indoleacetic acid metabolic process
BP		GO:0009851	auxin biosynthetic process
BP		GO:0009850	auxin metabolic process
BP		GO:0009694	jasmonic acid metabolic process
BP		GO:0009695	jasmonic acid biosynthetic process
BP		GO:0034754	cellular hormone metabolic process
BP		GO:0042445	hormone metabolic process
BP	10: response to stimuli	GO:0036503	ERAD pathway
BP		GO:0034976	response to endoplasmic reticulum stress
BP		GO:0098869	cellular oxidant detoxification
BP		GO:1901701	cellular response to oxygen-containing compound
BP		GO:0071229	cellular response to acid chemical
BP		GO:0009862	systemic acquired resistance, salicylic acid mediated signaling pathway
BP		GO:0009863	salicylic acid mediated signaling pathway
BP		GO:0071446	cellular response to salicylic acid stimulus
BP		GO:0009733	response to auxin
BP		GO:0009734	auxin-activated signaling pathway
BP		GO:0071365	cellular response to auxin stimulus
BP		GO:0010928	regulation of auxin mediated signaling pathway
BP		GO:0010315	auxin efflux
BP		GO:0009755	hormone-mediated signaling pathway
BP		GO:0071495	cellular response to endogenous stimulus
BP		GO:0032870	cellular response to hormone stimulus
BP		GO:0009753	response to jasmonic acid
BP		GO:0009867	jasmonic acid mediated signaling pathway
BP		GO:0071395	cellular response to jasmonic acid stimulus
BP		GO:0035966	response to topologically incorrect protein
BP		GO:0009743	response to carbohydrate
BP		GO:0009744	response to sucrose
BP		GO:0034285	response to disaccharide
BP		GO:0010035	response to inorganic substance
BP		GO:0010038	response to metal ion
BP		GO:0071359	cellular response to dsRNA
BP		GO:0070918	production of small RNA involved in gene silencing by RNA
BP		GO:0031050	dsRNA fragmentation
BP		GO:0043331	response to dsRNA
BP		GO:1901699	cellular response to nitrogen compound
BP		GO:0010243	response to organonitrogen compound
BP		GO:0010200	response to chitin
BP		GO:0009611	response to wounding
BP		GO:0006979	response to oxidative stress
BP		GO:0034599	cellular response to oxidative stress
BP		GO:0009642	response to light intensity
BP		GO:0009639	response to red or far red light
BP		GO:0009416	response to light stimulus
BP		GO:0010114	response to red light
BP		GO:0010218	response to far red light
BP		GO:0009629	response to gravity
BP		GO:0009630	gravitropism
BP		GO:0010048	vernalization response
BP		GO:0009408	response to heat
BP		GO:0009595	detection of biotic stimulus
BP		GO:0051606	detection of stimulus
BP		GO:0050832	defense response to fungus
BP		GO:0009620	response to fungus
BP		GO:0009617	response to bacterium
BP		GO:0042742	defense response to bacterium
BP		GO:0098542	defense response to other organism
BP		GO:0009607	response to biotic stimulus
BP		GO:0043207	response to external biotic stimulus
BP		GO:0051707	response to other organism
BP		GO:0010106	cellular response to iron ion starvation
BP		GO:0009606	tropism
BP	11: cellular organization and biogenesis	GO:0070925	organelle assembly
BP		GO:0016226	iron-sulfur cluster assembly
BP		GO:0031163	metallo-sulfur cluster assembly
BP		GO:0043248	proteasome assembly
BP		GO:0080129	proteasome core complex assembly
BP		GO:0034622	cellular protein-containing complex assembly
BP		GO:0051258	protein polymerization
BP		GO:0042273	ribosomal large subunit biogenesis
BP		GO:0000470	maturation of LSU-rRNA
BP		GO:0042254	ribosome biogenesis
BP		GO:0042274	ribosomal small subunit biogenesis
BP		GO:0000462	maturation of SSU-rRNA from tricistronic rRNA transcript (SSU-rRNA, 5,8S rRNA, LSU-rRNA)
BP		GO:0030490	maturation of SSU-rRNA
BP		GO:0071103	DNA conformation change
BP		GO:0031497	chromatin assembly
BP		GO:0006323	DNA packaging
BP		GO:0006333	chromatin assembly or disassembly
BP		GO:0016572	histone phosphorylation
BP		GO:0051567	histone H3-K9 methylation
BP		GO:0061647	histone H3-K9 modification
BP		GO:0006325	chromatin organization
BP		GO:0016569	covalent chromatin modification
BP		GO:0016570	histone modification
BP		GO:0009657	plastid organization
BP		GO:0009658	chloroplast organization
BP		GO:0007010	cytoskeleton organization
BP		GO:0051493	regulation of cytoskeleton organization
BP		GO:0051495	positive regulation of cytoskeleton organization
BP		GO:0032273	positive regulation of protein polymerization
BP		GO:0010638	positive regulation of organelle organization
BP		GO:0033044	regulation of chromosome organization
BP		GO:0033043	regulation of organelle organization
BP		GO:0061024	membrane organization
BP		GO:0009668	plastid membrane organization
BP		GO:0010027	thylakoid membrane organization
BP		GO:0009827	plant-type cell wall modification
BP		GO:0071555	cell wall organization
BP		GO:0045229	external encapsulating structure organization
BP		GO:0007005	mitochondrion organization
BP		GO:0033108	mitochondrial respiratory chain complex assembly
BP		GO:0065004	protein-DNA complex assembly
BP		GO:0071824	protein-DNA complex subunit organization
BP		GO:0034728	nucleosome organization
BP		GO:0006334	nucleosome assembly
BP		GO:0071826	ribonucleoprotein complex subunit organization
BP		GO:0022618	ribonucleoprotein complex assembly
BP		GO:0042255	ribosome assembly
BP		GO:0000028	ribosomal small subunit assembly
CC	12: miscellaneous CC	GO:0031597	cytosolic proteasome complex
CC		GO:0031595	nuclear proteasome complex
CC		GO:0000788	nuclear nucleosome
CC		GO:0019028	viral capsid
CC		GO:0044423	virion part
CC		GO:0019012	virion
CC		GO:0019013	viral nucleocapsid
CC	13: membrane and membrane-related complexes	GO:0030964	NADH dehydrogenase complex
CC		GO:0045271	respiratory chain complex I
CC		GO:0005747	mitochondrial respiratory chain complex I
CC		GO:0098796	membrane protein complex
CC		GO:0009522	photosystem I
CC		GO:0009538	photosystem I reaction center
CC		GO:0009521	photosystem
CC		GO:0009523	photosystem II
CC		GO:0009654	photosystem II oxygen evolving complex
CC		GO:0098803	respiratory chain complex
CC		GO:0070469	respiratory chain
CC		GO:0005746	mitochondrial respiratory chain
CC		GO:0005887	integral component of plasma membrane
CC		GO:0044459	plasma membrane part
CC		GO:0031226	intrinsic component of plasma membrane
CC		GO:0098805	whole membrane
CC		GO:0031968	organelle outer membrane
CC		GO:0009707	chloroplast outer membrane
CC	14: organelles	GO:0042170	plastid membrane
CC		GO:0031969	chloroplast membrane
CC		GO:0009528	plastid inner membrane
CC		GO:0005743	mitochondrial inner membrane
CC		GO:0019866	organelle inner membrane
CC		GO:0009526	plastid envelope
CC		GO:0009941	chloroplast envelope
CC		GO:0010319	stromule
CC		GO:0009532	plastid stroma
CC		GO:0009570	chloroplast stroma
CC		GO:0010287	plastoglobule
CC		GO:0044455	mitochondrial membrane part
CC		GO:0005740	mitochondrial envelope
CC		GO:0031966	mitochondrial membrane
CC		GO:0044429	mitochondrial part
CC		GO:0098800	inner mitochondrial membrane protein complex
CC		GO:0098798	mitochondrial protein complex
CC		GO:0005759	mitochondrial matrix
CC		GO:0031984	organelle subcompartment
CC		GO:0005730	nucleolus
CC		GO:0044451	nucleoplasm part
CC		GO:0005654	nucleoplasm
CC		GO:0031410	cytoplasmic vesicle
CC		GO:0031982	vesicle
CC		GO:0000785	chromatin
CC		GO:0000790	nuclear chromatin
CC		GO:0044427	chromosomal part
CC		GO:0005694	chromosome
CC		GO:0000228	nuclear chromosome
CC		GO:0044454	nuclear chromosome part
CC		GO:0005875	microtubule associated complex
CC		GO:0005871	kinesin complex
CC		GO:0016459	myosin complex
CC		GO:0005874	microtubule
CC		GO:0015630	microtubule cytoskeleton
CC		GO:0005856	cytoskeleton
CC		GO:0044430	cytoskeletal part
CC	15: extracellular region and cell junction	GO:0048046	apoplast
CC		GO:0005576	extracellular region
CC		GO:0044421	extracellular region part
CC		GO:0005615	extracellular space
CC		GO:0005911	cell-cell junction
CC		GO:0009506	plasmodesma
CC		GO:0030054	cell junction
CC		GO:0055044	symplast
CC	16: Golgi and ER	GO:0044431	Golgi apparatus part
CC		GO:0005783	endoplasmic reticulum
CC		GO:0044432	endoplasmic reticulum part
CC		GO:0005789	endoplasmic reticulum membrane
CC		GO:0042175	nuclear outer membrane-endoplasmic reticulum membrane network
CC	17: encapsulating structure	GO:0030312	external encapsulating structure
CC		GO:0005618	cell wall
CC	18: thylakoid	GO:0031977	thylakoid lumen
CC		GO:0009534	chloroplast thylakoid
CC		GO:0031976	plastid thylakoid
CC		GO:0009579	thylakoid
CC		GO:0042651	thylakoid membrane
CC		GO:0034357	photosynthetic membrane
CC		GO:0009535	chloroplast thylakoid membrane
CC		GO:0055035	plastid thylakoid membrane
CC		GO:0044436	thylakoid part
CC	19: lytic organelles	GO:0005777	peroxisome
CC		GO:0042579	microbody
CC		GO:0022626	cytosolic ribosome
CC		GO:0044445	cytosolic part
CC		GO:0000323	lytic vacuole
CC		GO:0005764	lysosome
CC	20: protein-containing complexes	GO:0009368	endopeptidase Clp complex
CC		GO:0009840	chloroplastic endopeptidase Clp complex
CC		GO:0032993	protein-DNA complex
CC		GO:0000786	nucleosome
CC		GO:0044815	DNA packaging complex
CC		GO:0005761	mitochondrial ribosome
CC		GO:0000313	organellar ribosome
CC		GO:0000315	organellar large ribosomal subunit
CC		GO:0030684	preribosome
CC		GO:0015934	large ribosomal subunit
CC		GO:0022625	cytosolic large ribosomal subunit
CC		GO:0044391	ribosomal subunit
CC		GO:0015935	small ribosomal subunit
CC		GO:0022627	cytosolic small ribosomal subunit
CC		GO:0005732	small nucleolar ribonucleoprotein complex
CC		GO:1990204	oxidoreductase complex
CC		GO:0019773	proteasome core complex, alpha-subunit complex
CC		GO:0005839	proteasome core complex
CC		GO:0000502	proteasome complex
CC		GO:0008540	proteasome regulatory particle, base subcomplex
CC		GO:0005838	proteasome regulatory particle
CC		GO:0022624	proteasome accessory complex
MF	21: miscellaneous MF	GO:0036402	proteasome-activating ATPase activity
MF		GO:0005200	structural constituent of cytoskeleton
MF		GO:0004012	phospholipid-translocating ATPase activity
MF		GO:0015254	glycerol channel activity
MF	22: transporter activity	GO:0015168	glycerol transmembrane transporter activity
MF		GO:0015166	polyol transmembrane transporter activity
MF		GO:0015665	alcohol transmembrane transporter activity
MF		GO:0008028	monocarboxylic acid transmembrane transporter activity
MF		GO:0005342	organic acid transmembrane transporter activity
MF		GO:0046943	carboxylic acid transmembrane transporter activity
MF		GO:0015171	amino acid transmembrane transporter activity
MF		GO:0005372	water transmembrane transporter activity
MF		GO:0015250	water channel activity
MF		GO:0015079	potassium ion transmembrane transporter activity
MF		GO:0015078	hydrogen ion transmembrane transporter activity
MF		GO:0015077	monovalent inorganic cation transmembrane transporter activity
MF		GO:0008324	cation transmembrane transporter activity
MF		GO:0022890	inorganic cation transmembrane transporter activity
MF		GO:0008514	organic anion transmembrane transporter activity
MF		GO:0008509	anion transmembrane transporter activity
MF		GO:0015144	carbohydrate transmembrane transporter activity
MF		GO:0015291	secondary active transmembrane transporter activity
MF		GO:0015297	antiporter activity
MF		GO:0022804	active transmembrane transporter activity
MF		GO:0015399	primary active transmembrane transporter activity
MF		GO:0015405	P-P-bond-hydrolysis-driven transmembrane transporter activity
MF		GO:0080161	auxin transmembrane transporter activity
MF		GO:0015562	efflux transmembrane transporter activity
MF		GO:0010329	auxin efflux transmembrane transporter activity
MF	23: antioxidant activity	GO:0016209	antioxidant activity
MF	24: molecular function regulation	GO:0004857	enzyme inhibitor activity
MF		GO:0030234	enzyme regulator activity
MF		GO:0098772	molecular function regulator
MF		GO:0004866	endopeptidase inhibitor activity
MF		GO:0061135	endopeptidase regulator activity
MF		GO:0030414	peptidase inhibitor activity
MF		GO:0061134	peptidase regulator activity
MF		GO:0004867	serine-type endopeptidase inhibitor activity
MF		GO:0005086	ARF guanyl-nucleotide exchange factor activity
MF	25: binding	GO:0031409	pigment binding
MF		GO:0051536	iron-sulfur cluster binding
MF		GO:0051540	metal cluster binding
MF		GO:0032403	protein complex binding
MF		GO:0044877	macromolecular complex binding
MF		GO:0048037	cofactor binding
MF		GO:0050662	coenzyme binding
MF		GO:1901681	sulfur compound binding
MF		GO:0051082	unfolded protein binding
MF		GO:0046982	protein heterodimerization activity
MF		GO:0046983	protein dimerization activity
MF		GO:0008092	cytoskeletal protein binding
MF		GO:0008017	microtubule binding
MF		GO:0015631	tubulin binding
MF		GO:0019842	vitamin binding
MF		GO:0030170	pyridoxal phosphate binding
MF		GO:0043531	ADP binding
MF		GO:0005507	copper ion binding
MF		GO:0005509	calcium ion binding
MF		GO:0000287	magnesium ion binding
MF		GO:0005506	iron ion binding
MF		GO:0030955	potassium ion binding
MF		GO:0031420	alkali metal ion binding
MF		GO:0020037	heme binding
MF		GO:0046906	tetrapyrrole binding
MF		GO:0016168	chlorophyll binding
MF		GO:0030515	snoRNA binding
MF		GO:0019843	rRNA binding
MF		GO:0003746	translation elongation factor activity
MF		GO:0003743	translation initiation factor activity
MF		GO:0008135	translation factor activity, RNA binding
MF	26: catalytic activity	GO:0008483	transaminase activity
MF		GO:0016769	transferase activity, transferring nitrogenous groups
MF		GO:0004069	L-aspartate:2-oxoglutarate aminotransferase activity
MF		GO:0070546	L-phenylalanine aminotransferase activity
MF		GO:0080130	L-phenylalanine:2-oxoglutarate aminotransferase activity
MF		GO:0016746	transferase activity, transferring acyl groups
MF		GO:0016747	transferase activity, transferring acyl groups other than amino-acyl groups
MF		GO:0016765	transferase activity, transferring alkyl or aryl (other than methyl) groups
MF		GO:0004743	pyruvate kinase activity
MF		GO:0003979	UDP-glucose 6-dehydrogenase activity
MF		GO:0016614	oxidoreductase activity, acting on CH-OH group of donors
MF		GO:0016616	oxidoreductase activity, acting on the CH-OH group of donors, NAD or NADP as acceptor
MF		GO:0004601	peroxidase activity
MF		GO:0016684	oxidoreductase activity, acting on peroxide as acceptor
MF		GO:0051213	dioxygenase activity
MF		GO:0016709	oxidoreductase activity, acting on paired donors, with incorporation or reduction of molecular oxygen, NAD(P)H as one donor, and incorporation of one atom of oxygen
MF		GO:0004497	monooxygenase activity
MF		GO:0016705	oxidoreductase activity, acting on paired donors, with incorporation or reduction of molecular oxygen
MF		GO:0016717	oxidoreductase activity, acting on paired donors, with oxidation of a pair of donors resulting in the reduction of molecular oxygen to two molecules of water
MF		GO:0045156	electron transporter, transferring electrons within the cyclic electron transport pathway of photosynthesis activity
MF		GO:0009055	electron carrier activity
MF		GO:0015035	protein disulfide oxidoreductase activity
MF		GO:0016405	CoA-ligase activity
MF		GO:0016878	acid-thiol ligase activity
MF		GO:0016831	carboxy-lyase activity
MF		GO:0016830	carbon-carbon lyase activity
MF		GO:0016829	lyase activity
MF		GO:0016835	carbon-oxygen lyase activity
MF		GO:0004089	carbonate dehydratase activity
MF		GO:0016838	carbon-oxygen lyase activity, acting on phosphates
MF		GO:0010333	terpene synthase activity
MF		GO:0004721	phosphoprotein phosphatase activity
MF		GO:0042578	phosphoric ester hydrolase activity
MF		GO:0047372	acylglycerol lipase activity
MF		GO:0016298	lipase activity
MF		GO:0004620	phospholipase activity
MF		GO:0004185	serine-type carboxypeptidase activity
MF		GO:0004180	carboxypeptidase activity
MF		GO:0070008	serine-type exopeptidase activity
MF		GO:0008238	exopeptidase activity
MF		GO:0070011	peptidase activity, acting on L-amino acid peptides
MF		GO:0004175	endopeptidase activity
MF		GO:0004197	cysteine-type endopeptidase activity
MF		GO:0008234	cysteine-type peptidase activity
MF		GO:0036459	ubiquitinyl hydrolase activity
MF		GO:0004298	threonine-type endopeptidase activity
MF		GO:0070003	threonine-type peptidase activity
MF		GO:0004004	ATP-dependent RNA helicase activity
MF		GO:0008186	RNA-dependent ATPase activity
MF		GO:0042625	ATPase activity, coupled to transmembrane movement of ions
MF		GO:0019829	cation-transporting ATPase activity
MF		GO:0042623	ATPase activity, coupled
MF		GO:0043492	ATPase activity, coupled to movement of substances
MF		GO:0042626	ATPase activity, coupled to transmembrane movement of substances
MF		GO:0003777	microtubule motor activity
MF		GO:0003774	motor activity
MF		GO:0003724	RNA helicase activity
MF		GO:0004386	helicase activity
MF		GO:0008026	ATP-dependent helicase activity
MF		GO:0070035	purine NTP-dependent helicase activity
