# Supplementary material for: Exploring sunflower responses to Sclerotinia head rot at early stages of infection using RNA-seq analysis
Source: Sci Rep. 2020 Aug 7;10:13347. doi: 10.1038/s41598-020-70315-4 (PMC7414910; doi:10.1038/s41598-020-70315-4)
Supplement: Supplementary file 10 — Supplementary Information 10. [file 41598_2020_70315_MOESM10_ESM.xlsx]

## Sheet: Hoja1
Supplementary Table S9. KEGG enrichment results for the different IL-time point combinations.
IL-Time point	EC	N	lor	pval	padj	pattern	ECname	Class
HA89_8	EC:1.1.1.22	12	1.23324	2.39943e-06	0.00157645	1	NA	Oxidoreductases - Acting on the CH-OH group of donors - With NAD(+) or NADP(+) as acceptor	UDP-glucose 6-dehydrogenase
	EC:1.11.1.7	63	0.529153	2.74436e-05	0.00901537	1	NA	Oxidoreductases - Acting on a peroxide as acceptor - Peroxidases	Peroxidase
HA853_8	EC:3.4.25	29	-0.956138	6.56475e-10	4.31311e-07	-1	NA	Hydrolases - Acting on peptide bonds (peptidases) - Threonine endopeptidases
RK416_4	EC:2.6.1.1	17	0.928113	1.41768e-05	0.00232858	1	NA	Transferases - Transferring nitrogenous groups - Transaminases	Aspartate transaminase
	EC:2.6.1.5	16	0.974162	7.63048e-06	0.00232858	1	NA	Transferases - Transferring nitrogenous groups - Transaminases	Tyrosine transaminase
	EC:2.6.1.57	17	0.928113	1.41768e-05	0.00232858	1	NA	Transferases - Transferring nitrogenous groups - Transaminases	Aromatic-amino-acid transaminase
	EC:2.6.1.9	16	0.974162	7.63048e-06	0.00232858	1	NA	Transferases - Transferring nitrogenous groups - Transaminases	histidinol-phosphate transaminase
	EC:3.4.22	43	0.559072	0.000167208	0.0219715	1	NA	Hydrolases - Acting on peptide bonds (peptidases) - Cysteine endopeptidases
	EC:3.4.16	43	0.546354	0.000261689	0.0286554	1	NA	Hydrolases - Acting on peptide bonds (peptidases) - Serine-type carboxypeptidases
	EC:3.1.1.23	14	0.865897	0.000462304	0.0433912	1	NA	Hydrolases - Acting on ester bonds - Carboxylic ester hydrolases	Acylglycerol lipase
	EC:3.4.25	29	0.609795	0.00056537	0.0464317	1	NA	Hydrolases - Acting on peptide bonds (peptidases) - Threonine endopeptidases
RK416_8	EC:1.14.13	108	-0.532315	6.98954e-08	4.5922e-05	-1	NA	Oxidoreductases - Acting on paired donors, with incorporation or reduction of molecular oxygen The oxygen incorporated need not be derived from O(2). - With NADH or NADPH as one donor, and incorporation of one atom of oxygen
EC: Enzyme KEGG identifier; lor: log odds ratio
