# Supplementary material for: Exploring sunflower responses to Sclerotinia head rot at early stages of infection using RNA-seq analysis
Source: Sci Rep. 2020 Aug 7;10:13347. doi: 10.1038/s41598-020-70315-4 (PMC7414910; doi:10.1038/s41598-020-70315-4)
Supplement: Supplementary file 11 — Supplementary Information 11. [file 41598_2020_70315_MOESM11_ESM.xlsx]

## Sheet: Hoja1
Supplementary Table S10. Enrichment analysis of ncRNAs for each IL-time point combination.
Type of transcript	DEG/no DEG	HA89_4	HA89_8	HA853_4	HA853_8	RK416_4	RK416_8
ncRNA	DEG	7	19	4	8	14	3
ncRNA	not DEG	2337	2325	2340	2336	2330	2341
prot	DEG	27	110	32	45	36	18
prot	not DEG	29302	29219	29297	29284	29293	29311
