# Supplementary material for: Exploring sunflower responses to Sclerotinia head rot at early stages of infection using RNA-seq analysis
Source: Sci Rep. 2020 Aug 7;10:13347. doi: 10.1038/s41598-020-70315-4 (PMC7414910; doi:10.1038/s41598-020-70315-4)
Supplement: Supplementary file 12 — Supplementary Information 12. [file 41598_2020_70315_MOESM12_ESM.xlsx]

## Sheet: Hoja1
Supplementary Table S11. Primer sequences used for qPCR analyses.
HanXRQ-Gene ID	Primer ID	Forwad primer	Reverse primer	IL_Time point
HanXRQChr14g0446641	Actin	5’ CAATGTTCCCGCCATGTATG 3’	5’ TGACACACCATCTCCAGAATCC 3’
HanXRQChr07g0197421	Elongation Factor_1α	5’ AGCCTCTTCGTCTCCCACTTC 3’	5’ ACCATACCGGGCTTGATCAC 3’
HanXRQChr13g0397831	Tubulin	5’ GCACCGGTTCTGGTTTAGGA 3’	5’ ACCTTTGGAGATGGGAATATGGT 3’
HanXRQChr06g0168741	Ha315	5’ TTTAGGTTGCCGGTGAATGC 3’	5’ GCTTCTTCTCCTGAGCCACCTT 3’	RK416_4
				RK416_8
HanXRQChr10g0292371	Ha1100	5’ TCGGCGAACGCTTTACCTT 3’	5’ GCCACGTCCTCATAAGACGAA 3’	HA89_8
HanXRQChr10g0293861	Ha1345	5’ ATGGTGCACTCACTTTCCAAGA 3’	5’ TCAGCCGCTTCCATGAACA 3’	HA89_8
HanXRQChr17g0558991	Ha1652	5’ CATGGTACGGCTCATGAACACT 3’	5’ CGTTCTCGGGTGCAGGATAA 3’	HA853_4
HanXRQChr07g0202011	Ha1756	5' TGTGGCTATGATGCTCATACTG 3'	5' CGTAGGATTTGCGAGCTTCT 3'	RK416_8
HanXRQChr05g0147181	Ha3561	5’ TGAACAAACGTGGTAACCTCATG 3’	5’ GGTACAACCCGGATTCTTGTTG 3’	HA853_8
HanXRQChr14g0436981	Ha5290	5' CTTACAGGATTGGCAGAGTTCA 3'	5' ATCTGCTGGTTTATCCGTCATAG 3'	RK416_8
HanXRQChr16g0505051	Ha5554	5’ GCCGGTTGTCAGCAGCATA 3’	5’ AACAGCTTTCTTCGCACCAAA 3’	RK416_4
				RK416_8
HanXRQChr16g0500091	Ha6452	5’ GGCAGGGCTTGGGATAATCT 3’	5’ GTTGTTCCTGGACCCATTGG 3’	HA89_4
HanXRQChr11g0350591	Ha8952	5’ CCATCGGACAACACCATGAG 3’	5’ GAACCTGAACCGGCAAACAC 3’	HA853_8
HanXRQChr16g0520181	Ha10191	5’ TTGCTTTGTTCGGGCTAGCT 3’	5’ TCGGCATCATTGACGAGAACT 3’	HA89_4
HanXRQChr14g0440981	Ha11621	5' GGCCCCCTGGAGACATAAAA 3'	5' AGCGCCAAATTGTGAAAAGC 3'	HA853_8
HanXRQChr01g0013911	Ha11921	5’ AAAAGAGGAGCCGGAGAATCA 3’	5’ CCTAGCCACCGTGGAAAACA 3’	RK416_4
HanXRQChr17g0544831	Ha12671	5’ AGGCTTTCGATGGGCTTGT 3’	5’ GCCCCAAGCAACATGACTTT 3’	HA89_4
				HA89_8
HanXRQChr10g0311981	Ha12743	5’ CGGTCCCACCTGTTTCGTAT 3’	5’ ATCTGCATCGGTAACCTTGATCA 3’	RK416_4
HanXRQChr03g0092891	Ha14256	5’ CCAGCCCCTCAAAATAATGC 3’	5’ AACGTCTCCCAGGACAATTGC 3’	HA853_8
HanXRQChr03g0064601	Ha16061	5' GCTCGGTACCACAGTTCTTT 3'	5' GTTGACGATAGGGCACATGA 3'	RK416_8
HanXRQChr15g0474521	Ha17300	5' TCTTGGAATCGCGATACTTGCT 3'	5' CGGGAAACAACCCAATGC 3'	HA853_8
HanXRQChr15g0471251	Ha18148	5’ CATCCCCTCAACATCTCATCATT 3’	5’ GGGCAATCTTCTATTCTCAAACTCA 3’	HA853_8
HanXRQChr03g0063321	Ha18494	5’ GTGGCATCTGCCGATATGATAC 3’	5’ CGTCGAATGAAATGCAGATGTT 3’	HA89_4
HanXRQChr16g0515831	Ha20461	5’ AGCAGCTTGCGTGGTCAGA 3’	5’ GGTGCAAACTGTTCCATTGTTG 3’	HA853_4
HanXRQChr17g0550161	Ha22224	5' CGGTGCCTCTCAACTTTCTT 3'	5' GCCTTATCAGATCAGAAGCCATTA 3'	RK416_8
HanXRQChr12g0356141	Ha25766	5' CAGGTGGTAGTTGTGGTAGTATG 3'	5' ACTAAACACGGCCCGAAAT 3'	RK416_4
				RK416_8
HanXRQChr01g0018021	Ha25771	5' CGTTTTCAACCCCCAACCTT 3'	5' CAGTTGCGCACCACACTGA 3'	HA853_8
HanXRQChr06g0183721	Ha27454	5' GTGGAGAATATGTCGAACACCA 3'	5' CGAGCTCGTTATCGGGTTTAATA 3'	HA89_4
				HA89_8
				RK416_8
HanXRQChr02g0052311	Ha30691	5’ AGCGATGAAGGCGAGATCAT 3’	5’ TGACGAATTCCTCATAACTGATACG 3’	HA89_8
HanXRQChr05g0159531	Ha31384	5’ CGAACCTCCTATTTCGTCCAAA 3’	5’ CCGCGTGTTTAGGAAGCTATATG 3’	HA853_4
HanXRQChr03g0088361	Ha33952	5' CTCGAAACTTTCTGTACACCAACAA 3'	5' GAGACCGAGAGAGAGTATCGTATGTG 3'	HA853_8
HanXRQChr03g0072441	Ha36589	5’ AGAGGAACGGAGAGGAAGAGAAG 3’	5’ TTCGCATCCTCTGGCAATG 3’	RK416_4
				RK416_8
HanXRQChr10g0287891	Ha36825	5’ TCACTGTTAGGCTTATGCATCTAGATC 3’	5’ CCTGGTTAACGCGTATCGAAA 3’	HA853_8
HanXRQChr15g0464591	Ha38637	5’ GTGACGGAGCATCAATGGAA 3’	5’ ATCCGTCGTAGGCGTACAGAA 3’	HA89_8
HanXRQChr02g0046241	Ha38981	5' TCGAGGCAGCACCAGAAAC 3'	5' TCTTCACCGGGACGATCTTT 3'	HA853_8
HanXRQChr03g0065791	Ha40954	5’ TTTCGGCGGAGATGAGATTC 3’	5’ TGAGGGCTCATCGTCTGTTG 3’	HA89_4
				HA89_8
				HA853_8
HanXRQChr16g0506041	Ha41021	5’ TGTATAGATTGGGAGGGTGCAA 3’	5’ CCTGGATTCTTCTTGGGATCAC 3’	HA89_8
				HA853_8
